# Supplementary material for: MANTA2, update of the Mongo database for the analysis of transcription factor binding site alterations
Source: Sci Data. 2018 Jul 24;5:180141. doi: 10.1038/sdata.2018.141 (PMC6057437; doi:10.1038/sdata.2018.141)
Supplement: Supplementary file 1 [file sdata2018141-isa1.zip]

Archive with 3 entries (3 files):
- i_Investigation.txt
- s_study_Wasserman.txt
- a_assay_Wasserman.txt
