# Supplementary material for: MANTA2, update of the Mongo database for the analysis of transcription factor binding site alterations
Source: Sci Data. 2018 Jul 24;5:180141. doi: 10.1038/sdata.2018.141 (PMC6057437; doi:10.1038/sdata.2018.141)
Supplement: Supplementary file 1 [file sdata2018141-isa1.zip › i_Investigation.txt]

# Investigation File generated for Scientific Data with Investigation File Authoring Tool version 0.1.0 on 01/06/2018 - This metadata file is CC0
ONTOLOGY SOURCE REFERENCE
Term Source Name	IAO	NCBITAXON	ERO	OBI	EFO	BAO
Term Source File	http://data.bioontology.org/ontologies/IAO	http://data.bioontology.org/ontologies/NCBITAXON	http://data.bioontology.org/ontologies/ERO	http://data.bioontology.org/ontologies/OBI	http://data.bioontology.org/ontologies/EFO	http://data.bioontology.org/ontologies/BAO
Term Source Version	2015-02-23	2016AB	2013-08-02	2014-08-18	2.96	2.0
Term Source Description	Information Artifact Ontology	National Center for Biotechnology Information (NCBI) Organismal Classification	Eagle-I Research Resource Ontology	Ontology for Biomedical Investigations	Experimental Factor Ontology	BioAssay Ontology
INVESTIGATION
Investigation Identifier
Investigation Title
Investigation Description
Investigation Submission Date
Investigation Public Release Date
INVESTIGATION PUBLICATIONS
Investigation PubMed ID
Investigation Publication DOI
Investigation Publication Author List
Investigation Publication Title
Investigation Publication Status
Investigation Publication Status Term Accession Number
Investigation Publication Status Term Source REF
INVESTIGATION CONTACTS
Investigation Person Last Name
Investigation Person Mid Initials
Investigation Person First Name
Investigation Person Address
Investigation Person Phone
Investigation Person Fax
Investigation Person Email
Investigation Person Affiliation
Investigation Person Roles
Investigation Person Roles Term Accession Number
Investigation Person Roles Term Source REF
STUDY
Study Identifier	10.1038/sdata.2018.141
Study Title	MANTA2, update of the Mongo database for the analysis of transcription factor binding site alterations
Study Submission Date	04/12/2017
Study Public Release Date	24/07/2018
Study Description	http://www.nature.com/articles/sdata2018141#abstract
Study File Name	s_study_Wasserman.txt
Comment[Subject Keywords]	///;//;///
Comment[Manuscript Licence]	CC BY-4.0
Comment[Experimental Metadata Licence]	CC0
Comment[Supplementary Information File Name]		Supplementary Table 1
Comment[Supplementary Information File Type]	x-zip-compressed	vnd.openxmlformats-officedocument.spreadsheetml.sheet
Comment[Supplementary Information File URL]	http://www.nature.com/articles/sdata2018141#supplementary-information	http://www.nature.com/articles/sdata2018141#supplementary-information
Comment[Data Repository]	Zenodo
Comment[Data Record Accession]	doi:10.5281/zenodo.1044747
Comment[Data Record URI]	https://doi.org/10.5281/zenodo.1044747
STUDY DESIGN DESCRIPTORS
Study Design Type	data integration objective	database creation objective	transcription factor binding site prediction objective
Study Design Type Term Accession Number	ERO:0100092	http://www.ebi.ac.uk/efo/swo/SWO_0000509	ERO:0100186
Study Design Type Term Source REF	ERO	ERO	ERO
STUDY PUBLICATIONS
Study PubMed ID	""
Study Publication DOI	doi:10.1186/s13059-015-0648-7
Study Publication Author List	""
Study Publication Title	""
Study Publication Status	published
Study Publication Status Term Accession Number	
Study Publication Status Term Source REF	
STUDY FACTORS
Study Factor Name	cell line	antibody	transcription factor name
Study Factor Type	cell line	antibody	transcription factor
Study Factor Type Term Accession Number	CLO:0000031	http://www.ebi.ac.uk/efo/EFO_0000264	BAO:0000282
Study Factor Type Term Source REF	OBI	EFO	BAO
STUDY ASSAYS
Study Assay Measurement Type	transcription factor binding site
Study Assay Measurement Type Term Accession Number	OBI:0000794
Study Assay Measurement Type Term Source REF	OBI
Study Assay Technology Type	prediction
Study Assay Technology Type Term Accession Number	OBI:0302910
Study Assay Technology Type Term Source REF	OBI
Study Assay Technology Platform	""
Study Assay File Name	a_assay_Wasserman.txt
STUDY PROTOCOLS
Study Protocol Name	ChIP-Seq dataset retrieval	Transcription factor binding site predictions	Computation of SNV impact scores	Validation using heterozygous TF binding events
Study Protocol Type	selection	bioinformatics analysis	bioinformatics analysis	validation
Study Protocol Type Term Accession Number	OBI:0001928	ERO:0000740	ERO:0000740	OBI:0302911
Study Protocol Type Term Source REF	OBI	ERO	ERO	ERO
Study Protocol Description				
Study Protocol URI	""	""	""	""
Study Protocol Version				
Study Protocol Parameters Name	""	JASPAR ID	""	""
Study Protocol Parameters Name Term Accession Number	""	""	""	""
Study Protocol Parameters Name Term Source REF	""	""	""	""
Study Protocol Components Name	""	""	""	""
Study Protocol Components Type	""	""	""	""
Study Protocol Components Type Term Accession Number	""	""	""	""
Study Protocol Components Type Term Source REF	""	""	""	""
STUDY CONTACTS
Study Person Last Name	Fornes	Gheorghe	Richmond	Arenillas	Wasserman	Mathelier
Study Person First Name	Oriol	Marius	Phillip A.	David J.	Wyeth W.	Anthony
Study Person Mid Initials						
Study Person Email	""	""	""	""	wyeth@cmmt.ubc.ca	anthony.mathelier@ncmm.uio.no
Study Person Phone						
Study Person Fax						
Study Person Address						
Study Person Affiliation	Centre for Molecular Medicine and Therapeutics, Department of Medical Genetics, BC Children’s Hospital Research Institute, University of British Columbia, 950 W 28th Ave, Vancouver, BC V5Z 4H4, Canada	Centre for Molecular Medicine Norway (NCMM), Nordic EMBL Partnership, University of Oslo, 0318 Oslo, Norway	Centre for Molecular Medicine and Therapeutics, Department of Medical Genetics, BC Children’s Hospital Research Institute, University of British Columbia, 950 W 28th Ave, Vancouver, BC V5Z 4H4, Canada	Centre for Molecular Medicine and Therapeutics, Department of Medical Genetics, BC Children’s Hospital Research Institute, University of British Columbia, 950 W 28th Ave, Vancouver, BC V5Z 4H4, Canada	Centre for Molecular Medicine and Therapeutics, Department of Medical Genetics, BC Children’s Hospital Research Institute, University of British Columbia, 950 W 28th Ave, Vancouver, BC V5Z 4H4, Canada	Centre for Molecular Medicine Norway (NCMM), Nordic EMBL Partnership, University of Oslo, 0318 Oslo, Norway
Study Person Roles						
Study Person Roles Term Accession Number						
Study Person Roles Term Source REF						
Comment[Study Person ORCID]						0000-0001-5127-5459
Comment[Funder]						
Comment[FundRef ID]						
Comment[Funder Term Source REF]						
Comment[Grant Identifier]						
