# Supplementary material for: MANTA2, update of the Mongo database for the analysis of transcription factor binding site alterations
Source: Sci Data. 2018 Jul 24;5:180141. doi: 10.1038/sdata.2018.141 (PMC6057437; doi:10.1038/sdata.2018.141)
Supplement: Supplementary file 1 [file sdata2018141-isa1.zip › s_study_Wasserman.txt]

Source Name	Characteristics[organism]	Term Source REF	Term Accession Number	Protocol REF	Comment[source database]	Sample Name	Material Type	Term Source REF	Term Accession Number	Factor Value[cell line]	Factor Value[antibody]	Factor Value[transcription factor name]
ReMap	Homo sapiens	NCBITAXON	NCBITaxon:9606	ChIP-Seq dataset retrieval	ENCODE	ENCSR000AHD	data set	IAO	IAO:0000100	cell line	antibody	transcription factor name
ReMap	Homo sapiens	NCBITAXON	NCBITaxon:9606	ChIP-Seq dataset retrieval	ENCODE	ENCSR000AKB	data set	IAO	IAO:0000100	cell line	antibody	transcription factor name
ReMap	Homo sapiens	NCBITAXON	NCBITaxon:9606	ChIP-Seq dataset retrieval	ENCODE	ENCSR000AKO	data set	IAO	IAO:0000100	cell line	antibody	transcription factor name
ReMap	Homo sapiens	NCBITAXON	NCBITaxon:9606	ChIP-Seq dataset retrieval	ENCODE	ENCSR000ALA	data set	IAO	IAO:0000100	cell line	antibody	transcription factor name
ReMap	Homo sapiens	NCBITAXON	NCBITaxon:9606	ChIP-Seq dataset retrieval	ENCODE	ENCSR000ALJ	data set	IAO	IAO:0000100	cell line	antibody	transcription factor name
ReMap	Homo sapiens	NCBITAXON	NCBITaxon:9606	ChIP-Seq dataset retrieval	ENCODE	ENCSR000ALV	data set	IAO	IAO:0000100	cell line	antibody	transcription factor name
ReMap	Homo sapiens	NCBITAXON	NCBITaxon:9606	ChIP-Seq dataset retrieval	ENCODE	ENCSR000AMA	data set	IAO	IAO:0000100	cell line	antibody	transcription factor name
ReMap	Homo sapiens	NCBITAXON	NCBITaxon:9606	ChIP-Seq dataset retrieval	ENCODE	ENCSR000AMF	data set	IAO	IAO:0000100	cell line	antibody	transcription factor name
ReMap	Homo sapiens	NCBITAXON	NCBITaxon:9606	ChIP-Seq dataset retrieval	ENCODE	ENCSR000ANE	data set	IAO	IAO:0000100	cell line	antibody	transcription factor name
ReMap	Homo sapiens	NCBITAXON	NCBITaxon:9606	ChIP-Seq dataset retrieval	ENCODE	ENCSR000ANO	data set	IAO	IAO:0000100	cell line	antibody	transcription factor name
ReMap	Homo sapiens	NCBITAXON	NCBITaxon:9606	ChIP-Seq dataset retrieval	ENCODE	ENCSR000ANS	data set	IAO	IAO:0000100	cell line	antibody	transcription factor name
ReMap	Homo sapiens	NCBITAXON	NCBITaxon:9606	ChIP-Seq dataset retrieval	ENCODE	ENCSR000AOA	data set	IAO	IAO:0000100	cell line	antibody	transcription factor name
ReMap	Homo sapiens	NCBITAXON	NCBITaxon:9606	ChIP-Seq dataset retrieval	ENCODE	ENCSR000AOO	data set	IAO	IAO:0000100	cell line	antibody	transcription factor name
ReMap	Homo sapiens	NCBITAXON	NCBITaxon:9606	ChIP-Seq dataset retrieval	ENCODE	ENCSR000APF	data set	IAO	IAO:0000100	cell line	antibody	transcription factor name
ReMap	Homo sapiens	NCBITAXON	NCBITaxon:9606	ChIP-Seq dataset retrieval	ENCODE	ENCSR000APM	data set	IAO	IAO:0000100	cell line	antibody	transcription factor name
ReMap	Homo sapiens	NCBITAXON	NCBITaxon:9606	ChIP-Seq dataset retrieval	ENCODE	ENCSR000AQU	data set	IAO	IAO:0000100	cell line	antibody	transcription factor name
ReMap	Homo sapiens	NCBITAXON	NCBITaxon:9606	ChIP-Seq dataset retrieval	ENCODE	ENCSR000ATM	data set	IAO	IAO:0000100	cell line	antibody	transcription factor name
ReMap	Homo sapiens	NCBITAXON	NCBITaxon:9606	ChIP-Seq dataset retrieval	ENCODE	ENCSR000ATN	data set	IAO	IAO:0000100	cell line	antibody	transcription factor name
ReMap	Homo sapiens	NCBITAXON	NCBITaxon:9606	ChIP-Seq dataset retrieval	ENCODE	ENCSR000AUE	data set	IAO	IAO:0000100	cell line	antibody	transcription factor name
ReMap	Homo sapiens	NCBITAXON	NCBITaxon:9606	ChIP-Seq dataset retrieval	ENCODE	ENCSR000AUF	data set	IAO	IAO:0000100	cell line	antibody	transcription factor name
ReMap	Homo sapiens	NCBITAXON	NCBITaxon:9606	ChIP-Seq dataset retrieval	ENCODE	ENCSR000AUV	data set	IAO	IAO:0000100	cell line	antibody	transcription factor name
ReMap	Homo sapiens	NCBITAXON	NCBITaxon:9606	ChIP-Seq dataset retrieval	ENCODE	ENCSR000BGA	data set	IAO	IAO:0000100	cell line	antibody	transcription factor name
ReMap	Homo sapiens	NCBITAXON	NCBITaxon:9606	ChIP-Seq dataset retrieval	ENCODE	ENCSR000BGB	data set	IAO	IAO:0000100	cell line	antibody	transcription factor name
ReMap	Homo sapiens	NCBITAXON	NCBITaxon:9606	ChIP-Seq dataset retrieval	ENCODE	ENCSR000BGC	data set	IAO	IAO:0000100	cell line	antibody	transcription factor name
ReMap	Homo sapiens	NCBITAXON	NCBITaxon:9606	ChIP-Seq dataset retrieval	ENCODE	ENCSR000BGE	data set	IAO	IAO:0000100	cell line	antibody	transcription factor name
ReMap	Homo sapiens	NCBITAXON	NCBITaxon:9606	ChIP-Seq dataset retrieval	ENCODE	ENCSR000BGF	data set	IAO	IAO:0000100	cell line	antibody	transcription factor name
ReMap	Homo sapiens	NCBITAXON	NCBITaxon:9606	ChIP-Seq dataset retrieval	ENCODE	ENCSR000BGI	data set	IAO	IAO:0000100	cell line	antibody	transcription factor name
ReMap	Homo sapiens	NCBITAXON	NCBITaxon:9606	ChIP-Seq dataset retrieval	ENCODE	ENCSR000BGK	data set	IAO	IAO:0000100	cell line	antibody	transcription factor name
ReMap	Homo sapiens	NCBITAXON	NCBITaxon:9606	ChIP-Seq dataset retrieval	ENCODE	ENCSR000BGM	data set	IAO	IAO:0000100	cell line	antibody	transcription factor name
ReMap	Homo sapiens	NCBITAXON	NCBITaxon:9606	ChIP-Seq dataset retrieval	ENCODE	ENCSR000BGP	data set	IAO	IAO:0000100	cell line	antibody	transcription factor name
ReMap	Homo sapiens	NCBITAXON	NCBITaxon:9606	ChIP-Seq dataset retrieval	ENCODE	ENCSR000BGQ	data set	IAO	IAO:0000100	cell line	antibody	transcription factor name
ReMap	Homo sapiens	NCBITAXON	NCBITaxon:9606	ChIP-Seq dataset retrieval	ENCODE	ENCSR000BGR	data set	IAO	IAO:0000100	cell line	antibody	transcription factor name
ReMap	Homo sapiens	NCBITAXON	NCBITaxon:9606	ChIP-Seq dataset retrieval	ENCODE	ENCSR000BGT	data set	IAO	IAO:0000100	cell line	antibody	transcription factor name
ReMap	Homo sapiens	NCBITAXON	NCBITaxon:9606	ChIP-Seq dataset retrieval	ENCODE	ENCSR000BGU	data set	IAO	IAO:0000100	cell line	antibody	transcription factor name
ReMap	Homo sapiens	NCBITAXON	NCBITaxon:9606	ChIP-Seq dataset retrieval	ENCODE	ENCSR000BGW	data set	IAO	IAO:0000100	cell line	antibody	transcription factor name
ReMap	Homo sapiens	NCBITAXON	NCBITaxon:9606	ChIP-Seq dataset retrieval	ENCODE	ENCSR000BGY	data set	IAO	IAO:0000100	cell line	antibody	transcription factor name
ReMap	Homo sapiens	NCBITAXON	NCBITaxon:9606	ChIP-Seq dataset retrieval	ENCODE	ENCSR000BGZ	data set	IAO	IAO:0000100	cell line	antibody	transcription factor name
ReMap	Homo sapiens	NCBITAXON	NCBITaxon:9606	ChIP-Seq dataset retrieval	ENCODE	ENCSR000BHC	data set	IAO	IAO:0000100	cell line	antibody	transcription factor name
ReMap	Homo sapiens	NCBITAXON	NCBITaxon:9606	ChIP-Seq dataset retrieval	ENCODE	ENCSR000BHD	data set	IAO	IAO:0000100	cell line	antibody	transcription factor name
ReMap	Homo sapiens	NCBITAXON	NCBITaxon:9606	ChIP-Seq dataset retrieval	ENCODE	ENCSR000BHE	data set	IAO	IAO:0000100	cell line	antibody	transcription factor name
ReMap	Homo sapiens	NCBITAXON	NCBITaxon:9606	ChIP-Seq dataset retrieval	ENCODE	ENCSR000BHF	data set	IAO	IAO:0000100	cell line	antibody	transcription factor name
ReMap	Homo sapiens	NCBITAXON	NCBITaxon:9606	ChIP-Seq dataset retrieval	ENCODE	ENCSR000BHG	data set	IAO	IAO:0000100	cell line	antibody	transcription factor name
ReMap	Homo sapiens	NCBITAXON	NCBITaxon:9606	ChIP-Seq dataset retrieval	ENCODE	ENCSR000BHJ	data set	IAO	IAO:0000100	cell line	antibody	transcription factor name
ReMap	Homo sapiens	NCBITAXON	NCBITaxon:9606	ChIP-Seq dataset retrieval	ENCODE	ENCSR000BHK	data set	IAO	IAO:0000100	cell line	antibody	transcription factor name
ReMap	Homo sapiens	NCBITAXON	NCBITaxon:9606	ChIP-Seq dataset retrieval	ENCODE	ENCSR000BHM	data set	IAO	IAO:0000100	cell line	antibody	transcription factor name
ReMap	Homo sapiens	NCBITAXON	NCBITaxon:9606	ChIP-Seq dataset retrieval	ENCODE	ENCSR000BHP	data set	IAO	IAO:0000100	cell line	antibody	transcription factor name
ReMap	Homo sapiens	NCBITAXON	NCBITaxon:9606	ChIP-Seq dataset retrieval	ENCODE	ENCSR000BHR	data set	IAO	IAO:0000100	cell line	antibody	transcription factor name
ReMap	Homo sapiens	NCBITAXON	NCBITaxon:9606	ChIP-Seq dataset retrieval	ENCODE	ENCSR000BHS	data set	IAO	IAO:0000100	cell line	antibody	transcription factor name
ReMap	Homo sapiens	NCBITAXON	NCBITaxon:9606	ChIP-Seq dataset retrieval	ENCODE	ENCSR000BHU	data set	IAO	IAO:0000100	cell line	antibody	transcription factor name
ReMap	Homo sapiens	NCBITAXON	NCBITaxon:9606	ChIP-Seq dataset retrieval	ENCODE	ENCSR000BHV	data set	IAO	IAO:0000100	cell line	antibody	transcription factor name
ReMap	Homo sapiens	NCBITAXON	NCBITaxon:9606	ChIP-Seq dataset retrieval	ENCODE	ENCSR000BHW	data set	IAO	IAO:0000100	cell line	antibody	transcription factor name
ReMap	Homo sapiens	NCBITAXON	NCBITaxon:9606	ChIP-Seq dataset retrieval	ENCODE	ENCSR000BHX	data set	IAO	IAO:0000100	cell line	antibody	transcription factor name
ReMap	Homo sapiens	NCBITAXON	NCBITaxon:9606	ChIP-Seq dataset retrieval	ENCODE	ENCSR000BID	data set	IAO	IAO:0000100	cell line	antibody	transcription factor name
ReMap	Homo sapiens	NCBITAXON	NCBITaxon:9606	ChIP-Seq dataset retrieval	ENCODE	ENCSR000BIE	data set	IAO	IAO:0000100	cell line	antibody	transcription factor name
ReMap	Homo sapiens	NCBITAXON	NCBITaxon:9606	ChIP-Seq dataset retrieval	ENCODE	ENCSR000BII	data set	IAO	IAO:0000100	cell line	antibody	transcription factor name
ReMap	Homo sapiens	NCBITAXON	NCBITaxon:9606	ChIP-Seq dataset retrieval	ENCODE	ENCSR000BIJ	data set	IAO	IAO:0000100	cell line	antibody	transcription factor name
ReMap	Homo sapiens	NCBITAXON	NCBITaxon:9606	ChIP-Seq dataset retrieval	ENCODE	ENCSR000BIO	data set	IAO	IAO:0000100	cell line	antibody	transcription factor name
ReMap	Homo sapiens	NCBITAXON	NCBITaxon:9606	ChIP-Seq dataset retrieval	ENCODE	ENCSR000BIR	data set	IAO	IAO:0000100	cell line	antibody	transcription factor name
ReMap	Homo sapiens	NCBITAXON	NCBITaxon:9606	ChIP-Seq dataset retrieval	ENCODE	ENCSR000BIT	data set	IAO	IAO:0000100	cell line	antibody	transcription factor name
ReMap	Homo sapiens	NCBITAXON	NCBITaxon:9606	ChIP-Seq dataset retrieval	ENCODE	ENCSR000BIU	data set	IAO	IAO:0000100	cell line	antibody	transcription factor name
ReMap	Homo sapiens	NCBITAXON	NCBITaxon:9606	ChIP-Seq dataset retrieval	ENCODE	ENCSR000BIV	data set	IAO	IAO:0000100	cell line	antibody	transcription factor name
ReMap	Homo sapiens	NCBITAXON	NCBITaxon:9606	ChIP-Seq dataset retrieval	ENCODE	ENCSR000BIW	data set	IAO	IAO:0000100	cell line	antibody	transcription factor name
ReMap	Homo sapiens	NCBITAXON	NCBITaxon:9606	ChIP-Seq dataset retrieval	ENCODE	ENCSR000BIY	data set	IAO	IAO:0000100	cell line	antibody	transcription factor name
ReMap	Homo sapiens	NCBITAXON	NCBITaxon:9606	ChIP-Seq dataset retrieval	ENCODE	ENCSR000BIZ	data set	IAO	IAO:0000100	cell line	antibody	transcription factor name
ReMap	Homo sapiens	NCBITAXON	NCBITaxon:9606	ChIP-Seq dataset retrieval	ENCODE	ENCSR000BJA	data set	IAO	IAO:0000100	cell line	antibody	transcription factor name
ReMap	Homo sapiens	NCBITAXON	NCBITaxon:9606	ChIP-Seq dataset retrieval	ENCODE	ENCSR000BJB	data set	IAO	IAO:0000100	cell line	antibody	transcription factor name
ReMap	Homo sapiens	NCBITAXON	NCBITaxon:9606	ChIP-Seq dataset retrieval	ENCODE	ENCSR000BJC	data set	IAO	IAO:0000100	cell line	antibody	transcription factor name
ReMap	Homo sapiens	NCBITAXON	NCBITaxon:9606	ChIP-Seq dataset retrieval	ENCODE	ENCSR000BJD	data set	IAO	IAO:0000100	cell line	antibody	transcription factor name
ReMap	Homo sapiens	NCBITAXON	NCBITaxon:9606	ChIP-Seq dataset retrieval	ENCODE	ENCSR000BJG	data set	IAO	IAO:0000100	cell line	antibody	transcription factor name
ReMap	Homo sapiens	NCBITAXON	NCBITaxon:9606	ChIP-Seq dataset retrieval	ENCODE	ENCSR000BJH	data set	IAO	IAO:0000100	cell line	antibody	transcription factor name
ReMap	Homo sapiens	NCBITAXON	NCBITaxon:9606	ChIP-Seq dataset retrieval	ENCODE	ENCSR000BJI	data set	IAO	IAO:0000100	cell line	antibody	transcription factor name
ReMap	Homo sapiens	NCBITAXON	NCBITaxon:9606	ChIP-Seq dataset retrieval	ENCODE	ENCSR000BJJ	data set	IAO	IAO:0000100	cell line	antibody	transcription factor name
ReMap	Homo sapiens	NCBITAXON	NCBITaxon:9606	ChIP-Seq dataset retrieval	ENCODE	ENCSR000BJK	data set	IAO	IAO:0000100	cell line	antibody	transcription factor name
ReMap	Homo sapiens	NCBITAXON	NCBITaxon:9606	ChIP-Seq dataset retrieval	ENCODE	ENCSR000BJL	data set	IAO	IAO:0000100	cell line	antibody	transcription factor name
ReMap	Homo sapiens	NCBITAXON	NCBITaxon:9606	ChIP-Seq dataset retrieval	ENCODE	ENCSR000BJO	data set	IAO	IAO:0000100	cell line	antibody	transcription factor name
ReMap	Homo sapiens	NCBITAXON	NCBITaxon:9606	ChIP-Seq dataset retrieval	ENCODE	ENCSR000BJP	data set	IAO	IAO:0000100	cell line	antibody	transcription factor name
ReMap	Homo sapiens	NCBITAXON	NCBITaxon:9606	ChIP-Seq dataset retrieval	ENCODE	ENCSR000BJR	data set	IAO	IAO:0000100	cell line	antibody	transcription factor name
ReMap	Homo sapiens	NCBITAXON	NCBITaxon:9606	ChIP-Seq dataset retrieval	ENCODE	ENCSR000BJS	data set	IAO	IAO:0000100	cell line	antibody	transcription factor name
ReMap	Homo sapiens	NCBITAXON	NCBITaxon:9606	ChIP-Seq dataset retrieval	ENCODE	ENCSR000BJT	data set	IAO	IAO:0000100	cell line	antibody	transcription factor name
ReMap	Homo sapiens	NCBITAXON	NCBITaxon:9606	ChIP-Seq dataset retrieval	ENCODE	ENCSR000BJW	data set	IAO	IAO:0000100	cell line	antibody	transcription factor name
ReMap	Homo sapiens	NCBITAXON	NCBITaxon:9606	ChIP-Seq dataset retrieval	ENCODE	ENCSR000BJX	data set	IAO	IAO:0000100	cell line	antibody	transcription factor name
ReMap	Homo sapiens	NCBITAXON	NCBITaxon:9606	ChIP-Seq dataset retrieval	ENCODE	ENCSR000BJY	data set	IAO	IAO:0000100	cell line	antibody	transcription factor name
ReMap	Homo sapiens	NCBITAXON	NCBITaxon:9606	ChIP-Seq dataset retrieval	ENCODE	ENCSR000BKA	data set	IAO	IAO:0000100	cell line	antibody	transcription factor name
ReMap	Homo sapiens	NCBITAXON	NCBITaxon:9606	ChIP-Seq dataset retrieval	ENCODE	ENCSR000BKB	data set	IAO	IAO:0000100	cell line	antibody	transcription factor name
ReMap	Homo sapiens	NCBITAXON	NCBITaxon:9606	ChIP-Seq dataset retrieval	ENCODE	ENCSR000BKC	data set	IAO	IAO:0000100	cell line	antibody	transcription factor name
ReMap	Homo sapiens	NCBITAXON	NCBITaxon:9606	ChIP-Seq dataset retrieval	ENCODE	ENCSR000BKD	data set	IAO	IAO:0000100	cell line	antibody	transcription factor name
ReMap	Homo sapiens	NCBITAXON	NCBITaxon:9606	ChIP-Seq dataset retrieval	ENCODE	ENCSR000BKE	data set	IAO	IAO:0000100	cell line	antibody	transcription factor name
ReMap	Homo sapiens	NCBITAXON	NCBITaxon:9606	ChIP-Seq dataset retrieval	ENCODE	ENCSR000BKF	data set	IAO	IAO:0000100	cell line	antibody	transcription factor name
ReMap	Homo sapiens	NCBITAXON	NCBITaxon:9606	ChIP-Seq dataset retrieval	ENCODE	ENCSR000BKJ	data set	IAO	IAO:0000100	cell line	antibody	transcription factor name
ReMap	Homo sapiens	NCBITAXON	NCBITaxon:9606	ChIP-Seq dataset retrieval	ENCODE	ENCSR000BKL	data set	IAO	IAO:0000100	cell line	antibody	transcription factor name
ReMap	Homo sapiens	NCBITAXON	NCBITaxon:9606	ChIP-Seq dataset retrieval	ENCODE	ENCSR000BKM	data set	IAO	IAO:0000100	cell line	antibody	transcription factor name
ReMap	Homo sapiens	NCBITAXON	NCBITaxon:9606	ChIP-Seq dataset retrieval	ENCODE	ENCSR000BKN	data set	IAO	IAO:0000100	cell line	antibody	transcription factor name
ReMap	Homo sapiens	NCBITAXON	NCBITaxon:9606	ChIP-Seq dataset retrieval	ENCODE	ENCSR000BKO	data set	IAO	IAO:0000100	cell line	antibody	transcription factor name
ReMap	Homo sapiens	NCBITAXON	NCBITaxon:9606	ChIP-Seq dataset retrieval	ENCODE	ENCSR000BKP	data set	IAO	IAO:0000100	cell line	antibody	transcription factor name
ReMap	Homo sapiens	NCBITAXON	NCBITaxon:9606	ChIP-Seq dataset retrieval	ENCODE	ENCSR000BKQ	data set	IAO	IAO:0000100	cell line	antibody	transcription factor name
ReMap	Homo sapiens	NCBITAXON	NCBITaxon:9606	ChIP-Seq dataset retrieval	ENCODE	ENCSR000BKT	data set	IAO	IAO:0000100	cell line	antibody	transcription factor name
ReMap	Homo sapiens	NCBITAXON	NCBITaxon:9606	ChIP-Seq dataset retrieval	ENCODE	ENCSR000BKU	data set	IAO	IAO:0000100	cell line	antibody	transcription factor name
ReMap	Homo sapiens	NCBITAXON	NCBITaxon:9606	ChIP-Seq dataset retrieval	ENCODE	ENCSR000BKW	data set	IAO	IAO:0000100	cell line	antibody	transcription factor name
ReMap	Homo sapiens	NCBITAXON	NCBITaxon:9606	ChIP-Seq dataset retrieval	ENCODE	ENCSR000BKY	data set	IAO	IAO:0000100	cell line	antibody	transcription factor name
ReMap	Homo sapiens	NCBITAXON	NCBITaxon:9606	ChIP-Seq dataset retrieval	ENCODE	ENCSR000BLB	data set	IAO	IAO:0000100	cell line	antibody	transcription factor name
ReMap	Homo sapiens	NCBITAXON	NCBITaxon:9606	ChIP-Seq dataset retrieval	ENCODE	ENCSR000BLE	data set	IAO	IAO:0000100	cell line	antibody	transcription factor name
ReMap	Homo sapiens	NCBITAXON	NCBITaxon:9606	ChIP-Seq dataset retrieval	ENCODE	ENCSR000BLF	data set	IAO	IAO:0000100	cell line	antibody	transcription factor name
ReMap	Homo sapiens	NCBITAXON	NCBITaxon:9606	ChIP-Seq dataset retrieval	ENCODE	ENCSR000BLI	data set	IAO	IAO:0000100	cell line	antibody	transcription factor name
ReMap	Homo sapiens	NCBITAXON	NCBITaxon:9606	ChIP-Seq dataset retrieval	ENCODE	ENCSR000BLK	data set	IAO	IAO:0000100	cell line	antibody	transcription factor name
ReMap	Homo sapiens	NCBITAXON	NCBITaxon:9606	ChIP-Seq dataset retrieval	ENCODE	ENCSR000BLL	data set	IAO	IAO:0000100	cell line	antibody	transcription factor name
ReMap	Homo sapiens	NCBITAXON	NCBITaxon:9606	ChIP-Seq dataset retrieval	ENCODE	ENCSR000BLO	data set	IAO	IAO:0000100	cell line	antibody	transcription factor name
ReMap	Homo sapiens	NCBITAXON	NCBITaxon:9606	ChIP-Seq dataset retrieval	ENCODE	ENCSR000BLP	data set	IAO	IAO:0000100	cell line	antibody	transcription factor name
ReMap	Homo sapiens	NCBITAXON	NCBITaxon:9606	ChIP-Seq dataset retrieval	ENCODE	ENCSR000BLT	data set	IAO	IAO:0000100	cell line	antibody	transcription factor name
ReMap	Homo sapiens	NCBITAXON	NCBITaxon:9606	ChIP-Seq dataset retrieval	ENCODE	ENCSR000BLV	data set	IAO	IAO:0000100	cell line	antibody	transcription factor name
ReMap	Homo sapiens	NCBITAXON	NCBITaxon:9606	ChIP-Seq dataset retrieval	ENCODE	ENCSR000BLX	data set	IAO	IAO:0000100	cell line	antibody	transcription factor name
ReMap	Homo sapiens	NCBITAXON	NCBITaxon:9606	ChIP-Seq dataset retrieval	ENCODE	ENCSR000BLZ	data set	IAO	IAO:0000100	cell line	antibody	transcription factor name
ReMap	Homo sapiens	NCBITAXON	NCBITaxon:9606	ChIP-Seq dataset retrieval	ENCODE	ENCSR000BMB	data set	IAO	IAO:0000100	cell line	antibody	transcription factor name
ReMap	Homo sapiens	NCBITAXON	NCBITaxon:9606	ChIP-Seq dataset retrieval	ENCODE	ENCSR000BMD	data set	IAO	IAO:0000100	cell line	antibody	transcription factor name
ReMap	Homo sapiens	NCBITAXON	NCBITaxon:9606	ChIP-Seq dataset retrieval	ENCODE	ENCSR000BME	data set	IAO	IAO:0000100	cell line	antibody	transcription factor name
ReMap	Homo sapiens	NCBITAXON	NCBITaxon:9606	ChIP-Seq dataset retrieval	ENCODE	ENCSR000BMF	data set	IAO	IAO:0000100	cell line	antibody	transcription factor name
ReMap	Homo sapiens	NCBITAXON	NCBITaxon:9606	ChIP-Seq dataset retrieval	ENCODE	ENCSR000BMH	data set	IAO	IAO:0000100	cell line	antibody	transcription factor name
ReMap	Homo sapiens	NCBITAXON	NCBITaxon:9606	ChIP-Seq dataset retrieval	ENCODE	ENCSR000BMI	data set	IAO	IAO:0000100	cell line	antibody	transcription factor name
ReMap	Homo sapiens	NCBITAXON	NCBITaxon:9606	ChIP-Seq dataset retrieval	ENCODE	ENCSR000BMN	data set	IAO	IAO:0000100	cell line	antibody	transcription factor name
ReMap	Homo sapiens	NCBITAXON	NCBITaxon:9606	ChIP-Seq dataset retrieval	ENCODE	ENCSR000BMO	data set	IAO	IAO:0000100	cell line	antibody	transcription factor name
ReMap	Homo sapiens	NCBITAXON	NCBITaxon:9606	ChIP-Seq dataset retrieval	ENCODE	ENCSR000BMQ	data set	IAO	IAO:0000100	cell line	antibody	transcription factor name
ReMap	Homo sapiens	NCBITAXON	NCBITaxon:9606	ChIP-Seq dataset retrieval	ENCODE	ENCSR000BMU	data set	IAO	IAO:0000100	cell line	antibody	transcription factor name
ReMap	Homo sapiens	NCBITAXON	NCBITaxon:9606	ChIP-Seq dataset retrieval	ENCODE	ENCSR000BMV	data set	IAO	IAO:0000100	cell line	antibody	transcription factor name
ReMap	Homo sapiens	NCBITAXON	NCBITaxon:9606	ChIP-Seq dataset retrieval	ENCODE	ENCSR000BMW	data set	IAO	IAO:0000100	cell line	antibody	transcription factor name
ReMap	Homo sapiens	NCBITAXON	NCBITaxon:9606	ChIP-Seq dataset retrieval	ENCODE	ENCSR000BMX	data set	IAO	IAO:0000100	cell line	antibody	transcription factor name
ReMap	Homo sapiens	NCBITAXON	NCBITaxon:9606	ChIP-Seq dataset retrieval	ENCODE	ENCSR000BMZ	data set	IAO	IAO:0000100	cell line	antibody	transcription factor name
ReMap	Homo sapiens	NCBITAXON	NCBITaxon:9606	ChIP-Seq dataset retrieval	ENCODE	ENCSR000BNA	data set	IAO	IAO:0000100	cell line	antibody	transcription factor name
ReMap	Homo sapiens	NCBITAXON	NCBITaxon:9606	ChIP-Seq dataset retrieval	ENCODE	ENCSR000BND	data set	IAO	IAO:0000100	cell line	antibody	transcription factor name
ReMap	Homo sapiens	NCBITAXON	NCBITaxon:9606	ChIP-Seq dataset retrieval	ENCODE	ENCSR000BNE	data set	IAO	IAO:0000100	cell line	antibody	transcription factor name
ReMap	Homo sapiens	NCBITAXON	NCBITaxon:9606	ChIP-Seq dataset retrieval	ENCODE	ENCSR000BNG	data set	IAO	IAO:0000100	cell line	antibody	transcription factor name
ReMap	Homo sapiens	NCBITAXON	NCBITaxon:9606	ChIP-Seq dataset retrieval	ENCODE	ENCSR000BNH	data set	IAO	IAO:0000100	cell line	antibody	transcription factor name
ReMap	Homo sapiens	NCBITAXON	NCBITaxon:9606	ChIP-Seq dataset retrieval	ENCODE	ENCSR000BNI	data set	IAO	IAO:0000100	cell line	antibody	transcription factor name
ReMap	Homo sapiens	NCBITAXON	NCBITaxon:9606	ChIP-Seq dataset retrieval	ENCODE	ENCSR000BNJ	data set	IAO	IAO:0000100	cell line	antibody	transcription factor name
ReMap	Homo sapiens	NCBITAXON	NCBITaxon:9606	ChIP-Seq dataset retrieval	ENCODE	ENCSR000BNK	data set	IAO	IAO:0000100	cell line	antibody	transcription factor name
ReMap	Homo sapiens	NCBITAXON	NCBITaxon:9606	ChIP-Seq dataset retrieval	ENCODE	ENCSR000BNL	data set	IAO	IAO:0000100	cell line	antibody	transcription factor name
ReMap	Homo sapiens	NCBITAXON	NCBITaxon:9606	ChIP-Seq dataset retrieval	ENCODE	ENCSR000BNN	data set	IAO	IAO:0000100	cell line	antibody	transcription factor name
ReMap	Homo sapiens	NCBITAXON	NCBITaxon:9606	ChIP-Seq dataset retrieval	ENCODE	ENCSR000BNO	data set	IAO	IAO:0000100	cell line	antibody	transcription factor name
ReMap	Homo sapiens	NCBITAXON	NCBITaxon:9606	ChIP-Seq dataset retrieval	ENCODE	ENCSR000BNP	data set	IAO	IAO:0000100	cell line	antibody	transcription factor name
ReMap	Homo sapiens	NCBITAXON	NCBITaxon:9606	ChIP-Seq dataset retrieval	ENCODE	ENCSR000BNS	data set	IAO	IAO:0000100	cell line	antibody	transcription factor name
ReMap	Homo sapiens	NCBITAXON	NCBITaxon:9606	ChIP-Seq dataset retrieval	ENCODE	ENCSR000BNT	data set	IAO	IAO:0000100	cell line	antibody	transcription factor name
ReMap	Homo sapiens	NCBITAXON	NCBITaxon:9606	ChIP-Seq dataset retrieval	ENCODE	ENCSR000BNU	data set	IAO	IAO:0000100	cell line	antibody	transcription factor name
ReMap	Homo sapiens	NCBITAXON	NCBITaxon:9606	ChIP-Seq dataset retrieval	ENCODE	ENCSR000BNV	data set	IAO	IAO:0000100	cell line	antibody	transcription factor name
ReMap	Homo sapiens	NCBITAXON	NCBITaxon:9606	ChIP-Seq dataset retrieval	ENCODE	ENCSR000BNX	data set	IAO	IAO:0000100	cell line	antibody	transcription factor name
ReMap	Homo sapiens	NCBITAXON	NCBITaxon:9606	ChIP-Seq dataset retrieval	ENCODE	ENCSR000BNY	data set	IAO	IAO:0000100	cell line	antibody	transcription factor name
ReMap	Homo sapiens	NCBITAXON	NCBITaxon:9606	ChIP-Seq dataset retrieval	ENCODE	ENCSR000BOT	data set	IAO	IAO:0000100	cell line	antibody	transcription factor name
ReMap	Homo sapiens	NCBITAXON	NCBITaxon:9606	ChIP-Seq dataset retrieval	ENCODE	ENCSR000BOU	data set	IAO	IAO:0000100	cell line	antibody	transcription factor name
ReMap	Homo sapiens	NCBITAXON	NCBITaxon:9606	ChIP-Seq dataset retrieval	ENCODE	ENCSR000BOX	data set	IAO	IAO:0000100	cell line	antibody	transcription factor name
ReMap	Homo sapiens	NCBITAXON	NCBITaxon:9606	ChIP-Seq dataset retrieval	ENCODE	ENCSR000BOZ	data set	IAO	IAO:0000100	cell line	antibody	transcription factor name
ReMap	Homo sapiens	NCBITAXON	NCBITaxon:9606	ChIP-Seq dataset retrieval	ENCODE	ENCSR000BPE	data set	IAO	IAO:0000100	cell line	antibody	transcription factor name
ReMap	Homo sapiens	NCBITAXON	NCBITaxon:9606	ChIP-Seq dataset retrieval	ENCODE	ENCSR000BPJ	data set	IAO	IAO:0000100	cell line	antibody	transcription factor name
ReMap	Homo sapiens	NCBITAXON	NCBITaxon:9606	ChIP-Seq dataset retrieval	ENCODE	ENCSR000BPK	data set	IAO	IAO:0000100	cell line	antibody	transcription factor name
ReMap	Homo sapiens	NCBITAXON	NCBITaxon:9606	ChIP-Seq dataset retrieval	ENCODE	ENCSR000BPM	data set	IAO	IAO:0000100	cell line	antibody	transcription factor name
ReMap	Homo sapiens	NCBITAXON	NCBITaxon:9606	ChIP-Seq dataset retrieval	ENCODE	ENCSR000BPS	data set	IAO	IAO:0000100	cell line	antibody	transcription factor name
ReMap	Homo sapiens	NCBITAXON	NCBITaxon:9606	ChIP-Seq dataset retrieval	ENCODE	ENCSR000BPT	data set	IAO	IAO:0000100	cell line	antibody	transcription factor name
ReMap	Homo sapiens	NCBITAXON	NCBITaxon:9606	ChIP-Seq dataset retrieval	ENCODE	ENCSR000BPU	data set	IAO	IAO:0000100	cell line	antibody	transcription factor name
ReMap	Homo sapiens	NCBITAXON	NCBITaxon:9606	ChIP-Seq dataset retrieval	ENCODE	ENCSR000BPV	data set	IAO	IAO:0000100	cell line	antibody	transcription factor name
ReMap	Homo sapiens	NCBITAXON	NCBITaxon:9606	ChIP-Seq dataset retrieval	ENCODE	ENCSR000BPX	data set	IAO	IAO:0000100	cell line	antibody	transcription factor name
ReMap	Homo sapiens	NCBITAXON	NCBITaxon:9606	ChIP-Seq dataset retrieval	ENCODE	ENCSR000BPY	data set	IAO	IAO:0000100	cell line	antibody	transcription factor name
ReMap	Homo sapiens	NCBITAXON	NCBITaxon:9606	ChIP-Seq dataset retrieval	ENCODE	ENCSR000BPZ	data set	IAO	IAO:0000100	cell line	antibody	transcription factor name
ReMap	Homo sapiens	NCBITAXON	NCBITaxon:9606	ChIP-Seq dataset retrieval	ENCODE	ENCSR000BQA	data set	IAO	IAO:0000100	cell line	antibody	transcription factor name
ReMap	Homo sapiens	NCBITAXON	NCBITaxon:9606	ChIP-Seq dataset retrieval	ENCODE	ENCSR000BQD	data set	IAO	IAO:0000100	cell line	antibody	transcription factor name
ReMap	Homo sapiens	NCBITAXON	NCBITaxon:9606	ChIP-Seq dataset retrieval	ENCODE	ENCSR000BQE	data set	IAO	IAO:0000100	cell line	antibody	transcription factor name
ReMap	Homo sapiens	NCBITAXON	NCBITaxon:9606	ChIP-Seq dataset retrieval	ENCODE	ENCSR000BQG	data set	IAO	IAO:0000100	cell line	antibody	transcription factor name
ReMap	Homo sapiens	NCBITAXON	NCBITaxon:9606	ChIP-Seq dataset retrieval	ENCODE	ENCSR000BQI	data set	IAO	IAO:0000100	cell line	antibody	transcription factor name
ReMap	Homo sapiens	NCBITAXON	NCBITaxon:9606	ChIP-Seq dataset retrieval	ENCODE	ENCSR000BQJ	data set	IAO	IAO:0000100	cell line	antibody	transcription factor name
ReMap	Homo sapiens	NCBITAXON	NCBITaxon:9606	ChIP-Seq dataset retrieval	ENCODE	ENCSR000BQL	data set	IAO	IAO:0000100	cell line	antibody	transcription factor name
ReMap	Homo sapiens	NCBITAXON	NCBITaxon:9606	ChIP-Seq dataset retrieval	ENCODE	ENCSR000BQO	data set	IAO	IAO:0000100	cell line	antibody	transcription factor name
ReMap	Homo sapiens	NCBITAXON	NCBITaxon:9606	ChIP-Seq dataset retrieval	ENCODE	ENCSR000BQP	data set	IAO	IAO:0000100	cell line	antibody	transcription factor name
ReMap	Homo sapiens	NCBITAXON	NCBITaxon:9606	ChIP-Seq dataset retrieval	ENCODE	ENCSR000BQQ	data set	IAO	IAO:0000100	cell line	antibody	transcription factor name
ReMap	Homo sapiens	NCBITAXON	NCBITaxon:9606	ChIP-Seq dataset retrieval	ENCODE	ENCSR000BQR	data set	IAO	IAO:0000100	cell line	antibody	transcription factor name
ReMap	Homo sapiens	NCBITAXON	NCBITaxon:9606	ChIP-Seq dataset retrieval	ENCODE	ENCSR000BQS	data set	IAO	IAO:0000100	cell line	antibody	transcription factor name
ReMap	Homo sapiens	NCBITAXON	NCBITaxon:9606	ChIP-Seq dataset retrieval	ENCODE	ENCSR000BQT	data set	IAO	IAO:0000100	cell line	antibody	transcription factor name
ReMap	Homo sapiens	NCBITAXON	NCBITaxon:9606	ChIP-Seq dataset retrieval	ENCODE	ENCSR000BQV	data set	IAO	IAO:0000100	cell line	antibody	transcription factor name
ReMap	Homo sapiens	NCBITAXON	NCBITaxon:9606	ChIP-Seq dataset retrieval	ENCODE	ENCSR000BQX	data set	IAO	IAO:0000100	cell line	antibody	transcription factor name
ReMap	Homo sapiens	NCBITAXON	NCBITaxon:9606	ChIP-Seq dataset retrieval	ENCODE	ENCSR000BQZ	data set	IAO	IAO:0000100	cell line	antibody	transcription factor name
ReMap	Homo sapiens	NCBITAXON	NCBITaxon:9606	ChIP-Seq dataset retrieval	ENCODE	ENCSR000BRA	data set	IAO	IAO:0000100	cell line	antibody	transcription factor name
ReMap	Homo sapiens	NCBITAXON	NCBITaxon:9606	ChIP-Seq dataset retrieval	ENCODE	ENCSR000BRB	data set	IAO	IAO:0000100	cell line	antibody	transcription factor name
ReMap	Homo sapiens	NCBITAXON	NCBITaxon:9606	ChIP-Seq dataset retrieval	ENCODE	ENCSR000BRC	data set	IAO	IAO:0000100	cell line	antibody	transcription factor name
ReMap	Homo sapiens	NCBITAXON	NCBITaxon:9606	ChIP-Seq dataset retrieval	ENCODE	ENCSR000BRD	data set	IAO	IAO:0000100	cell line	antibody	transcription factor name
ReMap	Homo sapiens	NCBITAXON	NCBITaxon:9606	ChIP-Seq dataset retrieval	ENCODE	ENCSR000BRE	data set	IAO	IAO:0000100	cell line	antibody	transcription factor name
ReMap	Homo sapiens	NCBITAXON	NCBITaxon:9606	ChIP-Seq dataset retrieval	ENCODE	ENCSR000BRF	data set	IAO	IAO:0000100	cell line	antibody	transcription factor name
ReMap	Homo sapiens	NCBITAXON	NCBITaxon:9606	ChIP-Seq dataset retrieval	ENCODE	ENCSR000BRG	data set	IAO	IAO:0000100	cell line	antibody	transcription factor name
ReMap	Homo sapiens	NCBITAXON	NCBITaxon:9606	ChIP-Seq dataset retrieval	ENCODE	ENCSR000BRI	data set	IAO	IAO:0000100	cell line	antibody	transcription factor name
ReMap	Homo sapiens	NCBITAXON	NCBITaxon:9606	ChIP-Seq dataset retrieval	ENCODE	ENCSR000BRK	data set	IAO	IAO:0000100	cell line	antibody	transcription factor name
ReMap	Homo sapiens	NCBITAXON	NCBITaxon:9606	ChIP-Seq dataset retrieval	ENCODE	ENCSR000BRN	data set	IAO	IAO:0000100	cell line	antibody	transcription factor name
ReMap	Homo sapiens	NCBITAXON	NCBITaxon:9606	ChIP-Seq dataset retrieval	ENCODE	ENCSR000BRO	data set	IAO	IAO:0000100	cell line	antibody	transcription factor name
ReMap	Homo sapiens	NCBITAXON	NCBITaxon:9606	ChIP-Seq dataset retrieval	ENCODE	ENCSR000BRP	data set	IAO	IAO:0000100	cell line	antibody	transcription factor name
ReMap	Homo sapiens	NCBITAXON	NCBITaxon:9606	ChIP-Seq dataset retrieval	ENCODE	ENCSR000BRQ	data set	IAO	IAO:0000100	cell line	antibody	transcription factor name
ReMap	Homo sapiens	NCBITAXON	NCBITaxon:9606	ChIP-Seq dataset retrieval	ENCODE	ENCSR000BRR	data set	IAO	IAO:0000100	cell line	antibody	transcription factor name
ReMap	Homo sapiens	NCBITAXON	NCBITaxon:9606	ChIP-Seq dataset retrieval	ENCODE	ENCSR000BRS	data set	IAO	IAO:0000100	cell line	antibody	transcription factor name
ReMap	Homo sapiens	NCBITAXON	NCBITaxon:9606	ChIP-Seq dataset retrieval	ENCODE	ENCSR000BRX	data set	IAO	IAO:0000100	cell line	antibody	transcription factor name
ReMap	Homo sapiens	NCBITAXON	NCBITaxon:9606	ChIP-Seq dataset retrieval	ENCODE	ENCSR000BRY	data set	IAO	IAO:0000100	cell line	antibody	transcription factor name
ReMap	Homo sapiens	NCBITAXON	NCBITaxon:9606	ChIP-Seq dataset retrieval	ENCODE	ENCSR000BRZ	data set	IAO	IAO:0000100	cell line	antibody	transcription factor name
ReMap	Homo sapiens	NCBITAXON	NCBITaxon:9606	ChIP-Seq dataset retrieval	ENCODE	ENCSR000BSA	data set	IAO	IAO:0000100	cell line	antibody	transcription factor name
ReMap	Homo sapiens	NCBITAXON	NCBITaxon:9606	ChIP-Seq dataset retrieval	ENCODE	ENCSR000BSC	data set	IAO	IAO:0000100	cell line	antibody	transcription factor name
ReMap	Homo sapiens	NCBITAXON	NCBITaxon:9606	ChIP-Seq dataset retrieval	ENCODE	ENCSR000BSD	data set	IAO	IAO:0000100	cell line	antibody	transcription factor name
ReMap	Homo sapiens	NCBITAXON	NCBITaxon:9606	ChIP-Seq dataset retrieval	ENCODE	ENCSR000BSE	data set	IAO	IAO:0000100	cell line	antibody	transcription factor name
ReMap	Homo sapiens	NCBITAXON	NCBITaxon:9606	ChIP-Seq dataset retrieval	ENCODE	ENCSR000BSF	data set	IAO	IAO:0000100	cell line	antibody	transcription factor name
ReMap	Homo sapiens	NCBITAXON	NCBITaxon:9606	ChIP-Seq dataset retrieval	ENCODE	ENCSR000BSH	data set	IAO	IAO:0000100	cell line	antibody	transcription factor name
ReMap	Homo sapiens	NCBITAXON	NCBITaxon:9606	ChIP-Seq dataset retrieval	ENCODE	ENCSR000BSI	data set	IAO	IAO:0000100	cell line	antibody	transcription factor name
ReMap	Homo sapiens	NCBITAXON	NCBITaxon:9606	ChIP-Seq dataset retrieval	ENCODE	ENCSR000BSJ	data set	IAO	IAO:0000100	cell line	antibody	transcription factor name
ReMap	Homo sapiens	NCBITAXON	NCBITaxon:9606	ChIP-Seq dataset retrieval	ENCODE	ENCSR000BSK	data set	IAO	IAO:0000100	cell line	antibody	transcription factor name
ReMap	Homo sapiens	NCBITAXON	NCBITaxon:9606	ChIP-Seq dataset retrieval	ENCODE	ENCSR000BSL	data set	IAO	IAO:0000100	cell line	antibody	transcription factor name
ReMap	Homo sapiens	NCBITAXON	NCBITaxon:9606	ChIP-Seq dataset retrieval	ENCODE	ENCSR000BSM	data set	IAO	IAO:0000100	cell line	antibody	transcription factor name
ReMap	Homo sapiens	NCBITAXON	NCBITaxon:9606	ChIP-Seq dataset retrieval	ENCODE	ENCSR000BSN	data set	IAO	IAO:0000100	cell line	antibody	transcription factor name
ReMap	Homo sapiens	NCBITAXON	NCBITaxon:9606	ChIP-Seq dataset retrieval	ENCODE	ENCSR000BSO	data set	IAO	IAO:0000100	cell line	antibody	transcription factor name
ReMap	Homo sapiens	NCBITAXON	NCBITaxon:9606	ChIP-Seq dataset retrieval	ENCODE	ENCSR000BSP	data set	IAO	IAO:0000100	cell line	antibody	transcription factor name
ReMap	Homo sapiens	NCBITAXON	NCBITaxon:9606	ChIP-Seq dataset retrieval	ENCODE	ENCSR000BSQ	data set	IAO	IAO:0000100	cell line	antibody	transcription factor name
ReMap	Homo sapiens	NCBITAXON	NCBITaxon:9606	ChIP-Seq dataset retrieval	ENCODE	ENCSR000BSR	data set	IAO	IAO:0000100	cell line	antibody	transcription factor name
ReMap	Homo sapiens	NCBITAXON	NCBITaxon:9606	ChIP-Seq dataset retrieval	ENCODE	ENCSR000BSS	data set	IAO	IAO:0000100	cell line	antibody	transcription factor name
ReMap	Homo sapiens	NCBITAXON	NCBITaxon:9606	ChIP-Seq dataset retrieval	ENCODE	ENCSR000BST	data set	IAO	IAO:0000100	cell line	antibody	transcription factor name
ReMap	Homo sapiens	NCBITAXON	NCBITaxon:9606	ChIP-Seq dataset retrieval	ENCODE	ENCSR000BSU	data set	IAO	IAO:0000100	cell line	antibody	transcription factor name
ReMap	Homo sapiens	NCBITAXON	NCBITaxon:9606	ChIP-Seq dataset retrieval	ENCODE	ENCSR000BSV	data set	IAO	IAO:0000100	cell line	antibody	transcription factor name
ReMap	Homo sapiens	NCBITAXON	NCBITaxon:9606	ChIP-Seq dataset retrieval	ENCODE	ENCSR000BSW	data set	IAO	IAO:0000100	cell line	antibody	transcription factor name
ReMap	Homo sapiens	NCBITAXON	NCBITaxon:9606	ChIP-Seq dataset retrieval	ENCODE	ENCSR000BSX	data set	IAO	IAO:0000100	cell line	antibody	transcription factor name
ReMap	Homo sapiens	NCBITAXON	NCBITaxon:9606	ChIP-Seq dataset retrieval	ENCODE	ENCSR000BSY	data set	IAO	IAO:0000100	cell line	antibody	transcription factor name
ReMap	Homo sapiens	NCBITAXON	NCBITaxon:9606	ChIP-Seq dataset retrieval	ENCODE	ENCSR000BSZ	data set	IAO	IAO:0000100	cell line	antibody	transcription factor name
ReMap	Homo sapiens	NCBITAXON	NCBITaxon:9606	ChIP-Seq dataset retrieval	ENCODE	ENCSR000BTA	data set	IAO	IAO:0000100	cell line	antibody	transcription factor name
ReMap	Homo sapiens	NCBITAXON	NCBITaxon:9606	ChIP-Seq dataset retrieval	ENCODE	ENCSR000BTC	data set	IAO	IAO:0000100	cell line	antibody	transcription factor name
ReMap	Homo sapiens	NCBITAXON	NCBITaxon:9606	ChIP-Seq dataset retrieval	ENCODE	ENCSR000BTD	data set	IAO	IAO:0000100	cell line	antibody	transcription factor name
ReMap	Homo sapiens	NCBITAXON	NCBITaxon:9606	ChIP-Seq dataset retrieval	ENCODE	ENCSR000BTE	data set	IAO	IAO:0000100	cell line	antibody	transcription factor name
ReMap	Homo sapiens	NCBITAXON	NCBITaxon:9606	ChIP-Seq dataset retrieval	ENCODE	ENCSR000BTF	data set	IAO	IAO:0000100	cell line	antibody	transcription factor name
ReMap	Homo sapiens	NCBITAXON	NCBITaxon:9606	ChIP-Seq dataset retrieval	ENCODE	ENCSR000BTG	data set	IAO	IAO:0000100	cell line	antibody	transcription factor name
ReMap	Homo sapiens	NCBITAXON	NCBITaxon:9606	ChIP-Seq dataset retrieval	ENCODE	ENCSR000BTH	data set	IAO	IAO:0000100	cell line	antibody	transcription factor name
ReMap	Homo sapiens	NCBITAXON	NCBITaxon:9606	ChIP-Seq dataset retrieval	ENCODE	ENCSR000BTI	data set	IAO	IAO:0000100	cell line	antibody	transcription factor name
ReMap	Homo sapiens	NCBITAXON	NCBITaxon:9606	ChIP-Seq dataset retrieval	ENCODE	ENCSR000BTJ	data set	IAO	IAO:0000100	cell line	antibody	transcription factor name
ReMap	Homo sapiens	NCBITAXON	NCBITaxon:9606	ChIP-Seq dataset retrieval	ENCODE	ENCSR000BTK	data set	IAO	IAO:0000100	cell line	antibody	transcription factor name
ReMap	Homo sapiens	NCBITAXON	NCBITaxon:9606	ChIP-Seq dataset retrieval	ENCODE	ENCSR000BTM	data set	IAO	IAO:0000100	cell line	antibody	transcription factor name
ReMap	Homo sapiens	NCBITAXON	NCBITaxon:9606	ChIP-Seq dataset retrieval	ENCODE	ENCSR000BTN	data set	IAO	IAO:0000100	cell line	antibody	transcription factor name
ReMap	Homo sapiens	NCBITAXON	NCBITaxon:9606	ChIP-Seq dataset retrieval	ENCODE	ENCSR000BTS	data set	IAO	IAO:0000100	cell line	antibody	transcription factor name
ReMap	Homo sapiens	NCBITAXON	NCBITaxon:9606	ChIP-Seq dataset retrieval	ENCODE	ENCSR000BTT	data set	IAO	IAO:0000100	cell line	antibody	transcription factor name
ReMap	Homo sapiens	NCBITAXON	NCBITaxon:9606	ChIP-Seq dataset retrieval	ENCODE	ENCSR000BTV	data set	IAO	IAO:0000100	cell line	antibody	transcription factor name
ReMap	Homo sapiens	NCBITAXON	NCBITaxon:9606	ChIP-Seq dataset retrieval	ENCODE	ENCSR000BTY	data set	IAO	IAO:0000100	cell line	antibody	transcription factor name
ReMap	Homo sapiens	NCBITAXON	NCBITaxon:9606	ChIP-Seq dataset retrieval	ENCODE	ENCSR000BTZ	data set	IAO	IAO:0000100	cell line	antibody	transcription factor name
ReMap	Homo sapiens	NCBITAXON	NCBITaxon:9606	ChIP-Seq dataset retrieval	ENCODE	ENCSR000BUB	data set	IAO	IAO:0000100	cell line	antibody	transcription factor name
ReMap	Homo sapiens	NCBITAXON	NCBITaxon:9606	ChIP-Seq dataset retrieval	ENCODE	ENCSR000BUD	data set	IAO	IAO:0000100	cell line	antibody	transcription factor name
ReMap	Homo sapiens	NCBITAXON	NCBITaxon:9606	ChIP-Seq dataset retrieval	ENCODE	ENCSR000BUF	data set	IAO	IAO:0000100	cell line	antibody	transcription factor name
ReMap	Homo sapiens	NCBITAXON	NCBITaxon:9606	ChIP-Seq dataset retrieval	ENCODE	ENCSR000BUG	data set	IAO	IAO:0000100	cell line	antibody	transcription factor name
ReMap	Homo sapiens	NCBITAXON	NCBITaxon:9606	ChIP-Seq dataset retrieval	ENCODE	ENCSR000BUI	data set	IAO	IAO:0000100	cell line	antibody	transcription factor name
ReMap	Homo sapiens	NCBITAXON	NCBITaxon:9606	ChIP-Seq dataset retrieval	ENCODE	ENCSR000BUK	data set	IAO	IAO:0000100	cell line	antibody	transcription factor name
ReMap	Homo sapiens	NCBITAXON	NCBITaxon:9606	ChIP-Seq dataset retrieval	ENCODE	ENCSR000BUL	data set	IAO	IAO:0000100	cell line	antibody	transcription factor name
ReMap	Homo sapiens	NCBITAXON	NCBITaxon:9606	ChIP-Seq dataset retrieval	ENCODE	ENCSR000BUN	data set	IAO	IAO:0000100	cell line	antibody	transcription factor name
ReMap	Homo sapiens	NCBITAXON	NCBITaxon:9606	ChIP-Seq dataset retrieval	ENCODE	ENCSR000BUO	data set	IAO	IAO:0000100	cell line	antibody	transcription factor name
ReMap	Homo sapiens	NCBITAXON	NCBITaxon:9606	ChIP-Seq dataset retrieval	ENCODE	ENCSR000BUP	data set	IAO	IAO:0000100	cell line	antibody	transcription factor name
ReMap	Homo sapiens	NCBITAXON	NCBITaxon:9606	ChIP-Seq dataset retrieval	ENCODE	ENCSR000BUQ	data set	IAO	IAO:0000100	cell line	antibody	transcription factor name
ReMap	Homo sapiens	NCBITAXON	NCBITaxon:9606	ChIP-Seq dataset retrieval	ENCODE	ENCSR000BUR	data set	IAO	IAO:0000100	cell line	antibody	transcription factor name
ReMap	Homo sapiens	NCBITAXON	NCBITaxon:9606	ChIP-Seq dataset retrieval	ENCODE	ENCSR000BUT	data set	IAO	IAO:0000100	cell line	antibody	transcription factor name
ReMap	Homo sapiens	NCBITAXON	NCBITaxon:9606	ChIP-Seq dataset retrieval	ENCODE	ENCSR000BUU	data set	IAO	IAO:0000100	cell line	antibody	transcription factor name
ReMap	Homo sapiens	NCBITAXON	NCBITaxon:9606	ChIP-Seq dataset retrieval	ENCODE	ENCSR000BUV	data set	IAO	IAO:0000100	cell line	antibody	transcription factor name
ReMap	Homo sapiens	NCBITAXON	NCBITaxon:9606	ChIP-Seq dataset retrieval	ENCODE	ENCSR000BUW	data set	IAO	IAO:0000100	cell line	antibody	transcription factor name
ReMap	Homo sapiens	NCBITAXON	NCBITaxon:9606	ChIP-Seq dataset retrieval	ENCODE	ENCSR000BUX	data set	IAO	IAO:0000100	cell line	antibody	transcription factor name
ReMap	Homo sapiens	NCBITAXON	NCBITaxon:9606	ChIP-Seq dataset retrieval	ENCODE	ENCSR000BUY	data set	IAO	IAO:0000100	cell line	antibody	transcription factor name
ReMap	Homo sapiens	NCBITAXON	NCBITaxon:9606	ChIP-Seq dataset retrieval	ENCODE	ENCSR000BVA	data set	IAO	IAO:0000100	cell line	antibody	transcription factor name
ReMap	Homo sapiens	NCBITAXON	NCBITaxon:9606	ChIP-Seq dataset retrieval	ENCODE	ENCSR000BVB	data set	IAO	IAO:0000100	cell line	antibody	transcription factor name
ReMap	Homo sapiens	NCBITAXON	NCBITaxon:9606	ChIP-Seq dataset retrieval	ENCODE	ENCSR000BVC	data set	IAO	IAO:0000100	cell line	antibody	transcription factor name
ReMap	Homo sapiens	NCBITAXON	NCBITaxon:9606	ChIP-Seq dataset retrieval	ENCODE	ENCSR000BVD	data set	IAO	IAO:0000100	cell line	antibody	transcription factor name
ReMap	Homo sapiens	NCBITAXON	NCBITaxon:9606	ChIP-Seq dataset retrieval	ENCODE	ENCSR000BVE	data set	IAO	IAO:0000100	cell line	antibody	transcription factor name
ReMap	Homo sapiens	NCBITAXON	NCBITaxon:9606	ChIP-Seq dataset retrieval	ENCODE	ENCSR000BVG	data set	IAO	IAO:0000100	cell line	antibody	transcription factor name
ReMap	Homo sapiens	NCBITAXON	NCBITaxon:9606	ChIP-Seq dataset retrieval	ENCODE	ENCSR000BVH	data set	IAO	IAO:0000100	cell line	antibody	transcription factor name
ReMap	Homo sapiens	NCBITAXON	NCBITaxon:9606	ChIP-Seq dataset retrieval	ENCODE	ENCSR000BVI	data set	IAO	IAO:0000100	cell line	antibody	transcription factor name
ReMap	Homo sapiens	NCBITAXON	NCBITaxon:9606	ChIP-Seq dataset retrieval	ENCODE	ENCSR000BVJ	data set	IAO	IAO:0000100	cell line	antibody	transcription factor name
ReMap	Homo sapiens	NCBITAXON	NCBITaxon:9606	ChIP-Seq dataset retrieval	ENCODE	ENCSR000BVK	data set	IAO	IAO:0000100	cell line	antibody	transcription factor name
ReMap	Homo sapiens	NCBITAXON	NCBITaxon:9606	ChIP-Seq dataset retrieval	ENCODE	ENCSR000BVL	data set	IAO	IAO:0000100	cell line	antibody	transcription factor name
ReMap	Homo sapiens	NCBITAXON	NCBITaxon:9606	ChIP-Seq dataset retrieval	ENCODE	ENCSR000BVM	data set	IAO	IAO:0000100	cell line	antibody	transcription factor name
ReMap	Homo sapiens	NCBITAXON	NCBITaxon:9606	ChIP-Seq dataset retrieval	ENCODE	ENCSR000BVN	data set	IAO	IAO:0000100	cell line	antibody	transcription factor name
ReMap	Homo sapiens	NCBITAXON	NCBITaxon:9606	ChIP-Seq dataset retrieval	ENCODE	ENCSR000BVO	data set	IAO	IAO:0000100	cell line	antibody	transcription factor name
ReMap	Homo sapiens	NCBITAXON	NCBITaxon:9606	ChIP-Seq dataset retrieval	ENCODE	ENCSR000BVY	data set	IAO	IAO:0000100	cell line	antibody	transcription factor name
ReMap	Homo sapiens	NCBITAXON	NCBITaxon:9606	ChIP-Seq dataset retrieval	ENCODE	ENCSR000DJW	data set	IAO	IAO:0000100	cell line	antibody	transcription factor name
ReMap	Homo sapiens	NCBITAXON	NCBITaxon:9606	ChIP-Seq dataset retrieval	ENCODE	ENCSR000DJX	data set	IAO	IAO:0000100	cell line	antibody	transcription factor name
ReMap	Homo sapiens	NCBITAXON	NCBITaxon:9606	ChIP-Seq dataset retrieval	ENCODE	ENCSR000DJY	data set	IAO	IAO:0000100	cell line	antibody	transcription factor name
ReMap	Homo sapiens	NCBITAXON	NCBITaxon:9606	ChIP-Seq dataset retrieval	ENCODE	ENCSR000DKA	data set	IAO	IAO:0000100	cell line	antibody	transcription factor name
ReMap	Homo sapiens	NCBITAXON	NCBITaxon:9606	ChIP-Seq dataset retrieval	ENCODE	ENCSR000DKB	data set	IAO	IAO:0000100	cell line	antibody	transcription factor name
ReMap	Homo sapiens	NCBITAXON	NCBITaxon:9606	ChIP-Seq dataset retrieval	ENCODE	ENCSR000DKN	data set	IAO	IAO:0000100	cell line	antibody	transcription factor name
ReMap	Homo sapiens	NCBITAXON	NCBITaxon:9606	ChIP-Seq dataset retrieval	ENCODE	ENCSR000DKP	data set	IAO	IAO:0000100	cell line	antibody	transcription factor name
ReMap	Homo sapiens	NCBITAXON	NCBITaxon:9606	ChIP-Seq dataset retrieval	ENCODE	ENCSR000DKR	data set	IAO	IAO:0000100	cell line	antibody	transcription factor name
ReMap	Homo sapiens	NCBITAXON	NCBITaxon:9606	ChIP-Seq dataset retrieval	ENCODE	ENCSR000DKU	data set	IAO	IAO:0000100	cell line	antibody	transcription factor name
ReMap	Homo sapiens	NCBITAXON	NCBITaxon:9606	ChIP-Seq dataset retrieval	ENCODE	ENCSR000DKV	data set	IAO	IAO:0000100	cell line	antibody	transcription factor name
ReMap	Homo sapiens	NCBITAXON	NCBITaxon:9606	ChIP-Seq dataset retrieval	ENCODE	ENCSR000DKX	data set	IAO	IAO:0000100	cell line	antibody	transcription factor name
ReMap	Homo sapiens	NCBITAXON	NCBITaxon:9606	ChIP-Seq dataset retrieval	ENCODE	ENCSR000DKY	data set	IAO	IAO:0000100	cell line	antibody	transcription factor name
ReMap	Homo sapiens	NCBITAXON	NCBITaxon:9606	ChIP-Seq dataset retrieval	ENCODE	ENCSR000DKZ	data set	IAO	IAO:0000100	cell line	antibody	transcription factor name
ReMap	Homo sapiens	NCBITAXON	NCBITaxon:9606	ChIP-Seq dataset retrieval	ENCODE	ENCSR000DLB	data set	IAO	IAO:0000100	cell line	antibody	transcription factor name
ReMap	Homo sapiens	NCBITAXON	NCBITaxon:9606	ChIP-Seq dataset retrieval	ENCODE	ENCSR000DLD	data set	IAO	IAO:0000100	cell line	antibody	transcription factor name
ReMap	Homo sapiens	NCBITAXON	NCBITaxon:9606	ChIP-Seq dataset retrieval	ENCODE	ENCSR000DLE	data set	IAO	IAO:0000100	cell line	antibody	transcription factor name
ReMap	Homo sapiens	NCBITAXON	NCBITaxon:9606	ChIP-Seq dataset retrieval	ENCODE	ENCSR000DLF	data set	IAO	IAO:0000100	cell line	antibody	transcription factor name
ReMap	Homo sapiens	NCBITAXON	NCBITaxon:9606	ChIP-Seq dataset retrieval	ENCODE	ENCSR000DLG	data set	IAO	IAO:0000100	cell line	antibody	transcription factor name
ReMap	Homo sapiens	NCBITAXON	NCBITaxon:9606	ChIP-Seq dataset retrieval	ENCODE	ENCSR000DLI	data set	IAO	IAO:0000100	cell line	antibody	transcription factor name
ReMap	Homo sapiens	NCBITAXON	NCBITaxon:9606	ChIP-Seq dataset retrieval	ENCODE	ENCSR000DLK	data set	IAO	IAO:0000100	cell line	antibody	transcription factor name
ReMap	Homo sapiens	NCBITAXON	NCBITaxon:9606	ChIP-Seq dataset retrieval	ENCODE	ENCSR000DLN	data set	IAO	IAO:0000100	cell line	antibody	transcription factor name
ReMap	Homo sapiens	NCBITAXON	NCBITaxon:9606	ChIP-Seq dataset retrieval	ENCODE	ENCSR000DLO	data set	IAO	IAO:0000100	cell line	antibody	transcription factor name
ReMap	Homo sapiens	NCBITAXON	NCBITaxon:9606	ChIP-Seq dataset retrieval	ENCODE	ENCSR000DLR	data set	IAO	IAO:0000100	cell line	antibody	transcription factor name
ReMap	Homo sapiens	NCBITAXON	NCBITaxon:9606	ChIP-Seq dataset retrieval	ENCODE	ENCSR000DLS	data set	IAO	IAO:0000100	cell line	antibody	transcription factor name
ReMap	Homo sapiens	NCBITAXON	NCBITaxon:9606	ChIP-Seq dataset retrieval	ENCODE	ENCSR000DLU	data set	IAO	IAO:0000100	cell line	antibody	transcription factor name
ReMap	Homo sapiens	NCBITAXON	NCBITaxon:9606	ChIP-Seq dataset retrieval	ENCODE	ENCSR000DLW	data set	IAO	IAO:0000100	cell line	antibody	transcription factor name
ReMap	Homo sapiens	NCBITAXON	NCBITaxon:9606	ChIP-Seq dataset retrieval	ENCODE	ENCSR000DLZ	data set	IAO	IAO:0000100	cell line	antibody	transcription factor name
ReMap	Homo sapiens	NCBITAXON	NCBITaxon:9606	ChIP-Seq dataset retrieval	ENCODE	ENCSR000DMA	data set	IAO	IAO:0000100	cell line	antibody	transcription factor name
ReMap	Homo sapiens	NCBITAXON	NCBITaxon:9606	ChIP-Seq dataset retrieval	ENCODE	ENCSR000DMC	data set	IAO	IAO:0000100	cell line	antibody	transcription factor name
ReMap	Homo sapiens	NCBITAXON	NCBITaxon:9606	ChIP-Seq dataset retrieval	ENCODE	ENCSR000DME	data set	IAO	IAO:0000100	cell line	antibody	transcription factor name
ReMap	Homo sapiens	NCBITAXON	NCBITaxon:9606	ChIP-Seq dataset retrieval	ENCODE	ENCSR000DMF	data set	IAO	IAO:0000100	cell line	antibody	transcription factor name
ReMap	Homo sapiens	NCBITAXON	NCBITaxon:9606	ChIP-Seq dataset retrieval	ENCODE	ENCSR000DMH	data set	IAO	IAO:0000100	cell line	antibody	transcription factor name
ReMap	Homo sapiens	NCBITAXON	NCBITaxon:9606	ChIP-Seq dataset retrieval	ENCODE	ENCSR000DMJ	data set	IAO	IAO:0000100	cell line	antibody	transcription factor name
ReMap	Homo sapiens	NCBITAXON	NCBITaxon:9606	ChIP-Seq dataset retrieval	ENCODE	ENCSR000DML	data set	IAO	IAO:0000100	cell line	antibody	transcription factor name
ReMap	Homo sapiens	NCBITAXON	NCBITaxon:9606	ChIP-Seq dataset retrieval	ENCODE	ENCSR000DMM	data set	IAO	IAO:0000100	cell line	antibody	transcription factor name
ReMap	Homo sapiens	NCBITAXON	NCBITaxon:9606	ChIP-Seq dataset retrieval	ENCODE	ENCSR000DMO	data set	IAO	IAO:0000100	cell line	antibody	transcription factor name
ReMap	Homo sapiens	NCBITAXON	NCBITaxon:9606	ChIP-Seq dataset retrieval	ENCODE	ENCSR000DMP	data set	IAO	IAO:0000100	cell line	antibody	transcription factor name
ReMap	Homo sapiens	NCBITAXON	NCBITaxon:9606	ChIP-Seq dataset retrieval	ENCODE	ENCSR000DMQ	data set	IAO	IAO:0000100	cell line	antibody	transcription factor name
ReMap	Homo sapiens	NCBITAXON	NCBITaxon:9606	ChIP-Seq dataset retrieval	ENCODE	ENCSR000DMR	data set	IAO	IAO:0000100	cell line	antibody	transcription factor name
ReMap	Homo sapiens	NCBITAXON	NCBITaxon:9606	ChIP-Seq dataset retrieval	ENCODE	ENCSR000DMS	data set	IAO	IAO:0000100	cell line	antibody	transcription factor name
ReMap	Homo sapiens	NCBITAXON	NCBITaxon:9606	ChIP-Seq dataset retrieval	ENCODE	ENCSR000DMV	data set	IAO	IAO:0000100	cell line	antibody	transcription factor name
ReMap	Homo sapiens	NCBITAXON	NCBITaxon:9606	ChIP-Seq dataset retrieval	ENCODE	ENCSR000DMY	data set	IAO	IAO:0000100	cell line	antibody	transcription factor name
ReMap	Homo sapiens	NCBITAXON	NCBITaxon:9606	ChIP-Seq dataset retrieval	ENCODE	ENCSR000DNA	data set	IAO	IAO:0000100	cell line	antibody	transcription factor name
ReMap	Homo sapiens	NCBITAXON	NCBITaxon:9606	ChIP-Seq dataset retrieval	ENCODE	ENCSR000DNC	data set	IAO	IAO:0000100	cell line	antibody	transcription factor name
ReMap	Homo sapiens	NCBITAXON	NCBITaxon:9606	ChIP-Seq dataset retrieval	ENCODE	ENCSR000DND	data set	IAO	IAO:0000100	cell line	antibody	transcription factor name
ReMap	Homo sapiens	NCBITAXON	NCBITaxon:9606	ChIP-Seq dataset retrieval	ENCODE	ENCSR000DNI	data set	IAO	IAO:0000100	cell line	antibody	transcription factor name
ReMap	Homo sapiens	NCBITAXON	NCBITaxon:9606	ChIP-Seq dataset retrieval	ENCODE	ENCSR000DNM	data set	IAO	IAO:0000100	cell line	antibody	transcription factor name
ReMap	Homo sapiens	NCBITAXON	NCBITaxon:9606	ChIP-Seq dataset retrieval	ENCODE	ENCSR000DNN	data set	IAO	IAO:0000100	cell line	antibody	transcription factor name
ReMap	Homo sapiens	NCBITAXON	NCBITaxon:9606	ChIP-Seq dataset retrieval	ENCODE	ENCSR000DNR	data set	IAO	IAO:0000100	cell line	antibody	transcription factor name
ReMap	Homo sapiens	NCBITAXON	NCBITaxon:9606	ChIP-Seq dataset retrieval	ENCODE	ENCSR000DNS	data set	IAO	IAO:0000100	cell line	antibody	transcription factor name
ReMap	Homo sapiens	NCBITAXON	NCBITaxon:9606	ChIP-Seq dataset retrieval	ENCODE	ENCSR000DNZ	data set	IAO	IAO:0000100	cell line	antibody	transcription factor name
ReMap	Homo sapiens	NCBITAXON	NCBITaxon:9606	ChIP-Seq dataset retrieval	ENCODE	ENCSR000DOG	data set	IAO	IAO:0000100	cell line	antibody	transcription factor name
ReMap	Homo sapiens	NCBITAXON	NCBITaxon:9606	ChIP-Seq dataset retrieval	ENCODE	ENCSR000DOM	data set	IAO	IAO:0000100	cell line	antibody	transcription factor name
ReMap	Homo sapiens	NCBITAXON	NCBITaxon:9606	ChIP-Seq dataset retrieval	ENCODE	ENCSR000DON	data set	IAO	IAO:0000100	cell line	antibody	transcription factor name
ReMap	Homo sapiens	NCBITAXON	NCBITaxon:9606	ChIP-Seq dataset retrieval	ENCODE	ENCSR000DOO	data set	IAO	IAO:0000100	cell line	antibody	transcription factor name
ReMap	Homo sapiens	NCBITAXON	NCBITaxon:9606	ChIP-Seq dataset retrieval	ENCODE	ENCSR000DOP	data set	IAO	IAO:0000100	cell line	antibody	transcription factor name
ReMap	Homo sapiens	NCBITAXON	NCBITaxon:9606	ChIP-Seq dataset retrieval	ENCODE	ENCSR000DOQ	data set	IAO	IAO:0000100	cell line	antibody	transcription factor name
ReMap	Homo sapiens	NCBITAXON	NCBITaxon:9606	ChIP-Seq dataset retrieval	ENCODE	ENCSR000DOR	data set	IAO	IAO:0000100	cell line	antibody	transcription factor name
ReMap	Homo sapiens	NCBITAXON	NCBITaxon:9606	ChIP-Seq dataset retrieval	ENCODE	ENCSR000DOS	data set	IAO	IAO:0000100	cell line	antibody	transcription factor name
ReMap	Homo sapiens	NCBITAXON	NCBITaxon:9606	ChIP-Seq dataset retrieval	ENCODE	ENCSR000DOT	data set	IAO	IAO:0000100	cell line	antibody	transcription factor name
ReMap	Homo sapiens	NCBITAXON	NCBITaxon:9606	ChIP-Seq dataset retrieval	ENCODE	ENCSR000DOZ	data set	IAO	IAO:0000100	cell line	antibody	transcription factor name
ReMap	Homo sapiens	NCBITAXON	NCBITaxon:9606	ChIP-Seq dataset retrieval	ENCODE	ENCSR000DPB	data set	IAO	IAO:0000100	cell line	antibody	transcription factor name
ReMap	Homo sapiens	NCBITAXON	NCBITaxon:9606	ChIP-Seq dataset retrieval	ENCODE	ENCSR000DPF	data set	IAO	IAO:0000100	cell line	antibody	transcription factor name
ReMap	Homo sapiens	NCBITAXON	NCBITaxon:9606	ChIP-Seq dataset retrieval	ENCODE	ENCSR000DPG	data set	IAO	IAO:0000100	cell line	antibody	transcription factor name
ReMap	Homo sapiens	NCBITAXON	NCBITaxon:9606	ChIP-Seq dataset retrieval	ENCODE	ENCSR000DPM	data set	IAO	IAO:0000100	cell line	antibody	transcription factor name
ReMap	Homo sapiens	NCBITAXON	NCBITaxon:9606	ChIP-Seq dataset retrieval	ENCODE	ENCSR000DPP	data set	IAO	IAO:0000100	cell line	antibody	transcription factor name
ReMap	Homo sapiens	NCBITAXON	NCBITaxon:9606	ChIP-Seq dataset retrieval	ENCODE	ENCSR000DPS	data set	IAO	IAO:0000100	cell line	antibody	transcription factor name
ReMap	Homo sapiens	NCBITAXON	NCBITaxon:9606	ChIP-Seq dataset retrieval	ENCODE	ENCSR000DPV	data set	IAO	IAO:0000100	cell line	antibody	transcription factor name
ReMap	Homo sapiens	NCBITAXON	NCBITaxon:9606	ChIP-Seq dataset retrieval	ENCODE	ENCSR000DPY	data set	IAO	IAO:0000100	cell line	antibody	transcription factor name
ReMap	Homo sapiens	NCBITAXON	NCBITaxon:9606	ChIP-Seq dataset retrieval	ENCODE	ENCSR000DQD	data set	IAO	IAO:0000100	cell line	antibody	transcription factor name
ReMap	Homo sapiens	NCBITAXON	NCBITaxon:9606	ChIP-Seq dataset retrieval	ENCODE	ENCSR000DQI	data set	IAO	IAO:0000100	cell line	antibody	transcription factor name
ReMap	Homo sapiens	NCBITAXON	NCBITaxon:9606	ChIP-Seq dataset retrieval	ENCODE	ENCSR000DQN	data set	IAO	IAO:0000100	cell line	antibody	transcription factor name
ReMap	Homo sapiens	NCBITAXON	NCBITaxon:9606	ChIP-Seq dataset retrieval	ENCODE	ENCSR000DQW	data set	IAO	IAO:0000100	cell line	antibody	transcription factor name
ReMap	Homo sapiens	NCBITAXON	NCBITaxon:9606	ChIP-Seq dataset retrieval	ENCODE	ENCSR000DQY	data set	IAO	IAO:0000100	cell line	antibody	transcription factor name
ReMap	Homo sapiens	NCBITAXON	NCBITaxon:9606	ChIP-Seq dataset retrieval	ENCODE	ENCSR000DRB	data set	IAO	IAO:0000100	cell line	antibody	transcription factor name
ReMap	Homo sapiens	NCBITAXON	NCBITaxon:9606	ChIP-Seq dataset retrieval	ENCODE	ENCSR000DRE	data set	IAO	IAO:0000100	cell line	antibody	transcription factor name
ReMap	Homo sapiens	NCBITAXON	NCBITaxon:9606	ChIP-Seq dataset retrieval	ENCODE	ENCSR000DRF	data set	IAO	IAO:0000100	cell line	antibody	transcription factor name
ReMap	Homo sapiens	NCBITAXON	NCBITaxon:9606	ChIP-Seq dataset retrieval	ENCODE	ENCSR000DRH	data set	IAO	IAO:0000100	cell line	antibody	transcription factor name
ReMap	Homo sapiens	NCBITAXON	NCBITaxon:9606	ChIP-Seq dataset retrieval	ENCODE	ENCSR000DRI	data set	IAO	IAO:0000100	cell line	antibody	transcription factor name
ReMap	Homo sapiens	NCBITAXON	NCBITaxon:9606	ChIP-Seq dataset retrieval	ENCODE	ENCSR000DRJ	data set	IAO	IAO:0000100	cell line	antibody	transcription factor name
ReMap	Homo sapiens	NCBITAXON	NCBITaxon:9606	ChIP-Seq dataset retrieval	ENCODE	ENCSR000DRK	data set	IAO	IAO:0000100	cell line	antibody	transcription factor name
ReMap	Homo sapiens	NCBITAXON	NCBITaxon:9606	ChIP-Seq dataset retrieval	ENCODE	ENCSR000DRN	data set	IAO	IAO:0000100	cell line	antibody	transcription factor name
ReMap	Homo sapiens	NCBITAXON	NCBITaxon:9606	ChIP-Seq dataset retrieval	ENCODE	ENCSR000DRP	data set	IAO	IAO:0000100	cell line	antibody	transcription factor name
ReMap	Homo sapiens	NCBITAXON	NCBITaxon:9606	ChIP-Seq dataset retrieval	ENCODE	ENCSR000DRR	data set	IAO	IAO:0000100	cell line	antibody	transcription factor name
ReMap	Homo sapiens	NCBITAXON	NCBITaxon:9606	ChIP-Seq dataset retrieval	ENCODE	ENCSR000DRU	data set	IAO	IAO:0000100	cell line	antibody	transcription factor name
ReMap	Homo sapiens	NCBITAXON	NCBITaxon:9606	ChIP-Seq dataset retrieval	ENCODE	ENCSR000DRZ	data set	IAO	IAO:0000100	cell line	antibody	transcription factor name
ReMap	Homo sapiens	NCBITAXON	NCBITaxon:9606	ChIP-Seq dataset retrieval	ENCODE	ENCSR000DSU	data set	IAO	IAO:0000100	cell line	antibody	transcription factor name
ReMap	Homo sapiens	NCBITAXON	NCBITaxon:9606	ChIP-Seq dataset retrieval	ENCODE	ENCSR000DSZ	data set	IAO	IAO:0000100	cell line	antibody	transcription factor name
ReMap	Homo sapiens	NCBITAXON	NCBITaxon:9606	ChIP-Seq dataset retrieval	ENCODE	ENCSR000DTA	data set	IAO	IAO:0000100	cell line	antibody	transcription factor name
ReMap	Homo sapiens	NCBITAXON	NCBITaxon:9606	ChIP-Seq dataset retrieval	ENCODE	ENCSR000DTF	data set	IAO	IAO:0000100	cell line	antibody	transcription factor name
ReMap	Homo sapiens	NCBITAXON	NCBITaxon:9606	ChIP-Seq dataset retrieval	ENCODE	ENCSR000DTI	data set	IAO	IAO:0000100	cell line	antibody	transcription factor name
ReMap	Homo sapiens	NCBITAXON	NCBITaxon:9606	ChIP-Seq dataset retrieval	ENCODE	ENCSR000DTL	data set	IAO	IAO:0000100	cell line	antibody	transcription factor name
ReMap	Homo sapiens	NCBITAXON	NCBITaxon:9606	ChIP-Seq dataset retrieval	ENCODE	ENCSR000DTO	data set	IAO	IAO:0000100	cell line	antibody	transcription factor name
ReMap	Homo sapiens	NCBITAXON	NCBITaxon:9606	ChIP-Seq dataset retrieval	ENCODE	ENCSR000DTR	data set	IAO	IAO:0000100	cell line	antibody	transcription factor name
ReMap	Homo sapiens	NCBITAXON	NCBITaxon:9606	ChIP-Seq dataset retrieval	ENCODE	ENCSR000DTW	data set	IAO	IAO:0000100	cell line	antibody	transcription factor name
ReMap	Homo sapiens	NCBITAXON	NCBITaxon:9606	ChIP-Seq dataset retrieval	ENCODE	ENCSR000DUB	data set	IAO	IAO:0000100	cell line	antibody	transcription factor name
ReMap	Homo sapiens	NCBITAXON	NCBITaxon:9606	ChIP-Seq dataset retrieval	ENCODE	ENCSR000DUG	data set	IAO	IAO:0000100	cell line	antibody	transcription factor name
ReMap	Homo sapiens	NCBITAXON	NCBITaxon:9606	ChIP-Seq dataset retrieval	ENCODE	ENCSR000DUH	data set	IAO	IAO:0000100	cell line	antibody	transcription factor name
ReMap	Homo sapiens	NCBITAXON	NCBITaxon:9606	ChIP-Seq dataset retrieval	ENCODE	ENCSR000DUM	data set	IAO	IAO:0000100	cell line	antibody	transcription factor name
ReMap	Homo sapiens	NCBITAXON	NCBITaxon:9606	ChIP-Seq dataset retrieval	ENCODE	ENCSR000DUP	data set	IAO	IAO:0000100	cell line	antibody	transcription factor name
ReMap	Homo sapiens	NCBITAXON	NCBITaxon:9606	ChIP-Seq dataset retrieval	ENCODE	ENCSR000DUS	data set	IAO	IAO:0000100	cell line	antibody	transcription factor name
ReMap	Homo sapiens	NCBITAXON	NCBITaxon:9606	ChIP-Seq dataset retrieval	ENCODE	ENCSR000DUU	data set	IAO	IAO:0000100	cell line	antibody	transcription factor name
ReMap	Homo sapiens	NCBITAXON	NCBITaxon:9606	ChIP-Seq dataset retrieval	ENCODE	ENCSR000DUX	data set	IAO	IAO:0000100	cell line	antibody	transcription factor name
ReMap	Homo sapiens	NCBITAXON	NCBITaxon:9606	ChIP-Seq dataset retrieval	ENCODE	ENCSR000DVA	data set	IAO	IAO:0000100	cell line	antibody	transcription factor name
ReMap	Homo sapiens	NCBITAXON	NCBITaxon:9606	ChIP-Seq dataset retrieval	ENCODE	ENCSR000DVH	data set	IAO	IAO:0000100	cell line	antibody	transcription factor name
ReMap	Homo sapiens	NCBITAXON	NCBITaxon:9606	ChIP-Seq dataset retrieval	ENCODE	ENCSR000DVI	data set	IAO	IAO:0000100	cell line	antibody	transcription factor name
ReMap	Homo sapiens	NCBITAXON	NCBITaxon:9606	ChIP-Seq dataset retrieval	ENCODE	ENCSR000DVP	data set	IAO	IAO:0000100	cell line	antibody	transcription factor name
ReMap	Homo sapiens	NCBITAXON	NCBITaxon:9606	ChIP-Seq dataset retrieval	ENCODE	ENCSR000DVQ	data set	IAO	IAO:0000100	cell line	antibody	transcription factor name
ReMap	Homo sapiens	NCBITAXON	NCBITaxon:9606	ChIP-Seq dataset retrieval	ENCODE	ENCSR000DWE	data set	IAO	IAO:0000100	cell line	antibody	transcription factor name
ReMap	Homo sapiens	NCBITAXON	NCBITaxon:9606	ChIP-Seq dataset retrieval	ENCODE	ENCSR000DWH	data set	IAO	IAO:0000100	cell line	antibody	transcription factor name
ReMap	Homo sapiens	NCBITAXON	NCBITaxon:9606	ChIP-Seq dataset retrieval	ENCODE	ENCSR000DWN	data set	IAO	IAO:0000100	cell line	antibody	transcription factor name
ReMap	Homo sapiens	NCBITAXON	NCBITaxon:9606	ChIP-Seq dataset retrieval	ENCODE	ENCSR000DWQ	data set	IAO	IAO:0000100	cell line	antibody	transcription factor name
ReMap	Homo sapiens	NCBITAXON	NCBITaxon:9606	ChIP-Seq dataset retrieval	ENCODE	ENCSR000DWX	data set	IAO	IAO:0000100	cell line	antibody	transcription factor name
ReMap	Homo sapiens	NCBITAXON	NCBITaxon:9606	ChIP-Seq dataset retrieval	ENCODE	ENCSR000DWY	data set	IAO	IAO:0000100	cell line	antibody	transcription factor name
ReMap	Homo sapiens	NCBITAXON	NCBITaxon:9606	ChIP-Seq dataset retrieval	ENCODE	ENCSR000DXD	data set	IAO	IAO:0000100	cell line	antibody	transcription factor name
ReMap	Homo sapiens	NCBITAXON	NCBITaxon:9606	ChIP-Seq dataset retrieval	ENCODE	ENCSR000DXI	data set	IAO	IAO:0000100	cell line	antibody	transcription factor name
ReMap	Homo sapiens	NCBITAXON	NCBITaxon:9606	ChIP-Seq dataset retrieval	ENCODE	ENCSR000DXQ	data set	IAO	IAO:0000100	cell line	antibody	transcription factor name
ReMap	Homo sapiens	NCBITAXON	NCBITaxon:9606	ChIP-Seq dataset retrieval	ENCODE	ENCSR000DXW	data set	IAO	IAO:0000100	cell line	antibody	transcription factor name
ReMap	Homo sapiens	NCBITAXON	NCBITaxon:9606	ChIP-Seq dataset retrieval	ENCODE	ENCSR000DYB	data set	IAO	IAO:0000100	cell line	antibody	transcription factor name
ReMap	Homo sapiens	NCBITAXON	NCBITaxon:9606	ChIP-Seq dataset retrieval	ENCODE	ENCSR000DYC	data set	IAO	IAO:0000100	cell line	antibody	transcription factor name
ReMap	Homo sapiens	NCBITAXON	NCBITaxon:9606	ChIP-Seq dataset retrieval	ENCODE	ENCSR000DYD	data set	IAO	IAO:0000100	cell line	antibody	transcription factor name
ReMap	Homo sapiens	NCBITAXON	NCBITaxon:9606	ChIP-Seq dataset retrieval	ENCODE	ENCSR000DYG	data set	IAO	IAO:0000100	cell line	antibody	transcription factor name
ReMap	Homo sapiens	NCBITAXON	NCBITaxon:9606	ChIP-Seq dataset retrieval	ENCODE	ENCSR000DYI	data set	IAO	IAO:0000100	cell line	antibody	transcription factor name
ReMap	Homo sapiens	NCBITAXON	NCBITaxon:9606	ChIP-Seq dataset retrieval	ENCODE	ENCSR000DYJ	data set	IAO	IAO:0000100	cell line	antibody	transcription factor name
ReMap	Homo sapiens	NCBITAXON	NCBITaxon:9606	ChIP-Seq dataset retrieval	ENCODE	ENCSR000DYM	data set	IAO	IAO:0000100	cell line	antibody	transcription factor name
ReMap	Homo sapiens	NCBITAXON	NCBITaxon:9606	ChIP-Seq dataset retrieval	ENCODE	ENCSR000DYP	data set	IAO	IAO:0000100	cell line	antibody	transcription factor name
ReMap	Homo sapiens	NCBITAXON	NCBITaxon:9606	ChIP-Seq dataset retrieval	ENCODE	ENCSR000DYQ	data set	IAO	IAO:0000100	cell line	antibody	transcription factor name
ReMap	Homo sapiens	NCBITAXON	NCBITaxon:9606	ChIP-Seq dataset retrieval	ENCODE	ENCSR000DYR	data set	IAO	IAO:0000100	cell line	antibody	transcription factor name
ReMap	Homo sapiens	NCBITAXON	NCBITaxon:9606	ChIP-Seq dataset retrieval	ENCODE	ENCSR000DYS	data set	IAO	IAO:0000100	cell line	antibody	transcription factor name
ReMap	Homo sapiens	NCBITAXON	NCBITaxon:9606	ChIP-Seq dataset retrieval	ENCODE	ENCSR000DYT	data set	IAO	IAO:0000100	cell line	antibody	transcription factor name
ReMap	Homo sapiens	NCBITAXON	NCBITaxon:9606	ChIP-Seq dataset retrieval	ENCODE	ENCSR000DYU	data set	IAO	IAO:0000100	cell line	antibody	transcription factor name
ReMap	Homo sapiens	NCBITAXON	NCBITaxon:9606	ChIP-Seq dataset retrieval	ENCODE	ENCSR000DYV	data set	IAO	IAO:0000100	cell line	antibody	transcription factor name
ReMap	Homo sapiens	NCBITAXON	NCBITaxon:9606	ChIP-Seq dataset retrieval	ENCODE	ENCSR000DYY	data set	IAO	IAO:0000100	cell line	antibody	transcription factor name
ReMap	Homo sapiens	NCBITAXON	NCBITaxon:9606	ChIP-Seq dataset retrieval	ENCODE	ENCSR000DZB	data set	IAO	IAO:0000100	cell line	antibody	transcription factor name
ReMap	Homo sapiens	NCBITAXON	NCBITaxon:9606	ChIP-Seq dataset retrieval	ENCODE	ENCSR000DZF	data set	IAO	IAO:0000100	cell line	antibody	transcription factor name
ReMap	Homo sapiens	NCBITAXON	NCBITaxon:9606	ChIP-Seq dataset retrieval	ENCODE	ENCSR000DZI	data set	IAO	IAO:0000100	cell line	antibody	transcription factor name
ReMap	Homo sapiens	NCBITAXON	NCBITaxon:9606	ChIP-Seq dataset retrieval	ENCODE	ENCSR000DZJ	data set	IAO	IAO:0000100	cell line	antibody	transcription factor name
ReMap	Homo sapiens	NCBITAXON	NCBITaxon:9606	ChIP-Seq dataset retrieval	ENCODE	ENCSR000DZL	data set	IAO	IAO:0000100	cell line	antibody	transcription factor name
ReMap	Homo sapiens	NCBITAXON	NCBITaxon:9606	ChIP-Seq dataset retrieval	ENCODE	ENCSR000DZM	data set	IAO	IAO:0000100	cell line	antibody	transcription factor name
ReMap	Homo sapiens	NCBITAXON	NCBITaxon:9606	ChIP-Seq dataset retrieval	ENCODE	ENCSR000DZN	data set	IAO	IAO:0000100	cell line	antibody	transcription factor name
ReMap	Homo sapiens	NCBITAXON	NCBITaxon:9606	ChIP-Seq dataset retrieval	ENCODE	ENCSR000DZO	data set	IAO	IAO:0000100	cell line	antibody	transcription factor name
ReMap	Homo sapiens	NCBITAXON	NCBITaxon:9606	ChIP-Seq dataset retrieval	ENCODE	ENCSR000DZQ	data set	IAO	IAO:0000100	cell line	antibody	transcription factor name
ReMap	Homo sapiens	NCBITAXON	NCBITaxon:9606	ChIP-Seq dataset retrieval	ENCODE	ENCSR000DZU	data set	IAO	IAO:0000100	cell line	antibody	transcription factor name
ReMap	Homo sapiens	NCBITAXON	NCBITaxon:9606	ChIP-Seq dataset retrieval	ENCODE	ENCSR000DZV	data set	IAO	IAO:0000100	cell line	antibody	transcription factor name
ReMap	Homo sapiens	NCBITAXON	NCBITaxon:9606	ChIP-Seq dataset retrieval	ENCODE	ENCSR000DZW	data set	IAO	IAO:0000100	cell line	antibody	transcription factor name
ReMap	Homo sapiens	NCBITAXON	NCBITaxon:9606	ChIP-Seq dataset retrieval	ENCODE	ENCSR000DZX	data set	IAO	IAO:0000100	cell line	antibody	transcription factor name
ReMap	Homo sapiens	NCBITAXON	NCBITaxon:9606	ChIP-Seq dataset retrieval	ENCODE	ENCSR000DZY	data set	IAO	IAO:0000100	cell line	antibody	transcription factor name
ReMap	Homo sapiens	NCBITAXON	NCBITaxon:9606	ChIP-Seq dataset retrieval	ENCODE	ENCSR000DZZ	data set	IAO	IAO:0000100	cell line	antibody	transcription factor name
ReMap	Homo sapiens	NCBITAXON	NCBITaxon:9606	ChIP-Seq dataset retrieval	ENCODE	ENCSR000EAG	data set	IAO	IAO:0000100	cell line	antibody	transcription factor name
ReMap	Homo sapiens	NCBITAXON	NCBITaxon:9606	ChIP-Seq dataset retrieval	ENCODE	ENCSR000EAI	data set	IAO	IAO:0000100	cell line	antibody	transcription factor name
ReMap	Homo sapiens	NCBITAXON	NCBITaxon:9606	ChIP-Seq dataset retrieval	ENCODE	ENCSR000EAN	data set	IAO	IAO:0000100	cell line	antibody	transcription factor name
ReMap	Homo sapiens	NCBITAXON	NCBITaxon:9606	ChIP-Seq dataset retrieval	ENCODE	ENCSR000EAQ	data set	IAO	IAO:0000100	cell line	antibody	transcription factor name
ReMap	Homo sapiens	NCBITAXON	NCBITaxon:9606	ChIP-Seq dataset retrieval	ENCODE	ENCSR000EAW	data set	IAO	IAO:0000100	cell line	antibody	transcription factor name
ReMap	Homo sapiens	NCBITAXON	NCBITaxon:9606	ChIP-Seq dataset retrieval	ENCODE	ENCSR000EBA	data set	IAO	IAO:0000100	cell line	antibody	transcription factor name
ReMap	Homo sapiens	NCBITAXON	NCBITaxon:9606	ChIP-Seq dataset retrieval	ENCODE	ENCSR000EBD	data set	IAO	IAO:0000100	cell line	antibody	transcription factor name
ReMap	Homo sapiens	NCBITAXON	NCBITaxon:9606	ChIP-Seq dataset retrieval	ENCODE	ENCSR000EBI	data set	IAO	IAO:0000100	cell line	antibody	transcription factor name
ReMap	Homo sapiens	NCBITAXON	NCBITaxon:9606	ChIP-Seq dataset retrieval	ENCODE	ENCSR000EBM	data set	IAO	IAO:0000100	cell line	antibody	transcription factor name
ReMap	Homo sapiens	NCBITAXON	NCBITaxon:9606	ChIP-Seq dataset retrieval	ENCODE	ENCSR000EBQ	data set	IAO	IAO:0000100	cell line	antibody	transcription factor name
ReMap	Homo sapiens	NCBITAXON	NCBITaxon:9606	ChIP-Seq dataset retrieval	ENCODE	ENCSR000EBR	data set	IAO	IAO:0000100	cell line	antibody	transcription factor name
ReMap	Homo sapiens	NCBITAXON	NCBITaxon:9606	ChIP-Seq dataset retrieval	ENCODE	ENCSR000EBS	data set	IAO	IAO:0000100	cell line	antibody	transcription factor name
ReMap	Homo sapiens	NCBITAXON	NCBITaxon:9606	ChIP-Seq dataset retrieval	ENCODE	ENCSR000EBV	data set	IAO	IAO:0000100	cell line	antibody	transcription factor name
ReMap	Homo sapiens	NCBITAXON	NCBITaxon:9606	ChIP-Seq dataset retrieval	ENCODE	ENCSR000EBW	data set	IAO	IAO:0000100	cell line	antibody	transcription factor name
ReMap	Homo sapiens	NCBITAXON	NCBITaxon:9606	ChIP-Seq dataset retrieval	ENCODE	ENCSR000EBY	data set	IAO	IAO:0000100	cell line	antibody	transcription factor name
ReMap	Homo sapiens	NCBITAXON	NCBITaxon:9606	ChIP-Seq dataset retrieval	ENCODE	ENCSR000EBZ	data set	IAO	IAO:0000100	cell line	antibody	transcription factor name
ReMap	Homo sapiens	NCBITAXON	NCBITaxon:9606	ChIP-Seq dataset retrieval	ENCODE	ENCSR000ECA	data set	IAO	IAO:0000100	cell line	antibody	transcription factor name
ReMap	Homo sapiens	NCBITAXON	NCBITaxon:9606	ChIP-Seq dataset retrieval	ENCODE	ENCSR000ECB	data set	IAO	IAO:0000100	cell line	antibody	transcription factor name
ReMap	Homo sapiens	NCBITAXON	NCBITaxon:9606	ChIP-Seq dataset retrieval	ENCODE	ENCSR000ECC	data set	IAO	IAO:0000100	cell line	antibody	transcription factor name
ReMap	Homo sapiens	NCBITAXON	NCBITaxon:9606	ChIP-Seq dataset retrieval	ENCODE	ENCSR000ECD	data set	IAO	IAO:0000100	cell line	antibody	transcription factor name
ReMap	Homo sapiens	NCBITAXON	NCBITaxon:9606	ChIP-Seq dataset retrieval	ENCODE	ENCSR000ECF	data set	IAO	IAO:0000100	cell line	antibody	transcription factor name
ReMap	Homo sapiens	NCBITAXON	NCBITaxon:9606	ChIP-Seq dataset retrieval	ENCODE	ENCSR000ECI	data set	IAO	IAO:0000100	cell line	antibody	transcription factor name
ReMap	Homo sapiens	NCBITAXON	NCBITaxon:9606	ChIP-Seq dataset retrieval	ENCODE	ENCSR000ECK	data set	IAO	IAO:0000100	cell line	antibody	transcription factor name
ReMap	Homo sapiens	NCBITAXON	NCBITaxon:9606	ChIP-Seq dataset retrieval	ENCODE	ENCSR000ECN	data set	IAO	IAO:0000100	cell line	antibody	transcription factor name
ReMap	Homo sapiens	NCBITAXON	NCBITaxon:9606	ChIP-Seq dataset retrieval	ENCODE	ENCSR000ECO	data set	IAO	IAO:0000100	cell line	antibody	transcription factor name
ReMap	Homo sapiens	NCBITAXON	NCBITaxon:9606	ChIP-Seq dataset retrieval	ENCODE	ENCSR000ECU	data set	IAO	IAO:0000100	cell line	antibody	transcription factor name
ReMap	Homo sapiens	NCBITAXON	NCBITaxon:9606	ChIP-Seq dataset retrieval	ENCODE	ENCSR000ECW	data set	IAO	IAO:0000100	cell line	antibody	transcription factor name
ReMap	Homo sapiens	NCBITAXON	NCBITaxon:9606	ChIP-Seq dataset retrieval	ENCODE	ENCSR000ECX	data set	IAO	IAO:0000100	cell line	antibody	transcription factor name
ReMap	Homo sapiens	NCBITAXON	NCBITaxon:9606	ChIP-Seq dataset retrieval	ENCODE	ENCSR000ECY	data set	IAO	IAO:0000100	cell line	antibody	transcription factor name
ReMap	Homo sapiens	NCBITAXON	NCBITaxon:9606	ChIP-Seq dataset retrieval	ENCODE	ENCSR000EDA	data set	IAO	IAO:0000100	cell line	antibody	transcription factor name
ReMap	Homo sapiens	NCBITAXON	NCBITaxon:9606	ChIP-Seq dataset retrieval	ENCODE	ENCSR000EDC	data set	IAO	IAO:0000100	cell line	antibody	transcription factor name
ReMap	Homo sapiens	NCBITAXON	NCBITaxon:9606	ChIP-Seq dataset retrieval	ENCODE	ENCSR000EDD	data set	IAO	IAO:0000100	cell line	antibody	transcription factor name
ReMap	Homo sapiens	NCBITAXON	NCBITaxon:9606	ChIP-Seq dataset retrieval	ENCODE	ENCSR000EDF	data set	IAO	IAO:0000100	cell line	antibody	transcription factor name
ReMap	Homo sapiens	NCBITAXON	NCBITaxon:9606	ChIP-Seq dataset retrieval	ENCODE	ENCSR000EDG	data set	IAO	IAO:0000100	cell line	antibody	transcription factor name
ReMap	Homo sapiens	NCBITAXON	NCBITaxon:9606	ChIP-Seq dataset retrieval	ENCODE	ENCSR000EDH	data set	IAO	IAO:0000100	cell line	antibody	transcription factor name
ReMap	Homo sapiens	NCBITAXON	NCBITaxon:9606	ChIP-Seq dataset retrieval	ENCODE	ENCSR000EDJ	data set	IAO	IAO:0000100	cell line	antibody	transcription factor name
ReMap	Homo sapiens	NCBITAXON	NCBITaxon:9606	ChIP-Seq dataset retrieval	ENCODE	ENCSR000EDP	data set	IAO	IAO:0000100	cell line	antibody	transcription factor name
ReMap	Homo sapiens	NCBITAXON	NCBITaxon:9606	ChIP-Seq dataset retrieval	ENCODE	ENCSR000EDS	data set	IAO	IAO:0000100	cell line	antibody	transcription factor name
ReMap	Homo sapiens	NCBITAXON	NCBITaxon:9606	ChIP-Seq dataset retrieval	ENCODE	ENCSR000EDT	data set	IAO	IAO:0000100	cell line	antibody	transcription factor name
ReMap	Homo sapiens	NCBITAXON	NCBITaxon:9606	ChIP-Seq dataset retrieval	ENCODE	ENCSR000EDU	data set	IAO	IAO:0000100	cell line	antibody	transcription factor name
ReMap	Homo sapiens	NCBITAXON	NCBITaxon:9606	ChIP-Seq dataset retrieval	ENCODE	ENCSR000EDZ	data set	IAO	IAO:0000100	cell line	antibody	transcription factor name
ReMap	Homo sapiens	NCBITAXON	NCBITaxon:9606	ChIP-Seq dataset retrieval	ENCODE	ENCSR000EEA	data set	IAO	IAO:0000100	cell line	antibody	transcription factor name
ReMap	Homo sapiens	NCBITAXON	NCBITaxon:9606	ChIP-Seq dataset retrieval	ENCODE	ENCSR000EEB	data set	IAO	IAO:0000100	cell line	antibody	transcription factor name
ReMap	Homo sapiens	NCBITAXON	NCBITaxon:9606	ChIP-Seq dataset retrieval	ENCODE	ENCSR000EEC	data set	IAO	IAO:0000100	cell line	antibody	transcription factor name
ReMap	Homo sapiens	NCBITAXON	NCBITaxon:9606	ChIP-Seq dataset retrieval	ENCODE	ENCSR000EEE	data set	IAO	IAO:0000100	cell line	antibody	transcription factor name
ReMap	Homo sapiens	NCBITAXON	NCBITaxon:9606	ChIP-Seq dataset retrieval	ENCODE	ENCSR000EEF	data set	IAO	IAO:0000100	cell line	antibody	transcription factor name
ReMap	Homo sapiens	NCBITAXON	NCBITaxon:9606	ChIP-Seq dataset retrieval	ENCODE	ENCSR000EEH	data set	IAO	IAO:0000100	cell line	antibody	transcription factor name
ReMap	Homo sapiens	NCBITAXON	NCBITaxon:9606	ChIP-Seq dataset retrieval	ENCODE	ENCSR000EEI	data set	IAO	IAO:0000100	cell line	antibody	transcription factor name
ReMap	Homo sapiens	NCBITAXON	NCBITaxon:9606	ChIP-Seq dataset retrieval	ENCODE	ENCSR000EEJ	data set	IAO	IAO:0000100	cell line	antibody	transcription factor name
ReMap	Homo sapiens	NCBITAXON	NCBITaxon:9606	ChIP-Seq dataset retrieval	ENCODE	ENCSR000EEK	data set	IAO	IAO:0000100	cell line	antibody	transcription factor name
ReMap	Homo sapiens	NCBITAXON	NCBITaxon:9606	ChIP-Seq dataset retrieval	ENCODE	ENCSR000EEL	data set	IAO	IAO:0000100	cell line	antibody	transcription factor name
ReMap	Homo sapiens	NCBITAXON	NCBITaxon:9606	ChIP-Seq dataset retrieval	ENCODE	ENCSR000EEO	data set	IAO	IAO:0000100	cell line	antibody	transcription factor name
ReMap	Homo sapiens	NCBITAXON	NCBITaxon:9606	ChIP-Seq dataset retrieval	ENCODE	ENCSR000EET	data set	IAO	IAO:0000100	cell line	antibody	transcription factor name
ReMap	Homo sapiens	NCBITAXON	NCBITaxon:9606	ChIP-Seq dataset retrieval	ENCODE	ENCSR000EEU	data set	IAO	IAO:0000100	cell line	antibody	transcription factor name
ReMap	Homo sapiens	NCBITAXON	NCBITaxon:9606	ChIP-Seq dataset retrieval	ENCODE	ENCSR000EEV	data set	IAO	IAO:0000100	cell line	antibody	transcription factor name
ReMap	Homo sapiens	NCBITAXON	NCBITaxon:9606	ChIP-Seq dataset retrieval	ENCODE	ENCSR000EEW	data set	IAO	IAO:0000100	cell line	antibody	transcription factor name
ReMap	Homo sapiens	NCBITAXON	NCBITaxon:9606	ChIP-Seq dataset retrieval	ENCODE	ENCSR000EEX	data set	IAO	IAO:0000100	cell line	antibody	transcription factor name
ReMap	Homo sapiens	NCBITAXON	NCBITaxon:9606	ChIP-Seq dataset retrieval	ENCODE	ENCSR000EEZ	data set	IAO	IAO:0000100	cell line	antibody	transcription factor name
ReMap	Homo sapiens	NCBITAXON	NCBITaxon:9606	ChIP-Seq dataset retrieval	ENCODE	ENCSR000EFA	data set	IAO	IAO:0000100	cell line	antibody	transcription factor name
ReMap	Homo sapiens	NCBITAXON	NCBITaxon:9606	ChIP-Seq dataset retrieval	ENCODE	ENCSR000EFD	data set	IAO	IAO:0000100	cell line	antibody	transcription factor name
ReMap	Homo sapiens	NCBITAXON	NCBITaxon:9606	ChIP-Seq dataset retrieval	ENCODE	ENCSR000EFE	data set	IAO	IAO:0000100	cell line	antibody	transcription factor name
ReMap	Homo sapiens	NCBITAXON	NCBITaxon:9606	ChIP-Seq dataset retrieval	ENCODE	ENCSR000EFH	data set	IAO	IAO:0000100	cell line	antibody	transcription factor name
ReMap	Homo sapiens	NCBITAXON	NCBITaxon:9606	ChIP-Seq dataset retrieval	ENCODE	ENCSR000EFI	data set	IAO	IAO:0000100	cell line	antibody	transcription factor name
ReMap	Homo sapiens	NCBITAXON	NCBITaxon:9606	ChIP-Seq dataset retrieval	ENCODE	ENCSR000EFM	data set	IAO	IAO:0000100	cell line	antibody	transcription factor name
ReMap	Homo sapiens	NCBITAXON	NCBITaxon:9606	ChIP-Seq dataset retrieval	ENCODE	ENCSR000EFO	data set	IAO	IAO:0000100	cell line	antibody	transcription factor name
ReMap	Homo sapiens	NCBITAXON	NCBITaxon:9606	ChIP-Seq dataset retrieval	ENCODE	ENCSR000EFP	data set	IAO	IAO:0000100	cell line	antibody	transcription factor name
ReMap	Homo sapiens	NCBITAXON	NCBITaxon:9606	ChIP-Seq dataset retrieval	ENCODE	ENCSR000EFS	data set	IAO	IAO:0000100	cell line	antibody	transcription factor name
ReMap	Homo sapiens	NCBITAXON	NCBITaxon:9606	ChIP-Seq dataset retrieval	ENCODE	ENCSR000EFT	data set	IAO	IAO:0000100	cell line	antibody	transcription factor name
ReMap	Homo sapiens	NCBITAXON	NCBITaxon:9606	ChIP-Seq dataset retrieval	ENCODE	ENCSR000EFU	data set	IAO	IAO:0000100	cell line	antibody	transcription factor name
ReMap	Homo sapiens	NCBITAXON	NCBITaxon:9606	ChIP-Seq dataset retrieval	ENCODE	ENCSR000EFV	data set	IAO	IAO:0000100	cell line	antibody	transcription factor name
ReMap	Homo sapiens	NCBITAXON	NCBITaxon:9606	ChIP-Seq dataset retrieval	ENCODE	ENCSR000EFY	data set	IAO	IAO:0000100	cell line	antibody	transcription factor name
ReMap	Homo sapiens	NCBITAXON	NCBITaxon:9606	ChIP-Seq dataset retrieval	ENCODE	ENCSR000EGD	data set	IAO	IAO:0000100	cell line	antibody	transcription factor name
ReMap	Homo sapiens	NCBITAXON	NCBITaxon:9606	ChIP-Seq dataset retrieval	ENCODE	ENCSR000EGH	data set	IAO	IAO:0000100	cell line	antibody	transcription factor name
ReMap	Homo sapiens	NCBITAXON	NCBITaxon:9606	ChIP-Seq dataset retrieval	ENCODE	ENCSR000EGI	data set	IAO	IAO:0000100	cell line	antibody	transcription factor name
ReMap	Homo sapiens	NCBITAXON	NCBITaxon:9606	ChIP-Seq dataset retrieval	ENCODE	ENCSR000EGJ	data set	IAO	IAO:0000100	cell line	antibody	transcription factor name
ReMap	Homo sapiens	NCBITAXON	NCBITaxon:9606	ChIP-Seq dataset retrieval	ENCODE	ENCSR000EGK	data set	IAO	IAO:0000100	cell line	antibody	transcription factor name
ReMap	Homo sapiens	NCBITAXON	NCBITaxon:9606	ChIP-Seq dataset retrieval	ENCODE	ENCSR000EGL	data set	IAO	IAO:0000100	cell line	antibody	transcription factor name
ReMap	Homo sapiens	NCBITAXON	NCBITaxon:9606	ChIP-Seq dataset retrieval	ENCODE	ENCSR000EGM	data set	IAO	IAO:0000100	cell line	antibody	transcription factor name
ReMap	Homo sapiens	NCBITAXON	NCBITaxon:9606	ChIP-Seq dataset retrieval	ENCODE	ENCSR000EGN	data set	IAO	IAO:0000100	cell line	antibody	transcription factor name
ReMap	Homo sapiens	NCBITAXON	NCBITaxon:9606	ChIP-Seq dataset retrieval	ENCODE	ENCSR000EGO	data set	IAO	IAO:0000100	cell line	antibody	transcription factor name
ReMap	Homo sapiens	NCBITAXON	NCBITaxon:9606	ChIP-Seq dataset retrieval	ENCODE	ENCSR000EGP	data set	IAO	IAO:0000100	cell line	antibody	transcription factor name
ReMap	Homo sapiens	NCBITAXON	NCBITaxon:9606	ChIP-Seq dataset retrieval	ENCODE	ENCSR000EGQ	data set	IAO	IAO:0000100	cell line	antibody	transcription factor name
ReMap	Homo sapiens	NCBITAXON	NCBITaxon:9606	ChIP-Seq dataset retrieval	ENCODE	ENCSR000EGR	data set	IAO	IAO:0000100	cell line	antibody	transcription factor name
ReMap	Homo sapiens	NCBITAXON	NCBITaxon:9606	ChIP-Seq dataset retrieval	ENCODE	ENCSR000EGS	data set	IAO	IAO:0000100	cell line	antibody	transcription factor name
ReMap	Homo sapiens	NCBITAXON	NCBITaxon:9606	ChIP-Seq dataset retrieval	ENCODE	ENCSR000EGT	data set	IAO	IAO:0000100	cell line	antibody	transcription factor name
ReMap	Homo sapiens	NCBITAXON	NCBITaxon:9606	ChIP-Seq dataset retrieval	ENCODE	ENCSR000EGU	data set	IAO	IAO:0000100	cell line	antibody	transcription factor name
ReMap	Homo sapiens	NCBITAXON	NCBITaxon:9606	ChIP-Seq dataset retrieval	ENCODE	ENCSR000EGV	data set	IAO	IAO:0000100	cell line	antibody	transcription factor name
ReMap	Homo sapiens	NCBITAXON	NCBITaxon:9606	ChIP-Seq dataset retrieval	ENCODE	ENCSR000EGX	data set	IAO	IAO:0000100	cell line	antibody	transcription factor name
ReMap	Homo sapiens	NCBITAXON	NCBITaxon:9606	ChIP-Seq dataset retrieval	ENCODE	ENCSR000EGZ	data set	IAO	IAO:0000100	cell line	antibody	transcription factor name
ReMap	Homo sapiens	NCBITAXON	NCBITaxon:9606	ChIP-Seq dataset retrieval	ENCODE	ENCSR000EHA	data set	IAO	IAO:0000100	cell line	antibody	transcription factor name
ReMap	Homo sapiens	NCBITAXON	NCBITaxon:9606	ChIP-Seq dataset retrieval	ENCODE	ENCSR000EHB	data set	IAO	IAO:0000100	cell line	antibody	transcription factor name
ReMap	Homo sapiens	NCBITAXON	NCBITaxon:9606	ChIP-Seq dataset retrieval	ENCODE	ENCSR000EHE	data set	IAO	IAO:0000100	cell line	antibody	transcription factor name
ReMap	Homo sapiens	NCBITAXON	NCBITaxon:9606	ChIP-Seq dataset retrieval	ENCODE	ENCSR000EHG	data set	IAO	IAO:0000100	cell line	antibody	transcription factor name
ReMap	Homo sapiens	NCBITAXON	NCBITaxon:9606	ChIP-Seq dataset retrieval	ENCODE	ENCSR000EHH	data set	IAO	IAO:0000100	cell line	antibody	transcription factor name
ReMap	Homo sapiens	NCBITAXON	NCBITaxon:9606	ChIP-Seq dataset retrieval	ENCODE	ENCSR000EHJ	data set	IAO	IAO:0000100	cell line	antibody	transcription factor name
ReMap	Homo sapiens	NCBITAXON	NCBITaxon:9606	ChIP-Seq dataset retrieval	ENCODE	ENCSR000EHK	data set	IAO	IAO:0000100	cell line	antibody	transcription factor name
ReMap	Homo sapiens	NCBITAXON	NCBITaxon:9606	ChIP-Seq dataset retrieval	ENCODE	ENCSR000EHR	data set	IAO	IAO:0000100	cell line	antibody	transcription factor name
ReMap	Homo sapiens	NCBITAXON	NCBITaxon:9606	ChIP-Seq dataset retrieval	ENCODE	ENCSR000EHS	data set	IAO	IAO:0000100	cell line	antibody	transcription factor name
ReMap	Homo sapiens	NCBITAXON	NCBITaxon:9606	ChIP-Seq dataset retrieval	ENCODE	ENCSR000EHY	data set	IAO	IAO:0000100	cell line	antibody	transcription factor name
ReMap	Homo sapiens	NCBITAXON	NCBITaxon:9606	ChIP-Seq dataset retrieval	ENCODE	ENCSR000EHZ	data set	IAO	IAO:0000100	cell line	antibody	transcription factor name
ReMap	Homo sapiens	NCBITAXON	NCBITaxon:9606	ChIP-Seq dataset retrieval	ENCODE	ENCSR000EIA	data set	IAO	IAO:0000100	cell line	antibody	transcription factor name
ReMap	Homo sapiens	NCBITAXON	NCBITaxon:9606	ChIP-Seq dataset retrieval	ENCODE	ENCSR000EIB	data set	IAO	IAO:0000100	cell line	antibody	transcription factor name
ReMap	Homo sapiens	NCBITAXON	NCBITaxon:9606	ChIP-Seq dataset retrieval	ENCODE	ENCSR000EIC	data set	IAO	IAO:0000100	cell line	antibody	transcription factor name
ReMap	Homo sapiens	NCBITAXON	NCBITaxon:9606	ChIP-Seq dataset retrieval	ENCODE	ENCSR000EUL	data set	IAO	IAO:0000100	cell line	antibody	transcription factor name
ReMap	Homo sapiens	NCBITAXON	NCBITaxon:9606	ChIP-Seq dataset retrieval	ENCODE	ENCSR000EUM	data set	IAO	IAO:0000100	cell line	antibody	transcription factor name
ReMap	Homo sapiens	NCBITAXON	NCBITaxon:9606	ChIP-Seq dataset retrieval	ENCODE	ENCSR000EUP	data set	IAO	IAO:0000100	cell line	antibody	transcription factor name
ReMap	Homo sapiens	NCBITAXON	NCBITaxon:9606	ChIP-Seq dataset retrieval	ENCODE	ENCSR000EUV	data set	IAO	IAO:0000100	cell line	antibody	transcription factor name
ReMap	Homo sapiens	NCBITAXON	NCBITaxon:9606	ChIP-Seq dataset retrieval	ENCODE	ENCSR000EUY	data set	IAO	IAO:0000100	cell line	antibody	transcription factor name
ReMap	Homo sapiens	NCBITAXON	NCBITaxon:9606	ChIP-Seq dataset retrieval	ENCODE	ENCSR000EVB	data set	IAO	IAO:0000100	cell line	antibody	transcription factor name
ReMap	Homo sapiens	NCBITAXON	NCBITaxon:9606	ChIP-Seq dataset retrieval	ENCODE	ENCSR000EVD	data set	IAO	IAO:0000100	cell line	antibody	transcription factor name
ReMap	Homo sapiens	NCBITAXON	NCBITaxon:9606	ChIP-Seq dataset retrieval	ENCODE	ENCSR000EVE	data set	IAO	IAO:0000100	cell line	antibody	transcription factor name
ReMap	Homo sapiens	NCBITAXON	NCBITaxon:9606	ChIP-Seq dataset retrieval	ENCODE	ENCSR000EVF	data set	IAO	IAO:0000100	cell line	antibody	transcription factor name
ReMap	Homo sapiens	NCBITAXON	NCBITaxon:9606	ChIP-Seq dataset retrieval	ENCODE	ENCSR000EVI	data set	IAO	IAO:0000100	cell line	antibody	transcription factor name
ReMap	Homo sapiens	NCBITAXON	NCBITaxon:9606	ChIP-Seq dataset retrieval	ENCODE	ENCSR000EVJ	data set	IAO	IAO:0000100	cell line	antibody	transcription factor name
ReMap	Homo sapiens	NCBITAXON	NCBITaxon:9606	ChIP-Seq dataset retrieval	ENCODE	ENCSR000EVK	data set	IAO	IAO:0000100	cell line	antibody	transcription factor name
ReMap	Homo sapiens	NCBITAXON	NCBITaxon:9606	ChIP-Seq dataset retrieval	ENCODE	ENCSR000EVL	data set	IAO	IAO:0000100	cell line	antibody	transcription factor name
ReMap	Homo sapiens	NCBITAXON	NCBITaxon:9606	ChIP-Seq dataset retrieval	ENCODE	ENCSR000EVM	data set	IAO	IAO:0000100	cell line	antibody	transcription factor name
ReMap	Homo sapiens	NCBITAXON	NCBITaxon:9606	ChIP-Seq dataset retrieval	ENCODE	ENCSR000EVN	data set	IAO	IAO:0000100	cell line	antibody	transcription factor name
ReMap	Homo sapiens	NCBITAXON	NCBITaxon:9606	ChIP-Seq dataset retrieval	ENCODE	ENCSR000EVQ	data set	IAO	IAO:0000100	cell line	antibody	transcription factor name
ReMap	Homo sapiens	NCBITAXON	NCBITaxon:9606	ChIP-Seq dataset retrieval	ENCODE	ENCSR000EVS	data set	IAO	IAO:0000100	cell line	antibody	transcription factor name
ReMap	Homo sapiens	NCBITAXON	NCBITaxon:9606	ChIP-Seq dataset retrieval	ENCODE	ENCSR000EVU	data set	IAO	IAO:0000100	cell line	antibody	transcription factor name
ReMap	Homo sapiens	NCBITAXON	NCBITaxon:9606	ChIP-Seq dataset retrieval	ENCODE	ENCSR000EVW	data set	IAO	IAO:0000100	cell line	antibody	transcription factor name
ReMap	Homo sapiens	NCBITAXON	NCBITaxon:9606	ChIP-Seq dataset retrieval	ENCODE	ENCSR000EWF	data set	IAO	IAO:0000100	cell line	antibody	transcription factor name
ReMap	Homo sapiens	NCBITAXON	NCBITaxon:9606	ChIP-Seq dataset retrieval	ENCODE	ENCSR000EWG	data set	IAO	IAO:0000100	cell line	antibody	transcription factor name
ReMap	Homo sapiens	NCBITAXON	NCBITaxon:9606	ChIP-Seq dataset retrieval	ENCODE	ENCSR000EWJ	data set	IAO	IAO:0000100	cell line	antibody	transcription factor name
ReMap	Homo sapiens	NCBITAXON	NCBITaxon:9606	ChIP-Seq dataset retrieval	ENCODE	ENCSR000EWL	data set	IAO	IAO:0000100	cell line	antibody	transcription factor name
ReMap	Homo sapiens	NCBITAXON	NCBITaxon:9606	ChIP-Seq dataset retrieval	ENCODE	ENCSR000EWM	data set	IAO	IAO:0000100	cell line	antibody	transcription factor name
ReMap	Homo sapiens	NCBITAXON	NCBITaxon:9606	ChIP-Seq dataset retrieval	ENCODE	ENCSR000EWN	data set	IAO	IAO:0000100	cell line	antibody	transcription factor name
ReMap	Homo sapiens	NCBITAXON	NCBITaxon:9606	ChIP-Seq dataset retrieval	ENCODE	ENCSR000EWS	data set	IAO	IAO:0000100	cell line	antibody	transcription factor name
ReMap	Homo sapiens	NCBITAXON	NCBITaxon:9606	ChIP-Seq dataset retrieval	ENCODE	ENCSR000EWT	data set	IAO	IAO:0000100	cell line	antibody	transcription factor name
ReMap	Homo sapiens	NCBITAXON	NCBITaxon:9606	ChIP-Seq dataset retrieval	ENCODE	ENCSR000EWV	data set	IAO	IAO:0000100	cell line	antibody	transcription factor name
ReMap	Homo sapiens	NCBITAXON	NCBITaxon:9606	ChIP-Seq dataset retrieval	ENCODE	ENCSR000EWX	data set	IAO	IAO:0000100	cell line	antibody	transcription factor name
ReMap	Homo sapiens	NCBITAXON	NCBITaxon:9606	ChIP-Seq dataset retrieval	ENCODE	ENCSR000EXG	data set	IAO	IAO:0000100	cell line	antibody	transcription factor name
ReMap	Homo sapiens	NCBITAXON	NCBITaxon:9606	ChIP-Seq dataset retrieval	ENCODE	ENCSR000EXL	data set	IAO	IAO:0000100	cell line	antibody	transcription factor name
ReMap	Homo sapiens	NCBITAXON	NCBITaxon:9606	ChIP-Seq dataset retrieval	ENCODE	ENCSR000EXP	data set	IAO	IAO:0000100	cell line	antibody	transcription factor name
ReMap	Homo sapiens	NCBITAXON	NCBITaxon:9606	ChIP-Seq dataset retrieval	ENCODE	ENCSR000EXZ	data set	IAO	IAO:0000100	cell line	antibody	transcription factor name
ReMap	Homo sapiens	NCBITAXON	NCBITaxon:9606	ChIP-Seq dataset retrieval	ENCODE	ENCSR000EYB	data set	IAO	IAO:0000100	cell line	antibody	transcription factor name
ReMap	Homo sapiens	NCBITAXON	NCBITaxon:9606	ChIP-Seq dataset retrieval	ENCODE	ENCSR000EYV	data set	IAO	IAO:0000100	cell line	antibody	transcription factor name
ReMap	Homo sapiens	NCBITAXON	NCBITaxon:9606	ChIP-Seq dataset retrieval	ENCODE	ENCSR000EYZ	data set	IAO	IAO:0000100	cell line	antibody	transcription factor name
ReMap	Homo sapiens	NCBITAXON	NCBITaxon:9606	ChIP-Seq dataset retrieval	ENCODE	ENCSR000EZD	data set	IAO	IAO:0000100	cell line	antibody	transcription factor name
ReMap	Homo sapiens	NCBITAXON	NCBITaxon:9606	ChIP-Seq dataset retrieval	ENCODE	ENCSR000EZE	data set	IAO	IAO:0000100	cell line	antibody	transcription factor name
ReMap	Homo sapiens	NCBITAXON	NCBITaxon:9606	ChIP-Seq dataset retrieval	ENCODE	ENCSR000EZF	data set	IAO	IAO:0000100	cell line	antibody	transcription factor name
ReMap	Homo sapiens	NCBITAXON	NCBITaxon:9606	ChIP-Seq dataset retrieval	ENCODE	ENCSR000EZK	data set	IAO	IAO:0000100	cell line	antibody	transcription factor name
ReMap	Homo sapiens	NCBITAXON	NCBITaxon:9606	ChIP-Seq dataset retrieval	ENCODE	ENCSR000EZO	data set	IAO	IAO:0000100	cell line	antibody	transcription factor name
ReMap	Homo sapiens	NCBITAXON	NCBITaxon:9606	ChIP-Seq dataset retrieval	ENCODE	ENCSR000EZP	data set	IAO	IAO:0000100	cell line	antibody	transcription factor name
ReMap	Homo sapiens	NCBITAXON	NCBITaxon:9606	ChIP-Seq dataset retrieval	ENCODE	ENCSR000EZT	data set	IAO	IAO:0000100	cell line	antibody	transcription factor name
ReMap	Homo sapiens	NCBITAXON	NCBITaxon:9606	ChIP-Seq dataset retrieval	ENCODE	ENCSR000EZU	data set	IAO	IAO:0000100	cell line	antibody	transcription factor name
ReMap	Homo sapiens	NCBITAXON	NCBITaxon:9606	ChIP-Seq dataset retrieval	ENCODE	ENCSR000EZV	data set	IAO	IAO:0000100	cell line	antibody	transcription factor name
ReMap	Homo sapiens	NCBITAXON	NCBITaxon:9606	ChIP-Seq dataset retrieval	ENCODE	ENCSR000EZW	data set	IAO	IAO:0000100	cell line	antibody	transcription factor name
ReMap	Homo sapiens	NCBITAXON	NCBITaxon:9606	ChIP-Seq dataset retrieval	ENCODE	ENCSR000EZX	data set	IAO	IAO:0000100	cell line	antibody	transcription factor name
ReMap	Homo sapiens	NCBITAXON	NCBITaxon:9606	ChIP-Seq dataset retrieval	ENCODE	ENCSR000FAE	data set	IAO	IAO:0000100	cell line	antibody	transcription factor name
ReMap	Homo sapiens	NCBITAXON	NCBITaxon:9606	ChIP-Seq dataset retrieval	ENCODE	ENCSR000FAF	data set	IAO	IAO:0000100	cell line	antibody	transcription factor name
ReMap	Homo sapiens	NCBITAXON	NCBITaxon:9606	ChIP-Seq dataset retrieval	ENCODE	ENCSR000FAG	data set	IAO	IAO:0000100	cell line	antibody	transcription factor name
ReMap	Homo sapiens	NCBITAXON	NCBITaxon:9606	ChIP-Seq dataset retrieval	ENCODE	ENCSR000FAH	data set	IAO	IAO:0000100	cell line	antibody	transcription factor name
ReMap	Homo sapiens	NCBITAXON	NCBITaxon:9606	ChIP-Seq dataset retrieval	ENCODE	ENCSR000FAI	data set	IAO	IAO:0000100	cell line	antibody	transcription factor name
ReMap	Homo sapiens	NCBITAXON	NCBITaxon:9606	ChIP-Seq dataset retrieval	ENCODE	ENCSR000FAT	data set	IAO	IAO:0000100	cell line	antibody	transcription factor name
ReMap	Homo sapiens	NCBITAXON	NCBITaxon:9606	ChIP-Seq dataset retrieval	ENCODE	ENCSR000FAU	data set	IAO	IAO:0000100	cell line	antibody	transcription factor name
ReMap	Homo sapiens	NCBITAXON	NCBITaxon:9606	ChIP-Seq dataset retrieval	ENCODE	ENCSR000FAV	data set	IAO	IAO:0000100	cell line	antibody	transcription factor name
ReMap	Homo sapiens	NCBITAXON	NCBITaxon:9606	ChIP-Seq dataset retrieval	ENCODE	ENCSR000FAZ	data set	IAO	IAO:0000100	cell line	antibody	transcription factor name
ReMap	Homo sapiens	NCBITAXON	NCBITaxon:9606	ChIP-Seq dataset retrieval	ENCODE	ENCSR000FBC	data set	IAO	IAO:0000100	cell line	antibody	transcription factor name
ReMap	Homo sapiens	NCBITAXON	NCBITaxon:9606	ChIP-Seq dataset retrieval	ENCODE	ENCSR000FCB	data set	IAO	IAO:0000100	cell line	antibody	transcription factor name
ReMap	Homo sapiens	NCBITAXON	NCBITaxon:9606	ChIP-Seq dataset retrieval	ENCODE	ENCSR000FCC	data set	IAO	IAO:0000100	cell line	antibody	transcription factor name
ReMap	Homo sapiens	NCBITAXON	NCBITaxon:9606	ChIP-Seq dataset retrieval	ENCODE	ENCSR000FCE	data set	IAO	IAO:0000100	cell line	antibody	transcription factor name
ReMap	Homo sapiens	NCBITAXON	NCBITaxon:9606	ChIP-Seq dataset retrieval	ENCODE	ENCSR009MBP	data set	IAO	IAO:0000100	cell line	antibody	transcription factor name
ReMap	Homo sapiens	NCBITAXON	NCBITaxon:9606	ChIP-Seq dataset retrieval	ENCODE	ENCSR017CEO	data set	IAO	IAO:0000100	cell line	antibody	transcription factor name
ReMap	Homo sapiens	NCBITAXON	NCBITaxon:9606	ChIP-Seq dataset retrieval	ENCODE	ENCSR017GBO	data set	IAO	IAO:0000100	cell line	antibody	transcription factor name
ReMap	Homo sapiens	NCBITAXON	NCBITaxon:9606	ChIP-Seq dataset retrieval	ENCODE	ENCSR027HML	data set	IAO	IAO:0000100	cell line	antibody	transcription factor name
ReMap	Homo sapiens	NCBITAXON	NCBITaxon:9606	ChIP-Seq dataset retrieval	ENCODE	ENCSR043EHG	data set	IAO	IAO:0000100	cell line	antibody	transcription factor name
ReMap	Homo sapiens	NCBITAXON	NCBITaxon:9606	ChIP-Seq dataset retrieval	ENCODE	ENCSR049KIZ	data set	IAO	IAO:0000100	cell line	antibody	transcription factor name
ReMap	Homo sapiens	NCBITAXON	NCBITaxon:9606	ChIP-Seq dataset retrieval	ENCODE	ENCSR062HDL	data set	IAO	IAO:0000100	cell line	antibody	transcription factor name
ReMap	Homo sapiens	NCBITAXON	NCBITaxon:9606	ChIP-Seq dataset retrieval	ENCODE	ENCSR064LJN	data set	IAO	IAO:0000100	cell line	antibody	transcription factor name
ReMap	Homo sapiens	NCBITAXON	NCBITaxon:9606	ChIP-Seq dataset retrieval	ENCODE	ENCSR077DKV	data set	IAO	IAO:0000100	cell line	antibody	transcription factor name
ReMap	Homo sapiens	NCBITAXON	NCBITaxon:9606	ChIP-Seq dataset retrieval	ENCODE	ENCSR084RDK	data set	IAO	IAO:0000100	cell line	antibody	transcription factor name
ReMap	Homo sapiens	NCBITAXON	NCBITaxon:9606	ChIP-Seq dataset retrieval	ENCODE	ENCSR091GVJ	data set	IAO	IAO:0000100	cell line	antibody	transcription factor name
ReMap	Homo sapiens	NCBITAXON	NCBITaxon:9606	ChIP-Seq dataset retrieval	ENCODE	ENCSR093FKD	data set	IAO	IAO:0000100	cell line	antibody	transcription factor name
ReMap	Homo sapiens	NCBITAXON	NCBITaxon:9606	ChIP-Seq dataset retrieval	ENCODE	ENCSR094ZCF	data set	IAO	IAO:0000100	cell line	antibody	transcription factor name
ReMap	Homo sapiens	NCBITAXON	NCBITaxon:9606	ChIP-Seq dataset retrieval	ENCODE	ENCSR101FJT	data set	IAO	IAO:0000100	cell line	antibody	transcription factor name
ReMap	Homo sapiens	NCBITAXON	NCBITaxon:9606	ChIP-Seq dataset retrieval	ENCODE	ENCSR101FJU	data set	IAO	IAO:0000100	cell line	antibody	transcription factor name
ReMap	Homo sapiens	NCBITAXON	NCBITaxon:9606	ChIP-Seq dataset retrieval	ENCODE	ENCSR103SZL	data set	IAO	IAO:0000100	cell line	antibody	transcription factor name
ReMap	Homo sapiens	NCBITAXON	NCBITaxon:9606	ChIP-Seq dataset retrieval	ENCODE	ENCSR106FRG	data set	IAO	IAO:0000100	cell line	antibody	transcription factor name
ReMap	Homo sapiens	NCBITAXON	NCBITaxon:9606	ChIP-Seq dataset retrieval	ENCODE	ENCSR109YGM	data set	IAO	IAO:0000100	cell line	antibody	transcription factor name
ReMap	Homo sapiens	NCBITAXON	NCBITaxon:9606	ChIP-Seq dataset retrieval	ENCODE	ENCSR113REG	data set	IAO	IAO:0000100	cell line	antibody	transcription factor name
ReMap	Homo sapiens	NCBITAXON	NCBITaxon:9606	ChIP-Seq dataset retrieval	ENCODE	ENCSR115SMW	data set	IAO	IAO:0000100	cell line	antibody	transcription factor name
ReMap	Homo sapiens	NCBITAXON	NCBITaxon:9606	ChIP-Seq dataset retrieval	ENCODE	ENCSR116TFA	data set	IAO	IAO:0000100	cell line	antibody	transcription factor name
ReMap	Homo sapiens	NCBITAXON	NCBITaxon:9606	ChIP-Seq dataset retrieval	ENCODE	ENCSR117WTM	data set	IAO	IAO:0000100	cell line	antibody	transcription factor name
ReMap	Homo sapiens	NCBITAXON	NCBITaxon:9606	ChIP-Seq dataset retrieval	ENCODE	ENCSR124BJR	data set	IAO	IAO:0000100	cell line	antibody	transcription factor name
ReMap	Homo sapiens	NCBITAXON	NCBITaxon:9606	ChIP-Seq dataset retrieval	ENCODE	ENCSR125DKL	data set	IAO	IAO:0000100	cell line	antibody	transcription factor name
ReMap	Homo sapiens	NCBITAXON	NCBITaxon:9606	ChIP-Seq dataset retrieval	ENCODE	ENCSR125ZYC	data set	IAO	IAO:0000100	cell line	antibody	transcription factor name
ReMap	Homo sapiens	NCBITAXON	NCBITaxon:9606	ChIP-Seq dataset retrieval	ENCODE	ENCSR135ANT	data set	IAO	IAO:0000100	cell line	antibody	transcription factor name
ReMap	Homo sapiens	NCBITAXON	NCBITaxon:9606	ChIP-Seq dataset retrieval	ENCODE	ENCSR137ZMQ	data set	IAO	IAO:0000100	cell line	antibody	transcription factor name
ReMap	Homo sapiens	NCBITAXON	NCBITaxon:9606	ChIP-Seq dataset retrieval	ENCODE	ENCSR140DSL	data set	IAO	IAO:0000100	cell line	antibody	transcription factor name
ReMap	Homo sapiens	NCBITAXON	NCBITaxon:9606	ChIP-Seq dataset retrieval	ENCODE	ENCSR155KHM	data set	IAO	IAO:0000100	cell line	antibody	transcription factor name
ReMap	Homo sapiens	NCBITAXON	NCBITaxon:9606	ChIP-Seq dataset retrieval	ENCODE	ENCSR159OCC	data set	IAO	IAO:0000100	cell line	antibody	transcription factor name
ReMap	Homo sapiens	NCBITAXON	NCBITaxon:9606	ChIP-Seq dataset retrieval	ENCODE	ENCSR171FUX	data set	IAO	IAO:0000100	cell line	antibody	transcription factor name
ReMap	Homo sapiens	NCBITAXON	NCBITaxon:9606	ChIP-Seq dataset retrieval	ENCODE	ENCSR176EXN	data set	IAO	IAO:0000100	cell line	antibody	transcription factor name
ReMap	Homo sapiens	NCBITAXON	NCBITaxon:9606	ChIP-Seq dataset retrieval	ENCODE	ENCSR177HDZ	data set	IAO	IAO:0000100	cell line	antibody	transcription factor name
ReMap	Homo sapiens	NCBITAXON	NCBITaxon:9606	ChIP-Seq dataset retrieval	ENCODE	ENCSR189PYJ	data set	IAO	IAO:0000100	cell line	antibody	transcription factor name
ReMap	Homo sapiens	NCBITAXON	NCBITaxon:9606	ChIP-Seq dataset retrieval	ENCODE	ENCSR197DJH	data set	IAO	IAO:0000100	cell line	antibody	transcription factor name
ReMap	Homo sapiens	NCBITAXON	NCBITaxon:9606	ChIP-Seq dataset retrieval	ENCODE	ENCSR205FOW	data set	IAO	IAO:0000100	cell line	antibody	transcription factor name
ReMap	Homo sapiens	NCBITAXON	NCBITaxon:9606	ChIP-Seq dataset retrieval	ENCODE	ENCSR207PFI	data set	IAO	IAO:0000100	cell line	antibody	transcription factor name
ReMap	Homo sapiens	NCBITAXON	NCBITaxon:9606	ChIP-Seq dataset retrieval	ENCODE	ENCSR224IKA	data set	IAO	IAO:0000100	cell line	antibody	transcription factor name
ReMap	Homo sapiens	NCBITAXON	NCBITaxon:9606	ChIP-Seq dataset retrieval	ENCODE	ENCSR237YZZ	data set	IAO	IAO:0000100	cell line	antibody	transcription factor name
ReMap	Homo sapiens	NCBITAXON	NCBITaxon:9606	ChIP-Seq dataset retrieval	ENCODE	ENCSR239ZLZ	data set	IAO	IAO:0000100	cell line	antibody	transcription factor name
ReMap	Homo sapiens	NCBITAXON	NCBITaxon:9606	ChIP-Seq dataset retrieval	ENCODE	ENCSR253OON	data set	IAO	IAO:0000100	cell line	antibody	transcription factor name
ReMap	Homo sapiens	NCBITAXON	NCBITaxon:9606	ChIP-Seq dataset retrieval	ENCODE	ENCSR264RJX	data set	IAO	IAO:0000100	cell line	antibody	transcription factor name
ReMap	Homo sapiens	NCBITAXON	NCBITaxon:9606	ChIP-Seq dataset retrieval	ENCODE	ENCSR277DMR	data set	IAO	IAO:0000100	cell line	antibody	transcription factor name
ReMap	Homo sapiens	NCBITAXON	NCBITaxon:9606	ChIP-Seq dataset retrieval	ENCODE	ENCSR286PCG	data set	IAO	IAO:0000100	cell line	antibody	transcription factor name
ReMap	Homo sapiens	NCBITAXON	NCBITaxon:9606	ChIP-Seq dataset retrieval	ENCODE	ENCSR290MUH	data set	IAO	IAO:0000100	cell line	antibody	transcription factor name
ReMap	Homo sapiens	NCBITAXON	NCBITaxon:9606	ChIP-Seq dataset retrieval	ENCODE	ENCSR302AWT	data set	IAO	IAO:0000100	cell line	antibody	transcription factor name
ReMap	Homo sapiens	NCBITAXON	NCBITaxon:9606	ChIP-Seq dataset retrieval	ENCODE	ENCSR331HPA	data set	IAO	IAO:0000100	cell line	antibody	transcription factor name
ReMap	Homo sapiens	NCBITAXON	NCBITaxon:9606	ChIP-Seq dataset retrieval	ENCODE	ENCSR331ORD	data set	IAO	IAO:0000100	cell line	antibody	transcription factor name
ReMap	Homo sapiens	NCBITAXON	NCBITaxon:9606	ChIP-Seq dataset retrieval	ENCODE	ENCSR332EYT	data set	IAO	IAO:0000100	cell line	antibody	transcription factor name
ReMap	Homo sapiens	NCBITAXON	NCBITaxon:9606	ChIP-Seq dataset retrieval	ENCODE	ENCSR338QAC	data set	IAO	IAO:0000100	cell line	antibody	transcription factor name
ReMap	Homo sapiens	NCBITAXON	NCBITaxon:9606	ChIP-Seq dataset retrieval	ENCODE	ENCSR359NFW	data set	IAO	IAO:0000100	cell line	antibody	transcription factor name
ReMap	Homo sapiens	NCBITAXON	NCBITaxon:9606	ChIP-Seq dataset retrieval	ENCODE	ENCSR364SNE	data set	IAO	IAO:0000100	cell line	antibody	transcription factor name
ReMap	Homo sapiens	NCBITAXON	NCBITaxon:9606	ChIP-Seq dataset retrieval	ENCODE	ENCSR376WCJ	data set	IAO	IAO:0000100	cell line	antibody	transcription factor name
ReMap	Homo sapiens	NCBITAXON	NCBITaxon:9606	ChIP-Seq dataset retrieval	ENCODE	ENCSR382MOM	data set	IAO	IAO:0000100	cell line	antibody	transcription factor name
ReMap	Homo sapiens	NCBITAXON	NCBITaxon:9606	ChIP-Seq dataset retrieval	ENCODE	ENCSR382WLL	data set	IAO	IAO:0000100	cell line	antibody	transcription factor name
ReMap	Homo sapiens	NCBITAXON	NCBITaxon:9606	ChIP-Seq dataset retrieval	ENCODE	ENCSR385AHH	data set	IAO	IAO:0000100	cell line	antibody	transcription factor name
ReMap	Homo sapiens	NCBITAXON	NCBITaxon:9606	ChIP-Seq dataset retrieval	ENCODE	ENCSR408JQO	data set	IAO	IAO:0000100	cell line	antibody	transcription factor name
ReMap	Homo sapiens	NCBITAXON	NCBITaxon:9606	ChIP-Seq dataset retrieval	ENCODE	ENCSR414TYY	data set	IAO	IAO:0000100	cell line	antibody	transcription factor name
ReMap	Homo sapiens	NCBITAXON	NCBITaxon:9606	ChIP-Seq dataset retrieval	ENCODE	ENCSR416QLJ	data set	IAO	IAO:0000100	cell line	antibody	transcription factor name
ReMap	Homo sapiens	NCBITAXON	NCBITaxon:9606	ChIP-Seq dataset retrieval	ENCODE	ENCSR445ACU	data set	IAO	IAO:0000100	cell line	antibody	transcription factor name
ReMap	Homo sapiens	NCBITAXON	NCBITaxon:9606	ChIP-Seq dataset retrieval	ENCODE	ENCSR464DKE	data set	IAO	IAO:0000100	cell line	antibody	transcription factor name
ReMap	Homo sapiens	NCBITAXON	NCBITaxon:9606	ChIP-Seq dataset retrieval	ENCODE	ENCSR465VLK	data set	IAO	IAO:0000100	cell line	antibody	transcription factor name
ReMap	Homo sapiens	NCBITAXON	NCBITaxon:9606	ChIP-Seq dataset retrieval	ENCODE	ENCSR473SUA	data set	IAO	IAO:0000100	cell line	antibody	transcription factor name
ReMap	Homo sapiens	NCBITAXON	NCBITaxon:9606	ChIP-Seq dataset retrieval	ENCODE	ENCSR480LIS	data set	IAO	IAO:0000100	cell line	antibody	transcription factor name
ReMap	Homo sapiens	NCBITAXON	NCBITaxon:9606	ChIP-Seq dataset retrieval	ENCODE	ENCSR485GKE	data set	IAO	IAO:0000100	cell line	antibody	transcription factor name
ReMap	Homo sapiens	NCBITAXON	NCBITaxon:9606	ChIP-Seq dataset retrieval	ENCODE	ENCSR486IFJ	data set	IAO	IAO:0000100	cell line	antibody	transcription factor name
ReMap	Homo sapiens	NCBITAXON	NCBITaxon:9606	ChIP-Seq dataset retrieval	ENCODE	ENCSR488EES	data set	IAO	IAO:0000100	cell line	antibody	transcription factor name
ReMap	Homo sapiens	NCBITAXON	NCBITaxon:9606	ChIP-Seq dataset retrieval	ENCODE	ENCSR494TDU	data set	IAO	IAO:0000100	cell line	antibody	transcription factor name
ReMap	Homo sapiens	NCBITAXON	NCBITaxon:9606	ChIP-Seq dataset retrieval	ENCODE	ENCSR501DKS	data set	IAO	IAO:0000100	cell line	antibody	transcription factor name
ReMap	Homo sapiens	NCBITAXON	NCBITaxon:9606	ChIP-Seq dataset retrieval	ENCODE	ENCSR508DQA	data set	IAO	IAO:0000100	cell line	antibody	transcription factor name
ReMap	Homo sapiens	NCBITAXON	NCBITaxon:9606	ChIP-Seq dataset retrieval	ENCODE	ENCSR509GDT	data set	IAO	IAO:0000100	cell line	antibody	transcription factor name
ReMap	Homo sapiens	NCBITAXON	NCBITaxon:9606	ChIP-Seq dataset retrieval	ENCODE	ENCSR517QHU	data set	IAO	IAO:0000100	cell line	antibody	transcription factor name
ReMap	Homo sapiens	NCBITAXON	NCBITaxon:9606	ChIP-Seq dataset retrieval	ENCODE	ENCSR518WPL	data set	IAO	IAO:0000100	cell line	antibody	transcription factor name
ReMap	Homo sapiens	NCBITAXON	NCBITaxon:9606	ChIP-Seq dataset retrieval	ENCODE	ENCSR534VHI	data set	IAO	IAO:0000100	cell line	antibody	transcription factor name
ReMap	Homo sapiens	NCBITAXON	NCBITaxon:9606	ChIP-Seq dataset retrieval	ENCODE	ENCSR541WQI	data set	IAO	IAO:0000100	cell line	antibody	transcription factor name
ReMap	Homo sapiens	NCBITAXON	NCBITaxon:9606	ChIP-Seq dataset retrieval	ENCODE	ENCSR546KCN	data set	IAO	IAO:0000100	cell line	antibody	transcription factor name
ReMap	Homo sapiens	NCBITAXON	NCBITaxon:9606	ChIP-Seq dataset retrieval	ENCODE	ENCSR550HCT	data set	IAO	IAO:0000100	cell line	antibody	transcription factor name
ReMap	Homo sapiens	NCBITAXON	NCBITaxon:9606	ChIP-Seq dataset retrieval	ENCODE	ENCSR555PBN	data set	IAO	IAO:0000100	cell line	antibody	transcription factor name
ReMap	Homo sapiens	NCBITAXON	NCBITaxon:9606	ChIP-Seq dataset retrieval	ENCODE	ENCSR563FBT	data set	IAO	IAO:0000100	cell line	antibody	transcription factor name
ReMap	Homo sapiens	NCBITAXON	NCBITaxon:9606	ChIP-Seq dataset retrieval	ENCODE	ENCSR584GHV	data set	IAO	IAO:0000100	cell line	antibody	transcription factor name
ReMap	Homo sapiens	NCBITAXON	NCBITaxon:9606	ChIP-Seq dataset retrieval	ENCODE	ENCSR585CVE	data set	IAO	IAO:0000100	cell line	antibody	transcription factor name
ReMap	Homo sapiens	NCBITAXON	NCBITaxon:9606	ChIP-Seq dataset retrieval	ENCODE	ENCSR588AKU	data set	IAO	IAO:0000100	cell line	antibody	transcription factor name
ReMap	Homo sapiens	NCBITAXON	NCBITaxon:9606	ChIP-Seq dataset retrieval	ENCODE	ENCSR590CNM	data set	IAO	IAO:0000100	cell line	antibody	transcription factor name
ReMap	Homo sapiens	NCBITAXON	NCBITaxon:9606	ChIP-Seq dataset retrieval	ENCODE	ENCSR597VGC	data set	IAO	IAO:0000100	cell line	antibody	transcription factor name
ReMap	Homo sapiens	NCBITAXON	NCBITaxon:9606	ChIP-Seq dataset retrieval	ENCODE	ENCSR608HVP	data set	IAO	IAO:0000100	cell line	antibody	transcription factor name
ReMap	Homo sapiens	NCBITAXON	NCBITaxon:9606	ChIP-Seq dataset retrieval	ENCODE	ENCSR611WZO	data set	IAO	IAO:0000100	cell line	antibody	transcription factor name
ReMap	Homo sapiens	NCBITAXON	NCBITaxon:9606	ChIP-Seq dataset retrieval	ENCODE	ENCSR619GFP	data set	IAO	IAO:0000100	cell line	antibody	transcription factor name
ReMap	Homo sapiens	NCBITAXON	NCBITaxon:9606	ChIP-Seq dataset retrieval	ENCODE	ENCSR620VIC	data set	IAO	IAO:0000100	cell line	antibody	transcription factor name
ReMap	Homo sapiens	NCBITAXON	NCBITaxon:9606	ChIP-Seq dataset retrieval	ENCODE	ENCSR623KNM	data set	IAO	IAO:0000100	cell line	antibody	transcription factor name
ReMap	Homo sapiens	NCBITAXON	NCBITaxon:9606	ChIP-Seq dataset retrieval	ENCODE	ENCSR626VUC	data set	IAO	IAO:0000100	cell line	antibody	transcription factor name
ReMap	Homo sapiens	NCBITAXON	NCBITaxon:9606	ChIP-Seq dataset retrieval	ENCODE	ENCSR632SHZ	data set	IAO	IAO:0000100	cell line	antibody	transcription factor name
ReMap	Homo sapiens	NCBITAXON	NCBITaxon:9606	ChIP-Seq dataset retrieval	ENCODE	ENCSR633EIC	data set	IAO	IAO:0000100	cell line	antibody	transcription factor name
ReMap	Homo sapiens	NCBITAXON	NCBITaxon:9606	ChIP-Seq dataset retrieval	ENCODE	ENCSR635GTR	data set	IAO	IAO:0000100	cell line	antibody	transcription factor name
ReMap	Homo sapiens	NCBITAXON	NCBITaxon:9606	ChIP-Seq dataset retrieval	ENCODE	ENCSR638QYO	data set	IAO	IAO:0000100	cell line	antibody	transcription factor name
ReMap	Homo sapiens	NCBITAXON	NCBITaxon:9606	ChIP-Seq dataset retrieval	ENCODE	ENCSR663ZZZ	data set	IAO	IAO:0000100	cell line	antibody	transcription factor name
ReMap	Homo sapiens	NCBITAXON	NCBITaxon:9606	ChIP-Seq dataset retrieval	ENCODE	ENCSR664POU	data set	IAO	IAO:0000100	cell line	antibody	transcription factor name
ReMap	Homo sapiens	NCBITAXON	NCBITaxon:9606	ChIP-Seq dataset retrieval	ENCODE	ENCSR669LCD	data set	IAO	IAO:0000100	cell line	antibody	transcription factor name
ReMap	Homo sapiens	NCBITAXON	NCBITaxon:9606	ChIP-Seq dataset retrieval	ENCODE	ENCSR681NOM	data set	IAO	IAO:0000100	cell line	antibody	transcription factor name
ReMap	Homo sapiens	NCBITAXON	NCBITaxon:9606	ChIP-Seq dataset retrieval	ENCODE	ENCSR699TNT	data set	IAO	IAO:0000100	cell line	antibody	transcription factor name
ReMap	Homo sapiens	NCBITAXON	NCBITaxon:9606	ChIP-Seq dataset retrieval	ENCODE	ENCSR714YZG	data set	IAO	IAO:0000100	cell line	antibody	transcription factor name
ReMap	Homo sapiens	NCBITAXON	NCBITaxon:9606	ChIP-Seq dataset retrieval	ENCODE	ENCSR725LYT	data set	IAO	IAO:0000100	cell line	antibody	transcription factor name
ReMap	Homo sapiens	NCBITAXON	NCBITaxon:9606	ChIP-Seq dataset retrieval	ENCODE	ENCSR737UST	data set	IAO	IAO:0000100	cell line	antibody	transcription factor name
ReMap	Homo sapiens	NCBITAXON	NCBITaxon:9606	ChIP-Seq dataset retrieval	ENCODE	ENCSR739IHN	data set	IAO	IAO:0000100	cell line	antibody	transcription factor name
ReMap	Homo sapiens	NCBITAXON	NCBITaxon:9606	ChIP-Seq dataset retrieval	ENCODE	ENCSR740NPG	data set	IAO	IAO:0000100	cell line	antibody	transcription factor name
ReMap	Homo sapiens	NCBITAXON	NCBITaxon:9606	ChIP-Seq dataset retrieval	ENCODE	ENCSR750LYM	data set	IAO	IAO:0000100	cell line	antibody	transcription factor name
ReMap	Homo sapiens	NCBITAXON	NCBITaxon:9606	ChIP-Seq dataset retrieval	ENCODE	ENCSR756ZKG	data set	IAO	IAO:0000100	cell line	antibody	transcription factor name
ReMap	Homo sapiens	NCBITAXON	NCBITaxon:9606	ChIP-Seq dataset retrieval	ENCODE	ENCSR757IIU	data set	IAO	IAO:0000100	cell line	antibody	transcription factor name
ReMap	Homo sapiens	NCBITAXON	NCBITaxon:9606	ChIP-Seq dataset retrieval	ENCODE	ENCSR772EEN	data set	IAO	IAO:0000100	cell line	antibody	transcription factor name
ReMap	Homo sapiens	NCBITAXON	NCBITaxon:9606	ChIP-Seq dataset retrieval	ENCODE	ENCSR788RSW	data set	IAO	IAO:0000100	cell line	antibody	transcription factor name
ReMap	Homo sapiens	NCBITAXON	NCBITaxon:9606	ChIP-Seq dataset retrieval	ENCODE	ENCSR795IYP	data set	IAO	IAO:0000100	cell line	antibody	transcription factor name
ReMap	Homo sapiens	NCBITAXON	NCBITaxon:9606	ChIP-Seq dataset retrieval	ENCODE	ENCSR815ZDS	data set	IAO	IAO:0000100	cell line	antibody	transcription factor name
ReMap	Homo sapiens	NCBITAXON	NCBITaxon:9606	ChIP-Seq dataset retrieval	ENCODE	ENCSR818DQV	data set	IAO	IAO:0000100	cell line	antibody	transcription factor name
ReMap	Homo sapiens	NCBITAXON	NCBITaxon:9606	ChIP-Seq dataset retrieval	ENCODE	ENCSR819ATC	data set	IAO	IAO:0000100	cell line	antibody	transcription factor name
ReMap	Homo sapiens	NCBITAXON	NCBITaxon:9606	ChIP-Seq dataset retrieval	ENCODE	ENCSR822CEA	data set	IAO	IAO:0000100	cell line	antibody	transcription factor name
ReMap	Homo sapiens	NCBITAXON	NCBITaxon:9606	ChIP-Seq dataset retrieval	ENCODE	ENCSR837EYC	data set	IAO	IAO:0000100	cell line	antibody	transcription factor name
ReMap	Homo sapiens	NCBITAXON	NCBITaxon:9606	ChIP-Seq dataset retrieval	ENCODE	ENCSR839XZU	data set	IAO	IAO:0000100	cell line	antibody	transcription factor name
ReMap	Homo sapiens	NCBITAXON	NCBITaxon:9606	ChIP-Seq dataset retrieval	ENCODE	ENCSR847LBF	data set	IAO	IAO:0000100	cell line	antibody	transcription factor name
ReMap	Homo sapiens	NCBITAXON	NCBITaxon:9606	ChIP-Seq dataset retrieval	ENCODE	ENCSR849DFF	data set	IAO	IAO:0000100	cell line	antibody	transcription factor name
ReMap	Homo sapiens	NCBITAXON	NCBITaxon:9606	ChIP-Seq dataset retrieval	ENCODE	ENCSR851BNE	data set	IAO	IAO:0000100	cell line	antibody	transcription factor name
ReMap	Homo sapiens	NCBITAXON	NCBITaxon:9606	ChIP-Seq dataset retrieval	ENCODE	ENCSR853ADA	data set	IAO	IAO:0000100	cell line	antibody	transcription factor name
ReMap	Homo sapiens	NCBITAXON	NCBITaxon:9606	ChIP-Seq dataset retrieval	ENCODE	ENCSR854MCV	data set	IAO	IAO:0000100	cell line	antibody	transcription factor name
ReMap	Homo sapiens	NCBITAXON	NCBITaxon:9606	ChIP-Seq dataset retrieval	ENCODE	ENCSR863KUB	data set	IAO	IAO:0000100	cell line	antibody	transcription factor name
ReMap	Homo sapiens	NCBITAXON	NCBITaxon:9606	ChIP-Seq dataset retrieval	ENCODE	ENCSR897MMC	data set	IAO	IAO:0000100	cell line	antibody	transcription factor name
ReMap	Homo sapiens	NCBITAXON	NCBITaxon:9606	ChIP-Seq dataset retrieval	ENCODE	ENCSR897MYK	data set	IAO	IAO:0000100	cell line	antibody	transcription factor name
ReMap	Homo sapiens	NCBITAXON	NCBITaxon:9606	ChIP-Seq dataset retrieval	ENCODE	ENCSR904YPP	data set	IAO	IAO:0000100	cell line	antibody	transcription factor name
ReMap	Homo sapiens	NCBITAXON	NCBITaxon:9606	ChIP-Seq dataset retrieval	ENCODE	ENCSR917MAH	data set	IAO	IAO:0000100	cell line	antibody	transcription factor name
ReMap	Homo sapiens	NCBITAXON	NCBITaxon:9606	ChIP-Seq dataset retrieval	ENCODE	ENCSR920ASP	data set	IAO	IAO:0000100	cell line	antibody	transcription factor name
ReMap	Homo sapiens	NCBITAXON	NCBITaxon:9606	ChIP-Seq dataset retrieval	ENCODE	ENCSR924TVL	data set	IAO	IAO:0000100	cell line	antibody	transcription factor name
ReMap	Homo sapiens	NCBITAXON	NCBITaxon:9606	ChIP-Seq dataset retrieval	ENCODE	ENCSR926KTP	data set	IAO	IAO:0000100	cell line	antibody	transcription factor name
ReMap	Homo sapiens	NCBITAXON	NCBITaxon:9606	ChIP-Seq dataset retrieval	ENCODE	ENCSR928API	data set	IAO	IAO:0000100	cell line	antibody	transcription factor name
ReMap	Homo sapiens	NCBITAXON	NCBITaxon:9606	ChIP-Seq dataset retrieval	ENCODE	ENCSR934NHU	data set	IAO	IAO:0000100	cell line	antibody	transcription factor name
ReMap	Homo sapiens	NCBITAXON	NCBITaxon:9606	ChIP-Seq dataset retrieval	ENCODE	ENCSR954WVZ	data set	IAO	IAO:0000100	cell line	antibody	transcription factor name
ReMap	Homo sapiens	NCBITAXON	NCBITaxon:9606	ChIP-Seq dataset retrieval	ENCODE	ENCSR970NKQ	data set	IAO	IAO:0000100	cell line	antibody	transcription factor name
ReMap	Homo sapiens	NCBITAXON	NCBITaxon:9606	ChIP-Seq dataset retrieval	ENCODE	ENCSR972ZBV	data set	IAO	IAO:0000100	cell line	antibody	transcription factor name
ReMap	Homo sapiens	NCBITAXON	NCBITaxon:9606	ChIP-Seq dataset retrieval	ENCODE	ENCSR974OFJ	data set	IAO	IAO:0000100	cell line	antibody	transcription factor name
ReMap	Homo sapiens	NCBITAXON	NCBITaxon:9606	ChIP-Seq dataset retrieval	ENCODE	ENCSR975SSR	data set	IAO	IAO:0000100	cell line	antibody	transcription factor name
ReMap	Homo sapiens	NCBITAXON	NCBITaxon:9606	ChIP-Seq dataset retrieval	ENCODE	ENCSR979UVS	data set	IAO	IAO:0000100	cell line	antibody	transcription factor name
ReMap	Homo sapiens	NCBITAXON	NCBITaxon:9606	ChIP-Seq dataset retrieval	ENCODE	ENCSR986CDX	data set	IAO	IAO:0000100	cell line	antibody	transcription factor name
ReMap	Homo sapiens	NCBITAXON	NCBITaxon:9606	ChIP-Seq dataset retrieval	ENCODE	ENCSR991ELG	data set	IAO	IAO:0000100	cell line	antibody	transcription factor name
ReMap	Homo sapiens	NCBITAXON	NCBITaxon:9606	ChIP-Seq dataset retrieval	ENCODE	ENCSR993LMB	data set	IAO	IAO:0000100	cell line	antibody	transcription factor name
ReMap	Homo sapiens	NCBITAXON	NCBITaxon:9606	ChIP-Seq dataset retrieval	ENCODE	ENCSR994YLZ	data set	IAO	IAO:0000100	cell line	antibody	transcription factor name
ReMap	Homo sapiens	NCBITAXON	NCBITaxon:9606	ChIP-Seq dataset retrieval	ENCODE	ENCSR996DUT	data set	IAO	IAO:0000100	cell line	antibody	transcription factor name
ReMap	Homo sapiens	NCBITAXON	NCBITaxon:9606	ChIP-Seq dataset retrieval	ENCODE	ENCSR998AJK	data set	IAO	IAO:0000100	cell line	antibody	transcription factor name
ReMap	Homo sapiens	NCBITAXON	NCBITaxon:9606	ChIP-Seq dataset retrieval	ArrayExpress	ERP000209	data set	IAO	IAO:0000100	cell line	antibody	transcription factor name
ReMap	Homo sapiens	NCBITAXON	NCBITaxon:9606	ChIP-Seq dataset retrieval	ArrayExpress	ERP000333	data set	IAO	IAO:0000100	cell line	antibody	transcription factor name
ReMap	Homo sapiens	NCBITAXON	NCBITaxon:9606	ChIP-Seq dataset retrieval	ArrayExpress	ERP000380	data set	IAO	IAO:0000100	cell line	antibody	transcription factor name
ReMap	Homo sapiens	NCBITAXON	NCBITaxon:9606	ChIP-Seq dataset retrieval	ArrayExpress	ERP000395	data set	IAO	IAO:0000100	cell line	antibody	transcription factor name
ReMap	Homo sapiens	NCBITAXON	NCBITaxon:9606	ChIP-Seq dataset retrieval	ArrayExpress	ERP000783	data set	IAO	IAO:0000100	cell line	antibody	transcription factor name
ReMap	Homo sapiens	NCBITAXON	NCBITaxon:9606	ChIP-Seq dataset retrieval	ArrayExpress	ERP000901	data set	IAO	IAO:0000100	cell line	antibody	transcription factor name
ReMap	Homo sapiens	NCBITAXON	NCBITaxon:9606	ChIP-Seq dataset retrieval	ArrayExpress	ERP001226	data set	IAO	IAO:0000100	cell line	antibody	transcription factor name
ReMap	Homo sapiens	NCBITAXON	NCBITaxon:9606	ChIP-Seq dataset retrieval	ArrayExpress	ERP001456	data set	IAO	IAO:0000100	cell line	antibody	transcription factor name
ReMap	Homo sapiens	NCBITAXON	NCBITaxon:9606	ChIP-Seq dataset retrieval	ArrayExpress	ERP002038	data set	IAO	IAO:0000100	cell line	antibody	transcription factor name
ReMap	Homo sapiens	NCBITAXON	NCBITaxon:9606	ChIP-Seq dataset retrieval	ArrayExpress	ERP002246	data set	IAO	IAO:0000100	cell line	antibody	transcription factor name
ReMap	Homo sapiens	NCBITAXON	NCBITaxon:9606	ChIP-Seq dataset retrieval	ArrayExpress	ERP002305	data set	IAO	IAO:0000100	cell line	antibody	transcription factor name
ReMap	Homo sapiens	NCBITAXON	NCBITaxon:9606	ChIP-Seq dataset retrieval	ArrayExpress	ERP002306	data set	IAO	IAO:0000100	cell line	antibody	transcription factor name
ReMap	Homo sapiens	NCBITAXON	NCBITaxon:9606	ChIP-Seq dataset retrieval	ArrayExpress	ERP002417	data set	IAO	IAO:0000100	cell line	antibody	transcription factor name
ReMap	Homo sapiens	NCBITAXON	NCBITaxon:9606	ChIP-Seq dataset retrieval	ArrayExpress	ERP003272	data set	IAO	IAO:0000100	cell line	antibody	transcription factor name
ReMap	Homo sapiens	NCBITAXON	NCBITaxon:9606	ChIP-Seq dataset retrieval	ArrayExpress	ERP003503	data set	IAO	IAO:0000100	cell line	antibody	transcription factor name
ReMap	Homo sapiens	NCBITAXON	NCBITaxon:9606	ChIP-Seq dataset retrieval	ArrayExpress	ERP003787	data set	IAO	IAO:0000100	cell line	antibody	transcription factor name
ReMap	Homo sapiens	NCBITAXON	NCBITaxon:9606	ChIP-Seq dataset retrieval	ArrayExpress	ERP003844	data set	IAO	IAO:0000100	cell line	antibody	transcription factor name
ReMap	Homo sapiens	NCBITAXON	NCBITaxon:9606	ChIP-Seq dataset retrieval	ArrayExpress	ERP004003	data set	IAO	IAO:0000100	cell line	antibody	transcription factor name
ReMap	Homo sapiens	NCBITAXON	NCBITaxon:9606	ChIP-Seq dataset retrieval	ArrayExpress	ERP004110	data set	IAO	IAO:0000100	cell line	antibody	transcription factor name
ReMap	Homo sapiens	NCBITAXON	NCBITaxon:9606	ChIP-Seq dataset retrieval	ArrayExpress	ERP004176	data set	IAO	IAO:0000100	cell line	antibody	transcription factor name
ReMap	Homo sapiens	NCBITAXON	NCBITaxon:9606	ChIP-Seq dataset retrieval	ArrayExpress	ERP004206	data set	IAO	IAO:0000100	cell line	antibody	transcription factor name
ReMap	Homo sapiens	NCBITAXON	NCBITaxon:9606	ChIP-Seq dataset retrieval	ArrayExpress	ERP004237	data set	IAO	IAO:0000100	cell line	antibody	transcription factor name
ReMap	Homo sapiens	NCBITAXON	NCBITaxon:9606	ChIP-Seq dataset retrieval	ArrayExpress	ERP004238	data set	IAO	IAO:0000100	cell line	antibody	transcription factor name
ReMap	Homo sapiens	NCBITAXON	NCBITaxon:9606	ChIP-Seq dataset retrieval	ArrayExpress	ERP007081	data set	IAO	IAO:0000100	cell line	antibody	transcription factor name
ReMap	Homo sapiens	NCBITAXON	NCBITaxon:9606	ChIP-Seq dataset retrieval	ArrayExpress	ERP007093	data set	IAO	IAO:0000100	cell line	antibody	transcription factor name
ReMap	Homo sapiens	NCBITAXON	NCBITaxon:9606	ChIP-Seq dataset retrieval	ArrayExpress	ERP007114	data set	IAO	IAO:0000100	cell line	antibody	transcription factor name
ReMap	Homo sapiens	NCBITAXON	NCBITaxon:9606	ChIP-Seq dataset retrieval	ArrayExpress	ERP008568	data set	IAO	IAO:0000100	cell line	antibody	transcription factor name
ReMap	Homo sapiens	NCBITAXON	NCBITaxon:9606	ChIP-Seq dataset retrieval	ArrayExpress	ERP008682	data set	IAO	IAO:0000100	cell line	antibody	transcription factor name
ReMap	Homo sapiens	NCBITAXON	NCBITaxon:9606	ChIP-Seq dataset retrieval	ArrayExpress	ERP008801	data set	IAO	IAO:0000100	cell line	antibody	transcription factor name
ReMap	Homo sapiens	NCBITAXON	NCBITaxon:9606	ChIP-Seq dataset retrieval	ArrayExpress	ERP010999	data set	IAO	IAO:0000100	cell line	antibody	transcription factor name
ReMap	Homo sapiens	NCBITAXON	NCBITaxon:9606	ChIP-Seq dataset retrieval	ArrayExpress	ERP013415	data set	IAO	IAO:0000100	cell line	antibody	transcription factor name
ReMap	Homo sapiens	NCBITAXON	NCBITaxon:9606	ChIP-Seq dataset retrieval	ArrayExpress	ERP014035	data set	IAO	IAO:0000100	cell line	antibody	transcription factor name
ReMap	Homo sapiens	NCBITAXON	NCBITaxon:9606	ChIP-Seq dataset retrieval	ArrayExpress	ERP022459	data set	IAO	IAO:0000100	cell line	antibody	transcription factor name
ReMap	Homo sapiens	NCBITAXON	NCBITaxon:9606	ChIP-Seq dataset retrieval	ArrayExpress	ERR063469	data set	IAO	IAO:0000100	cell line	antibody	transcription factor name
ReMap	Homo sapiens	NCBITAXON	NCBITaxon:9606	ChIP-Seq dataset retrieval	GEO	GSE14664	data set	IAO	IAO:0000100	cell line	antibody	transcription factor name
ReMap	Homo sapiens	NCBITAXON	NCBITaxon:9606	ChIP-Seq dataset retrieval	GEO	GSE15780	data set	IAO	IAO:0000100	cell line	antibody	transcription factor name
ReMap	Homo sapiens	NCBITAXON	NCBITaxon:9606	ChIP-Seq dataset retrieval	GEO	GSE17917	data set	IAO	IAO:0000100	cell line	antibody	transcription factor name
ReMap	Homo sapiens	NCBITAXON	NCBITaxon:9606	ChIP-Seq dataset retrieval	GEO	GSE18292	data set	IAO	IAO:0000100	cell line	antibody	transcription factor name
ReMap	Homo sapiens	NCBITAXON	NCBITaxon:9606	ChIP-Seq dataset retrieval	GEO	GSE20650	data set	IAO	IAO:0000100	cell line	antibody	transcription factor name
ReMap	Homo sapiens	NCBITAXON	NCBITaxon:9606	ChIP-Seq dataset retrieval	GEO	GSE21234	data set	IAO	IAO:0000100	cell line	antibody	transcription factor name
ReMap	Homo sapiens	NCBITAXON	NCBITaxon:9606	ChIP-Seq dataset retrieval	GEO	GSE21366	data set	IAO	IAO:0000100	cell line	antibody	transcription factor name
ReMap	Homo sapiens	NCBITAXON	NCBITaxon:9606	ChIP-Seq dataset retrieval	GEO	GSE21488	data set	IAO	IAO:0000100	cell line	antibody	transcription factor name
ReMap	Homo sapiens	NCBITAXON	NCBITaxon:9606	ChIP-Seq dataset retrieval	GEO	GSE21614	data set	IAO	IAO:0000100	cell line	antibody	transcription factor name
ReMap	Homo sapiens	NCBITAXON	NCBITaxon:9606	ChIP-Seq dataset retrieval	GEO	GSE21939	data set	IAO	IAO:0000100	cell line	antibody	transcription factor name
ReMap	Homo sapiens	NCBITAXON	NCBITaxon:9606	ChIP-Seq dataset retrieval	GEO	GSE22441	data set	IAO	IAO:0000100	cell line	antibody	transcription factor name
ReMap	Homo sapiens	NCBITAXON	NCBITaxon:9606	ChIP-Seq dataset retrieval	GEO	GSE22478	data set	IAO	IAO:0000100	cell line	antibody	transcription factor name
ReMap	Homo sapiens	NCBITAXON	NCBITaxon:9606	ChIP-Seq dataset retrieval	GEO	GSE22484	data set	IAO	IAO:0000100	cell line	antibody	transcription factor name
ReMap	Homo sapiens	NCBITAXON	NCBITaxon:9606	ChIP-Seq dataset retrieval	GEO	GSE23436	data set	IAO	IAO:0000100	cell line	antibody	transcription factor name
ReMap	Homo sapiens	NCBITAXON	NCBITaxon:9606	ChIP-Seq dataset retrieval	GEO	GSE23730	data set	IAO	IAO:0000100	cell line	antibody	transcription factor name
ReMap	Homo sapiens	NCBITAXON	NCBITaxon:9606	ChIP-Seq dataset retrieval	GEO	GSE23784	data set	IAO	IAO:0000100	cell line	antibody	transcription factor name
ReMap	Homo sapiens	NCBITAXON	NCBITaxon:9606	ChIP-Seq dataset retrieval	GEO	GSE23852	data set	IAO	IAO:0000100	cell line	antibody	transcription factor name
ReMap	Homo sapiens	NCBITAXON	NCBITaxon:9606	ChIP-Seq dataset retrieval	GEO	GSE24518	data set	IAO	IAO:0000100	cell line	antibody	transcription factor name
ReMap	Homo sapiens	NCBITAXON	NCBITaxon:9606	ChIP-Seq dataset retrieval	GEO	GSE25426	data set	IAO	IAO:0000100	cell line	antibody	transcription factor name
ReMap	Homo sapiens	NCBITAXON	NCBITaxon:9606	ChIP-Seq dataset retrieval	GEO	GSE26014	data set	IAO	IAO:0000100	cell line	antibody	transcription factor name
ReMap	Homo sapiens	NCBITAXON	NCBITaxon:9606	ChIP-Seq dataset retrieval	GEO	GSE26097	data set	IAO	IAO:0000100	cell line	antibody	transcription factor name
ReMap	Homo sapiens	NCBITAXON	NCBITaxon:9606	ChIP-Seq dataset retrieval	GEO	GSE26439	data set	IAO	IAO:0000100	cell line	antibody	transcription factor name
ReMap	Homo sapiens	NCBITAXON	NCBITaxon:9606	ChIP-Seq dataset retrieval	GEO	GSE27300	data set	IAO	IAO:0000100	cell line	antibody	transcription factor name
ReMap	Homo sapiens	NCBITAXON	NCBITaxon:9606	ChIP-Seq dataset retrieval	GEO	GSE28264	data set	IAO	IAO:0000100	cell line	antibody	transcription factor name
ReMap	Homo sapiens	NCBITAXON	NCBITaxon:9606	ChIP-Seq dataset retrieval	GEO	GSE28319	data set	IAO	IAO:0000100	cell line	antibody	transcription factor name
ReMap	Homo sapiens	NCBITAXON	NCBITaxon:9606	ChIP-Seq dataset retrieval	GEO	GSE28857	data set	IAO	IAO:0000100	cell line	antibody	transcription factor name
ReMap	Homo sapiens	NCBITAXON	NCBITaxon:9606	ChIP-Seq dataset retrieval	GEO	GSE28950	data set	IAO	IAO:0000100	cell line	antibody	transcription factor name
ReMap	Homo sapiens	NCBITAXON	NCBITaxon:9606	ChIP-Seq dataset retrieval	GEO	GSE29073	data set	IAO	IAO:0000100	cell line	antibody	transcription factor name
ReMap	Homo sapiens	NCBITAXON	NCBITaxon:9606	ChIP-Seq dataset retrieval	GEO	GSE29180	data set	IAO	IAO:0000100	cell line	antibody	transcription factor name
ReMap	Homo sapiens	NCBITAXON	NCBITaxon:9606	ChIP-Seq dataset retrieval	GEO	GSE29194	data set	IAO	IAO:0000100	cell line	antibody	transcription factor name
ReMap	Homo sapiens	NCBITAXON	NCBITaxon:9606	ChIP-Seq dataset retrieval	GEO	GSE29282	data set	IAO	IAO:0000100	cell line	antibody	transcription factor name
ReMap	Homo sapiens	NCBITAXON	NCBITaxon:9606	ChIP-Seq dataset retrieval	GEO	GSE29422	data set	IAO	IAO:0000100	cell line	antibody	transcription factor name
ReMap	Homo sapiens	NCBITAXON	NCBITaxon:9606	ChIP-Seq dataset retrieval	GEO	GSE29498	data set	IAO	IAO:0000100	cell line	antibody	transcription factor name
ReMap	Homo sapiens	NCBITAXON	NCBITaxon:9606	ChIP-Seq dataset retrieval	GEO	GSE29600	data set	IAO	IAO:0000100	cell line	antibody	transcription factor name
ReMap	Homo sapiens	NCBITAXON	NCBITaxon:9606	ChIP-Seq dataset retrieval	GEO	GSE29808	data set	IAO	IAO:0000100	cell line	antibody	transcription factor name
ReMap	Homo sapiens	NCBITAXON	NCBITaxon:9606	ChIP-Seq dataset retrieval	GEO	GSE30026	data set	IAO	IAO:0000100	cell line	antibody	transcription factor name
ReMap	Homo sapiens	NCBITAXON	NCBITaxon:9606	ChIP-Seq dataset retrieval	GEO	GSE30623	data set	IAO	IAO:0000100	cell line	antibody	transcription factor name
ReMap	Homo sapiens	NCBITAXON	NCBITaxon:9606	ChIP-Seq dataset retrieval	GEO	GSE30726	data set	IAO	IAO:0000100	cell line	antibody	transcription factor name
ReMap	Homo sapiens	NCBITAXON	NCBITaxon:9606	ChIP-Seq dataset retrieval	GEO	GSE31006	data set	IAO	IAO:0000100	cell line	antibody	transcription factor name
ReMap	Homo sapiens	NCBITAXON	NCBITaxon:9606	ChIP-Seq dataset retrieval	GEO	GSE31216	data set	IAO	IAO:0000100	cell line	antibody	transcription factor name
ReMap	Homo sapiens	NCBITAXON	NCBITaxon:9606	ChIP-Seq dataset retrieval	GEO	GSE31294	data set	IAO	IAO:0000100	cell line	antibody	transcription factor name
ReMap	Homo sapiens	NCBITAXON	NCBITaxon:9606	ChIP-Seq dataset retrieval	GEO	GSE31417	data set	IAO	IAO:0000100	cell line	antibody	transcription factor name
ReMap	Homo sapiens	NCBITAXON	NCBITaxon:9606	ChIP-Seq dataset retrieval	GEO	GSE31485	data set	IAO	IAO:0000100	cell line	antibody	transcription factor name
ReMap	Homo sapiens	NCBITAXON	NCBITaxon:9606	ChIP-Seq dataset retrieval	GEO	GSE31558	data set	IAO	IAO:0000100	cell line	antibody	transcription factor name
ReMap	Homo sapiens	NCBITAXON	NCBITaxon:9606	ChIP-Seq dataset retrieval	GEO	GSE31621	data set	IAO	IAO:0000100	cell line	antibody	transcription factor name
ReMap	Homo sapiens	NCBITAXON	NCBITaxon:9606	ChIP-Seq dataset retrieval	GEO	GSE31939	data set	IAO	IAO:0000100	cell line	antibody	transcription factor name
ReMap	Homo sapiens	NCBITAXON	NCBITaxon:9606	ChIP-Seq dataset retrieval	GEO	GSE32349	data set	IAO	IAO:0000100	cell line	antibody	transcription factor name
ReMap	Homo sapiens	NCBITAXON	NCBITaxon:9606	ChIP-Seq dataset retrieval	GEO	GSE32644	data set	IAO	IAO:0000100	cell line	antibody	transcription factor name
ReMap	Homo sapiens	NCBITAXON	NCBITaxon:9606	ChIP-Seq dataset retrieval	GEO	GSE32892	data set	IAO	IAO:0000100	cell line	antibody	transcription factor name
ReMap	Homo sapiens	NCBITAXON	NCBITaxon:9606	ChIP-Seq dataset retrieval	GEO	GSE33571	data set	IAO	IAO:0000100	cell line	antibody	transcription factor name
ReMap	Homo sapiens	NCBITAXON	NCBITaxon:9606	ChIP-Seq dataset retrieval	GEO	GSE33850	data set	IAO	IAO:0000100	cell line	antibody	transcription factor name
ReMap	Homo sapiens	NCBITAXON	NCBITaxon:9606	ChIP-Seq dataset retrieval	GEO	GSE33889	data set	IAO	IAO:0000100	cell line	antibody	transcription factor name
ReMap	Homo sapiens	NCBITAXON	NCBITaxon:9606	ChIP-Seq dataset retrieval	GEO	GSE34500	data set	IAO	IAO:0000100	cell line	antibody	transcription factor name
ReMap	Homo sapiens	NCBITAXON	NCBITaxon:9606	ChIP-Seq dataset retrieval	GEO	GSE34871	data set	IAO	IAO:0000100	cell line	antibody	transcription factor name
ReMap	Homo sapiens	NCBITAXON	NCBITaxon:9606	ChIP-Seq dataset retrieval	GEO	GSE35109	data set	IAO	IAO:0000100	cell line	antibody	transcription factor name
ReMap	Homo sapiens	NCBITAXON	NCBITaxon:9606	ChIP-Seq dataset retrieval	GEO	GSE36134	data set	IAO	IAO:0000100	cell line	antibody	transcription factor name
ReMap	Homo sapiens	NCBITAXON	NCBITaxon:9606	ChIP-Seq dataset retrieval	GEO	GSE36351	data set	IAO	IAO:0000100	cell line	antibody	transcription factor name
ReMap	Homo sapiens	NCBITAXON	NCBITaxon:9606	ChIP-Seq dataset retrieval	GEO	GSE36354	data set	IAO	IAO:0000100	cell line	antibody	transcription factor name
ReMap	Homo sapiens	NCBITAXON	NCBITaxon:9606	ChIP-Seq dataset retrieval	GEO	GSE36570	data set	IAO	IAO:0000100	cell line	antibody	transcription factor name
ReMap	Homo sapiens	NCBITAXON	NCBITaxon:9606	ChIP-Seq dataset retrieval	GEO	GSE36578	data set	IAO	IAO:0000100	cell line	antibody	transcription factor name
ReMap	Homo sapiens	NCBITAXON	NCBITaxon:9606	ChIP-Seq dataset retrieval	GEO	GSE37345	data set	IAO	IAO:0000100	cell line	antibody	transcription factor name
ReMap	Homo sapiens	NCBITAXON	NCBITaxon:9606	ChIP-Seq dataset retrieval	GEO	GSE37752	data set	IAO	IAO:0000100	cell line	antibody	transcription factor name
ReMap	Homo sapiens	NCBITAXON	NCBITaxon:9606	ChIP-Seq dataset retrieval	GEO	GSE38103	data set	IAO	IAO:0000100	cell line	antibody	transcription factor name
ReMap	Homo sapiens	NCBITAXON	NCBITaxon:9606	ChIP-Seq dataset retrieval	GEO	GSE38303	data set	IAO	IAO:0000100	cell line	antibody	transcription factor name
ReMap	Homo sapiens	NCBITAXON	NCBITaxon:9606	ChIP-Seq dataset retrieval	GEO	GSE38339	data set	IAO	IAO:0000100	cell line	antibody	transcription factor name
ReMap	Homo sapiens	NCBITAXON	NCBITaxon:9606	ChIP-Seq dataset retrieval	GEO	GSE38391	data set	IAO	IAO:0000100	cell line	antibody	transcription factor name
ReMap	Homo sapiens	NCBITAXON	NCBITaxon:9606	ChIP-Seq dataset retrieval	GEO	GSE38411	data set	IAO	IAO:0000100	cell line	antibody	transcription factor name
ReMap	Homo sapiens	NCBITAXON	NCBITaxon:9606	ChIP-Seq dataset retrieval	GEO	GSE38901	data set	IAO	IAO:0000100	cell line	antibody	transcription factor name
ReMap	Homo sapiens	NCBITAXON	NCBITaxon:9606	ChIP-Seq dataset retrieval	GEO	GSE39089	data set	IAO	IAO:0000100	cell line	antibody	transcription factor name
ReMap	Homo sapiens	NCBITAXON	NCBITaxon:9606	ChIP-Seq dataset retrieval	GEO	GSE39096	data set	IAO	IAO:0000100	cell line	antibody	transcription factor name
ReMap	Homo sapiens	NCBITAXON	NCBITaxon:9606	ChIP-Seq dataset retrieval	GEO	GSE39179	data set	IAO	IAO:0000100	cell line	antibody	transcription factor name
ReMap	Homo sapiens	NCBITAXON	NCBITaxon:9606	ChIP-Seq dataset retrieval	GEO	GSE39241	data set	IAO	IAO:0000100	cell line	antibody	transcription factor name
ReMap	Homo sapiens	NCBITAXON	NCBITaxon:9606	ChIP-Seq dataset retrieval	GEO	GSE39263	data set	IAO	IAO:0000100	cell line	antibody	transcription factor name
ReMap	Homo sapiens	NCBITAXON	NCBITaxon:9606	ChIP-Seq dataset retrieval	GEO	GSE39459	data set	IAO	IAO:0000100	cell line	antibody	transcription factor name
ReMap	Homo sapiens	NCBITAXON	NCBITaxon:9606	ChIP-Seq dataset retrieval	GEO	GSE39912	data set	IAO	IAO:0000100	cell line	antibody	transcription factor name
ReMap	Homo sapiens	NCBITAXON	NCBITaxon:9606	ChIP-Seq dataset retrieval	GEO	GSE39998	data set	IAO	IAO:0000100	cell line	antibody	transcription factor name
ReMap	Homo sapiens	NCBITAXON	NCBITaxon:9606	ChIP-Seq dataset retrieval	GEO	GSE40050	data set	IAO	IAO:0000100	cell line	antibody	transcription factor name
ReMap	Homo sapiens	NCBITAXON	NCBITaxon:9606	ChIP-Seq dataset retrieval	GEO	GSE40129	data set	IAO	IAO:0000100	cell line	antibody	transcription factor name
ReMap	Homo sapiens	NCBITAXON	NCBITaxon:9606	ChIP-Seq dataset retrieval	GEO	GSE40343	data set	IAO	IAO:0000100	cell line	antibody	transcription factor name
ReMap	Homo sapiens	NCBITAXON	NCBITaxon:9606	ChIP-Seq dataset retrieval	GEO	GSE41048	data set	IAO	IAO:0000100	cell line	antibody	transcription factor name
ReMap	Homo sapiens	NCBITAXON	NCBITaxon:9606	ChIP-Seq dataset retrieval	GEO	GSE41105	data set	IAO	IAO:0000100	cell line	antibody	transcription factor name
ReMap	Homo sapiens	NCBITAXON	NCBITaxon:9606	ChIP-Seq dataset retrieval	GEO	GSE41166	data set	IAO	IAO:0000100	cell line	antibody	transcription factor name
ReMap	Homo sapiens	NCBITAXON	NCBITaxon:9606	ChIP-Seq dataset retrieval	GEO	GSE41234	data set	IAO	IAO:0000100	cell line	antibody	transcription factor name
ReMap	Homo sapiens	NCBITAXON	NCBITaxon:9606	ChIP-Seq dataset retrieval	GEO	GSE41561	data set	IAO	IAO:0000100	cell line	antibody	transcription factor name
ReMap	Homo sapiens	NCBITAXON	NCBITaxon:9606	ChIP-Seq dataset retrieval	GEO	GSE41629	data set	IAO	IAO:0000100	cell line	antibody	transcription factor name
ReMap	Homo sapiens	NCBITAXON	NCBITaxon:9606	ChIP-Seq dataset retrieval	GEO	GSE41820	data set	IAO	IAO:0000100	cell line	antibody	transcription factor name
ReMap	Homo sapiens	NCBITAXON	NCBITaxon:9606	ChIP-Seq dataset retrieval	GEO	GSE42161	data set	IAO	IAO:0000100	cell line	antibody	transcription factor name
ReMap	Homo sapiens	NCBITAXON	NCBITaxon:9606	ChIP-Seq dataset retrieval	GEO	GSE42262	data set	IAO	IAO:0000100	cell line	antibody	transcription factor name
ReMap	Homo sapiens	NCBITAXON	NCBITaxon:9606	ChIP-Seq dataset retrieval	GEO	GSE42390	data set	IAO	IAO:0000100	cell line	antibody	transcription factor name
ReMap	Homo sapiens	NCBITAXON	NCBITaxon:9606	ChIP-Seq dataset retrieval	GEO	GSE42575	data set	IAO	IAO:0000100	cell line	antibody	transcription factor name
ReMap	Homo sapiens	NCBITAXON	NCBITaxon:9606	ChIP-Seq dataset retrieval	GEO	GSE42728	data set	IAO	IAO:0000100	cell line	antibody	transcription factor name
ReMap	Homo sapiens	NCBITAXON	NCBITaxon:9606	ChIP-Seq dataset retrieval	GEO	GSE43036	data set	IAO	IAO:0000100	cell line	antibody	transcription factor name
ReMap	Homo sapiens	NCBITAXON	NCBITaxon:9606	ChIP-Seq dataset retrieval	GEO	GSE43070	data set	IAO	IAO:0000100	cell line	antibody	transcription factor name
ReMap	Homo sapiens	NCBITAXON	NCBITaxon:9606	ChIP-Seq dataset retrieval	GEO	GSE43098	data set	IAO	IAO:0000100	cell line	antibody	transcription factor name
ReMap	Homo sapiens	NCBITAXON	NCBITaxon:9606	ChIP-Seq dataset retrieval	GEO	GSE43109	data set	IAO	IAO:0000100	cell line	antibody	transcription factor name
ReMap	Homo sapiens	NCBITAXON	NCBITaxon:9606	ChIP-Seq dataset retrieval	GEO	GSE43111	data set	IAO	IAO:0000100	cell line	antibody	transcription factor name
ReMap	Homo sapiens	NCBITAXON	NCBITaxon:9606	ChIP-Seq dataset retrieval	GEO	GSE43147	data set	IAO	IAO:0000100	cell line	antibody	transcription factor name
ReMap	Homo sapiens	NCBITAXON	NCBITaxon:9606	ChIP-Seq dataset retrieval	GEO	GSE43350	data set	IAO	IAO:0000100	cell line	antibody	transcription factor name
ReMap	Homo sapiens	NCBITAXON	NCBITaxon:9606	ChIP-Seq dataset retrieval	GEO	GSE43625	data set	IAO	IAO:0000100	cell line	antibody	transcription factor name
ReMap	Homo sapiens	NCBITAXON	NCBITaxon:9606	ChIP-Seq dataset retrieval	GEO	GSE43720	data set	IAO	IAO:0000100	cell line	antibody	transcription factor name
ReMap	Homo sapiens	NCBITAXON	NCBITaxon:9606	ChIP-Seq dataset retrieval	GEO	GSE43743	data set	IAO	IAO:0000100	cell line	antibody	transcription factor name
ReMap	Homo sapiens	NCBITAXON	NCBITaxon:9606	ChIP-Seq dataset retrieval	GEO	GSE43834	data set	IAO	IAO:0000100	cell line	antibody	transcription factor name
ReMap	Homo sapiens	NCBITAXON	NCBITaxon:9606	ChIP-Seq dataset retrieval	GEO	GSE43876	data set	IAO	IAO:0000100	cell line	antibody	transcription factor name
ReMap	Homo sapiens	NCBITAXON	NCBITaxon:9606	ChIP-Seq dataset retrieval	GEO	GSE43985	data set	IAO	IAO:0000100	cell line	antibody	transcription factor name
ReMap	Homo sapiens	NCBITAXON	NCBITaxon:9606	ChIP-Seq dataset retrieval	GEO	GSE44236	data set	IAO	IAO:0000100	cell line	antibody	transcription factor name
ReMap	Homo sapiens	NCBITAXON	NCBITaxon:9606	ChIP-Seq dataset retrieval	GEO	GSE44416	data set	IAO	IAO:0000100	cell line	antibody	transcription factor name
ReMap	Homo sapiens	NCBITAXON	NCBITaxon:9606	ChIP-Seq dataset retrieval	GEO	GSE44420	data set	IAO	IAO:0000100	cell line	antibody	transcription factor name
ReMap	Homo sapiens	NCBITAXON	NCBITaxon:9606	ChIP-Seq dataset retrieval	GEO	GSE44672	data set	IAO	IAO:0000100	cell line	antibody	transcription factor name
ReMap	Homo sapiens	NCBITAXON	NCBITaxon:9606	ChIP-Seq dataset retrieval	GEO	GSE45201	data set	IAO	IAO:0000100	cell line	antibody	transcription factor name
ReMap	Homo sapiens	NCBITAXON	NCBITaxon:9606	ChIP-Seq dataset retrieval	GEO	GSE45394	data set	IAO	IAO:0000100	cell line	antibody	transcription factor name
ReMap	Homo sapiens	NCBITAXON	NCBITaxon:9606	ChIP-Seq dataset retrieval	GEO	GSE45638	data set	IAO	IAO:0000100	cell line	antibody	transcription factor name
ReMap	Homo sapiens	NCBITAXON	NCBITaxon:9606	ChIP-Seq dataset retrieval	GEO	GSE45738	data set	IAO	IAO:0000100	cell line	antibody	transcription factor name
ReMap	Homo sapiens	NCBITAXON	NCBITaxon:9606	ChIP-Seq dataset retrieval	GEO	GSE45822	data set	IAO	IAO:0000100	cell line	antibody	transcription factor name
ReMap	Homo sapiens	NCBITAXON	NCBITaxon:9606	ChIP-Seq dataset retrieval	GEO	GSE45852	data set	IAO	IAO:0000100	cell line	antibody	transcription factor name
ReMap	Homo sapiens	NCBITAXON	NCBITaxon:9606	ChIP-Seq dataset retrieval	GEO	GSE46044	data set	IAO	IAO:0000100	cell line	antibody	transcription factor name
ReMap	Homo sapiens	NCBITAXON	NCBITaxon:9606	ChIP-Seq dataset retrieval	GEO	GSE46055	data set	IAO	IAO:0000100	cell line	antibody	transcription factor name
ReMap	Homo sapiens	NCBITAXON	NCBITaxon:9606	ChIP-Seq dataset retrieval	GEO	GSE46166	data set	IAO	IAO:0000100	cell line	antibody	transcription factor name
ReMap	Homo sapiens	NCBITAXON	NCBITaxon:9606	ChIP-Seq dataset retrieval	GEO	GSE46194	data set	IAO	IAO:0000100	cell line	antibody	transcription factor name
ReMap	Homo sapiens	NCBITAXON	NCBITaxon:9606	ChIP-Seq dataset retrieval	GEO	GSE46237	data set	IAO	IAO:0000100	cell line	antibody	transcription factor name
ReMap	Homo sapiens	NCBITAXON	NCBITaxon:9606	ChIP-Seq dataset retrieval	GEO	GSE46641	data set	IAO	IAO:0000100	cell line	antibody	transcription factor name
ReMap	Homo sapiens	NCBITAXON	NCBITaxon:9606	ChIP-Seq dataset retrieval	GEO	GSE46832	data set	IAO	IAO:0000100	cell line	antibody	transcription factor name
ReMap	Homo sapiens	NCBITAXON	NCBITaxon:9606	ChIP-Seq dataset retrieval	GEO	GSE46837	data set	IAO	IAO:0000100	cell line	antibody	transcription factor name
ReMap	Homo sapiens	NCBITAXON	NCBITaxon:9606	ChIP-Seq dataset retrieval	GEO	GSE46935	data set	IAO	IAO:0000100	cell line	antibody	transcription factor name
ReMap	Homo sapiens	NCBITAXON	NCBITaxon:9606	ChIP-Seq dataset retrieval	GEO	GSE47027	data set	IAO	IAO:0000100	cell line	antibody	transcription factor name
ReMap	Homo sapiens	NCBITAXON	NCBITaxon:9606	ChIP-Seq dataset retrieval	GEO	GSE47041	data set	IAO	IAO:0000100	cell line	antibody	transcription factor name
ReMap	Homo sapiens	NCBITAXON	NCBITaxon:9606	ChIP-Seq dataset retrieval	GEO	GSE47120	data set	IAO	IAO:0000100	cell line	antibody	transcription factor name
ReMap	Homo sapiens	NCBITAXON	NCBITaxon:9606	ChIP-Seq dataset retrieval	GEO	GSE47152	data set	IAO	IAO:0000100	cell line	antibody	transcription factor name
ReMap	Homo sapiens	NCBITAXON	NCBITaxon:9606	ChIP-Seq dataset retrieval	GEO	GSE47188	data set	IAO	IAO:0000100	cell line	antibody	transcription factor name
ReMap	Homo sapiens	NCBITAXON	NCBITaxon:9606	ChIP-Seq dataset retrieval	GEO	GSE47535	data set	IAO	IAO:0000100	cell line	antibody	transcription factor name
ReMap	Homo sapiens	NCBITAXON	NCBITaxon:9606	ChIP-Seq dataset retrieval	GEO	GSE47784	data set	IAO	IAO:0000100	cell line	antibody	transcription factor name
ReMap	Homo sapiens	NCBITAXON	NCBITaxon:9606	ChIP-Seq dataset retrieval	GEO	GSE47987	data set	IAO	IAO:0000100	cell line	antibody	transcription factor name
ReMap	Homo sapiens	NCBITAXON	NCBITaxon:9606	ChIP-Seq dataset retrieval	GEO	GSE48096	data set	IAO	IAO:0000100	cell line	antibody	transcription factor name
ReMap	Homo sapiens	NCBITAXON	NCBITaxon:9606	ChIP-Seq dataset retrieval	GEO	GSE48602	data set	IAO	IAO:0000100	cell line	antibody	transcription factor name
ReMap	Homo sapiens	NCBITAXON	NCBITaxon:9606	ChIP-Seq dataset retrieval	GEO	GSE48930	data set	IAO	IAO:0000100	cell line	antibody	transcription factor name
ReMap	Homo sapiens	NCBITAXON	NCBITaxon:9606	ChIP-Seq dataset retrieval	GEO	GSE49014	data set	IAO	IAO:0000100	cell line	antibody	transcription factor name
ReMap	Homo sapiens	NCBITAXON	NCBITaxon:9606	ChIP-Seq dataset retrieval	GEO	GSE49091	data set	IAO	IAO:0000100	cell line	antibody	transcription factor name
ReMap	Homo sapiens	NCBITAXON	NCBITaxon:9606	ChIP-Seq dataset retrieval	GEO	GSE49224	data set	IAO	IAO:0000100	cell line	antibody	transcription factor name
ReMap	Homo sapiens	NCBITAXON	NCBITaxon:9606	ChIP-Seq dataset retrieval	GEO	GSE49320	data set	IAO	IAO:0000100	cell line	antibody	transcription factor name
ReMap	Homo sapiens	NCBITAXON	NCBITaxon:9606	ChIP-Seq dataset retrieval	GEO	GSE49404	data set	IAO	IAO:0000100	cell line	antibody	transcription factor name
ReMap	Homo sapiens	NCBITAXON	NCBITaxon:9606	ChIP-Seq dataset retrieval	GEO	GSE49428	data set	IAO	IAO:0000100	cell line	antibody	transcription factor name
ReMap	Homo sapiens	NCBITAXON	NCBITaxon:9606	ChIP-Seq dataset retrieval	GEO	GSE49570	data set	IAO	IAO:0000100	cell line	antibody	transcription factor name
ReMap	Homo sapiens	NCBITAXON	NCBITaxon:9606	ChIP-Seq dataset retrieval	GEO	GSE49952	data set	IAO	IAO:0000100	cell line	antibody	transcription factor name
ReMap	Homo sapiens	NCBITAXON	NCBITaxon:9606	ChIP-Seq dataset retrieval	GEO	GSE50144	data set	IAO	IAO:0000100	cell line	antibody	transcription factor name
ReMap	Homo sapiens	NCBITAXON	NCBITaxon:9606	ChIP-Seq dataset retrieval	GEO	GSE50413	data set	IAO	IAO:0000100	cell line	antibody	transcription factor name
ReMap	Homo sapiens	NCBITAXON	NCBITaxon:9606	ChIP-Seq dataset retrieval	GEO	GSE50681	data set	IAO	IAO:0000100	cell line	antibody	transcription factor name
ReMap	Homo sapiens	NCBITAXON	NCBITaxon:9606	ChIP-Seq dataset retrieval	GEO	GSE50723	data set	IAO	IAO:0000100	cell line	antibody	transcription factor name
ReMap	Homo sapiens	NCBITAXON	NCBITaxon:9606	ChIP-Seq dataset retrieval	GEO	GSE51022	data set	IAO	IAO:0000100	cell line	antibody	transcription factor name
ReMap	Homo sapiens	NCBITAXON	NCBITaxon:9606	ChIP-Seq dataset retrieval	GEO	GSE51169	data set	IAO	IAO:0000100	cell line	antibody	transcription factor name
ReMap	Homo sapiens	NCBITAXON	NCBITaxon:9606	ChIP-Seq dataset retrieval	GEO	GSE51181	data set	IAO	IAO:0000100	cell line	antibody	transcription factor name
ReMap	Homo sapiens	NCBITAXON	NCBITaxon:9606	ChIP-Seq dataset retrieval	GEO	GSE51234	data set	IAO	IAO:0000100	cell line	antibody	transcription factor name
ReMap	Homo sapiens	NCBITAXON	NCBITaxon:9606	ChIP-Seq dataset retrieval	GEO	GSE51268	data set	IAO	IAO:0000100	cell line	antibody	transcription factor name
ReMap	Homo sapiens	NCBITAXON	NCBITaxon:9606	ChIP-Seq dataset retrieval	GEO	GSE51274	data set	IAO	IAO:0000100	cell line	antibody	transcription factor name
ReMap	Homo sapiens	NCBITAXON	NCBITaxon:9606	ChIP-Seq dataset retrieval	GEO	GSE51509	data set	IAO	IAO:0000100	cell line	antibody	transcription factor name
ReMap	Homo sapiens	NCBITAXON	NCBITaxon:9606	ChIP-Seq dataset retrieval	GEO	GSE51621	data set	IAO	IAO:0000100	cell line	antibody	transcription factor name
ReMap	Homo sapiens	NCBITAXON	NCBITaxon:9606	ChIP-Seq dataset retrieval	GEO	GSE51673	data set	IAO	IAO:0000100	cell line	antibody	transcription factor name
ReMap	Homo sapiens	NCBITAXON	NCBITaxon:9606	ChIP-Seq dataset retrieval	GEO	GSE51705	data set	IAO	IAO:0000100	cell line	antibody	transcription factor name
ReMap	Homo sapiens	NCBITAXON	NCBITaxon:9606	ChIP-Seq dataset retrieval	GEO	GSE51936	data set	IAO	IAO:0000100	cell line	antibody	transcription factor name
ReMap	Homo sapiens	NCBITAXON	NCBITaxon:9606	ChIP-Seq dataset retrieval	GEO	GSE52008	data set	IAO	IAO:0000100	cell line	antibody	transcription factor name
ReMap	Homo sapiens	NCBITAXON	NCBITaxon:9606	ChIP-Seq dataset retrieval	GEO	GSE52146	data set	IAO	IAO:0000100	cell line	antibody	transcription factor name
ReMap	Homo sapiens	NCBITAXON	NCBITaxon:9606	ChIP-Seq dataset retrieval	GEO	GSE52437	data set	IAO	IAO:0000100	cell line	antibody	transcription factor name
ReMap	Homo sapiens	NCBITAXON	NCBITaxon:9606	ChIP-Seq dataset retrieval	GEO	GSE52457	data set	IAO	IAO:0000100	cell line	antibody	transcription factor name
ReMap	Homo sapiens	NCBITAXON	NCBITaxon:9606	ChIP-Seq dataset retrieval	GEO	GSE52469	data set	IAO	IAO:0000100	cell line	antibody	transcription factor name
ReMap	Homo sapiens	NCBITAXON	NCBITaxon:9606	ChIP-Seq dataset retrieval	GEO	GSE52725	data set	IAO	IAO:0000100	cell line	antibody	transcription factor name
ReMap	Homo sapiens	NCBITAXON	NCBITaxon:9606	ChIP-Seq dataset retrieval	GEO	GSE52924	data set	IAO	IAO:0000100	cell line	antibody	transcription factor name
ReMap	Homo sapiens	NCBITAXON	NCBITaxon:9606	ChIP-Seq dataset retrieval	GEO	GSE52953	data set	IAO	IAO:0000100	cell line	antibody	transcription factor name
ReMap	Homo sapiens	NCBITAXON	NCBITaxon:9606	ChIP-Seq dataset retrieval	GEO	GSE53041	data set	IAO	IAO:0000100	cell line	antibody	transcription factor name
ReMap	Homo sapiens	NCBITAXON	NCBITaxon:9606	ChIP-Seq dataset retrieval	GEO	GSE53133	data set	IAO	IAO:0000100	cell line	antibody	transcription factor name
ReMap	Homo sapiens	NCBITAXON	NCBITaxon:9606	ChIP-Seq dataset retrieval	GEO	GSE53423	data set	IAO	IAO:0000100	cell line	antibody	transcription factor name
ReMap	Homo sapiens	NCBITAXON	NCBITaxon:9606	ChIP-Seq dataset retrieval	GEO	GSE53491	data set	IAO	IAO:0000100	cell line	antibody	transcription factor name
ReMap	Homo sapiens	NCBITAXON	NCBITaxon:9606	ChIP-Seq dataset retrieval	GEO	GSE53531	data set	IAO	IAO:0000100	cell line	antibody	transcription factor name
ReMap	Homo sapiens	NCBITAXON	NCBITaxon:9606	ChIP-Seq dataset retrieval	GEO	GSE53998	data set	IAO	IAO:0000100	cell line	antibody	transcription factor name
ReMap	Homo sapiens	NCBITAXON	NCBITaxon:9606	ChIP-Seq dataset retrieval	GEO	GSE54027	data set	IAO	IAO:0000100	cell line	antibody	transcription factor name
ReMap	Homo sapiens	NCBITAXON	NCBITaxon:9606	ChIP-Seq dataset retrieval	GEO	GSE54110	data set	IAO	IAO:0000100	cell line	antibody	transcription factor name
ReMap	Homo sapiens	NCBITAXON	NCBITaxon:9606	ChIP-Seq dataset retrieval	GEO	GSE54592	data set	IAO	IAO:0000100	cell line	antibody	transcription factor name
ReMap	Homo sapiens	NCBITAXON	NCBITaxon:9606	ChIP-Seq dataset retrieval	GEO	GSE54759	data set	IAO	IAO:0000100	cell line	antibody	transcription factor name
ReMap	Homo sapiens	NCBITAXON	NCBITaxon:9606	ChIP-Seq dataset retrieval	GEO	GSE54855	data set	IAO	IAO:0000100	cell line	antibody	transcription factor name
ReMap	Homo sapiens	NCBITAXON	NCBITaxon:9606	ChIP-Seq dataset retrieval	GEO	GSE54889	data set	IAO	IAO:0000100	cell line	antibody	transcription factor name
ReMap	Homo sapiens	NCBITAXON	NCBITaxon:9606	ChIP-Seq dataset retrieval	GEO	GSE55306	data set	IAO	IAO:0000100	cell line	antibody	transcription factor name
ReMap	Homo sapiens	NCBITAXON	NCBITaxon:9606	ChIP-Seq dataset retrieval	GEO	GSE55421	data set	IAO	IAO:0000100	cell line	antibody	transcription factor name
ReMap	Homo sapiens	NCBITAXON	NCBITaxon:9606	ChIP-Seq dataset retrieval	GEO	GSE55727	data set	IAO	IAO:0000100	cell line	antibody	transcription factor name
ReMap	Homo sapiens	NCBITAXON	NCBITaxon:9606	ChIP-Seq dataset retrieval	GEO	GSE55921	data set	IAO	IAO:0000100	cell line	antibody	transcription factor name
ReMap	Homo sapiens	NCBITAXON	NCBITaxon:9606	ChIP-Seq dataset retrieval	GEO	GSE56086	data set	IAO	IAO:0000100	cell line	antibody	transcription factor name
ReMap	Homo sapiens	NCBITAXON	NCBITaxon:9606	ChIP-Seq dataset retrieval	GEO	GSE56288	data set	IAO	IAO:0000100	cell line	antibody	transcription factor name
ReMap	Homo sapiens	NCBITAXON	NCBITaxon:9606	ChIP-Seq dataset retrieval	GEO	GSE56567	data set	IAO	IAO:0000100	cell line	antibody	transcription factor name
ReMap	Homo sapiens	NCBITAXON	NCBITaxon:9606	ChIP-Seq dataset retrieval	GEO	GSE56674	data set	IAO	IAO:0000100	cell line	antibody	transcription factor name
ReMap	Homo sapiens	NCBITAXON	NCBITaxon:9606	ChIP-Seq dataset retrieval	GEO	GSE56857	data set	IAO	IAO:0000100	cell line	antibody	transcription factor name
ReMap	Homo sapiens	NCBITAXON	NCBITaxon:9606	ChIP-Seq dataset retrieval	GEO	GSE57398	data set	IAO	IAO:0000100	cell line	antibody	transcription factor name
ReMap	Homo sapiens	NCBITAXON	NCBITaxon:9606	ChIP-Seq dataset retrieval	GEO	GSE57431	data set	IAO	IAO:0000100	cell line	antibody	transcription factor name
ReMap	Homo sapiens	NCBITAXON	NCBITaxon:9606	ChIP-Seq dataset retrieval	GEO	GSE57702	data set	IAO	IAO:0000100	cell line	antibody	transcription factor name
ReMap	Homo sapiens	NCBITAXON	NCBITaxon:9606	ChIP-Seq dataset retrieval	GEO	GSE58428	data set	IAO	IAO:0000100	cell line	antibody	transcription factor name
ReMap	Homo sapiens	NCBITAXON	NCBITaxon:9606	ChIP-Seq dataset retrieval	GEO	GSE58506	data set	IAO	IAO:0000100	cell line	antibody	transcription factor name
ReMap	Homo sapiens	NCBITAXON	NCBITaxon:9606	ChIP-Seq dataset retrieval	GEO	GSE58685	data set	IAO	IAO:0000100	cell line	antibody	transcription factor name
ReMap	Homo sapiens	NCBITAXON	NCBITaxon:9606	ChIP-Seq dataset retrieval	GEO	GSE58714	data set	IAO	IAO:0000100	cell line	antibody	transcription factor name
ReMap	Homo sapiens	NCBITAXON	NCBITaxon:9606	ChIP-Seq dataset retrieval	GEO	GSE58740	data set	IAO	IAO:0000100	cell line	antibody	transcription factor name
ReMap	Homo sapiens	NCBITAXON	NCBITaxon:9606	ChIP-Seq dataset retrieval	GEO	GSE58864	data set	IAO	IAO:0000100	cell line	antibody	transcription factor name
ReMap	Homo sapiens	NCBITAXON	NCBITaxon:9606	ChIP-Seq dataset retrieval	GEO	GSE59021	data set	IAO	IAO:0000100	cell line	antibody	transcription factor name
ReMap	Homo sapiens	NCBITAXON	NCBITaxon:9606	ChIP-Seq dataset retrieval	GEO	GSE59087	data set	IAO	IAO:0000100	cell line	antibody	transcription factor name
ReMap	Homo sapiens	NCBITAXON	NCBITaxon:9606	ChIP-Seq dataset retrieval	GEO	GSE59223	data set	IAO	IAO:0000100	cell line	antibody	transcription factor name
ReMap	Homo sapiens	NCBITAXON	NCBITaxon:9606	ChIP-Seq dataset retrieval	GEO	GSE59530	data set	IAO	IAO:0000100	cell line	antibody	transcription factor name
ReMap	Homo sapiens	NCBITAXON	NCBITaxon:9606	ChIP-Seq dataset retrieval	GEO	GSE59657	data set	IAO	IAO:0000100	cell line	antibody	transcription factor name
ReMap	Homo sapiens	NCBITAXON	NCBITaxon:9606	ChIP-Seq dataset retrieval	GEO	GSE59824	data set	IAO	IAO:0000100	cell line	antibody	transcription factor name
ReMap	Homo sapiens	NCBITAXON	NCBITaxon:9606	ChIP-Seq dataset retrieval	GEO	GSE59933	data set	IAO	IAO:0000100	cell line	antibody	transcription factor name
ReMap	Homo sapiens	NCBITAXON	NCBITaxon:9606	ChIP-Seq dataset retrieval	GEO	GSE59935	data set	IAO	IAO:0000100	cell line	antibody	transcription factor name
ReMap	Homo sapiens	NCBITAXON	NCBITaxon:9606	ChIP-Seq dataset retrieval	GEO	GSE59942	data set	IAO	IAO:0000100	cell line	antibody	transcription factor name
ReMap	Homo sapiens	NCBITAXON	NCBITaxon:9606	ChIP-Seq dataset retrieval	GEO	GSE60006	data set	IAO	IAO:0000100	cell line	antibody	transcription factor name
ReMap	Homo sapiens	NCBITAXON	NCBITaxon:9606	ChIP-Seq dataset retrieval	GEO	GSE60024	data set	IAO	IAO:0000100	cell line	antibody	transcription factor name
ReMap	Homo sapiens	NCBITAXON	NCBITaxon:9606	ChIP-Seq dataset retrieval	GEO	GSE60130	data set	IAO	IAO:0000100	cell line	antibody	transcription factor name
ReMap	Homo sapiens	NCBITAXON	NCBITaxon:9606	ChIP-Seq dataset retrieval	GEO	GSE60223	data set	IAO	IAO:0000100	cell line	antibody	transcription factor name
ReMap	Homo sapiens	NCBITAXON	NCBITaxon:9606	ChIP-Seq dataset retrieval	GEO	GSE60267	data set	IAO	IAO:0000100	cell line	antibody	transcription factor name
ReMap	Homo sapiens	NCBITAXON	NCBITaxon:9606	ChIP-Seq dataset retrieval	GEO	GSE60270	data set	IAO	IAO:0000100	cell line	antibody	transcription factor name
ReMap	Homo sapiens	NCBITAXON	NCBITaxon:9606	ChIP-Seq dataset retrieval	GEO	GSE60390	data set	IAO	IAO:0000100	cell line	antibody	transcription factor name
ReMap	Homo sapiens	NCBITAXON	NCBITaxon:9606	ChIP-Seq dataset retrieval	GEO	GSE60477	data set	IAO	IAO:0000100	cell line	antibody	transcription factor name
ReMap	Homo sapiens	NCBITAXON	NCBITaxon:9606	ChIP-Seq dataset retrieval	GEO	GSE60606	data set	IAO	IAO:0000100	cell line	antibody	transcription factor name
ReMap	Homo sapiens	NCBITAXON	NCBITaxon:9606	ChIP-Seq dataset retrieval	GEO	GSE60792	data set	IAO	IAO:0000100	cell line	antibody	transcription factor name
ReMap	Homo sapiens	NCBITAXON	NCBITaxon:9606	ChIP-Seq dataset retrieval	GEO	GSE60814	data set	IAO	IAO:0000100	cell line	antibody	transcription factor name
ReMap	Homo sapiens	NCBITAXON	NCBITaxon:9606	ChIP-Seq dataset retrieval	GEO	GSE60984	data set	IAO	IAO:0000100	cell line	antibody	transcription factor name
ReMap	Homo sapiens	NCBITAXON	NCBITaxon:9606	ChIP-Seq dataset retrieval	GEO	GSE61197	data set	IAO	IAO:0000100	cell line	antibody	transcription factor name
ReMap	Homo sapiens	NCBITAXON	NCBITaxon:9606	ChIP-Seq dataset retrieval	GEO	GSE61268	data set	IAO	IAO:0000100	cell line	antibody	transcription factor name
ReMap	Homo sapiens	NCBITAXON	NCBITaxon:9606	ChIP-Seq dataset retrieval	GEO	GSE61838	data set	IAO	IAO:0000100	cell line	antibody	transcription factor name
ReMap	Homo sapiens	NCBITAXON	NCBITaxon:9606	ChIP-Seq dataset retrieval	GEO	GSE61944	data set	IAO	IAO:0000100	cell line	antibody	transcription factor name
ReMap	Homo sapiens	NCBITAXON	NCBITaxon:9606	ChIP-Seq dataset retrieval	GEO	GSE61965	data set	IAO	IAO:0000100	cell line	antibody	transcription factor name
ReMap	Homo sapiens	NCBITAXON	NCBITaxon:9606	ChIP-Seq dataset retrieval	GEO	GSE62211	data set	IAO	IAO:0000100	cell line	antibody	transcription factor name
ReMap	Homo sapiens	NCBITAXON	NCBITaxon:9606	ChIP-Seq dataset retrieval	GEO	GSE62272	data set	IAO	IAO:0000100	cell line	antibody	transcription factor name
ReMap	Homo sapiens	NCBITAXON	NCBITaxon:9606	ChIP-Seq dataset retrieval	GEO	GSE62425	data set	IAO	IAO:0000100	cell line	antibody	transcription factor name
ReMap	Homo sapiens	NCBITAXON	NCBITaxon:9606	ChIP-Seq dataset retrieval	GEO	GSE62482	data set	IAO	IAO:0000100	cell line	antibody	transcription factor name
ReMap	Homo sapiens	NCBITAXON	NCBITaxon:9606	ChIP-Seq dataset retrieval	GEO	GSE62492	data set	IAO	IAO:0000100	cell line	antibody	transcription factor name
ReMap	Homo sapiens	NCBITAXON	NCBITaxon:9606	ChIP-Seq dataset retrieval	GEO	GSE62718	data set	IAO	IAO:0000100	cell line	antibody	transcription factor name
ReMap	Homo sapiens	NCBITAXON	NCBITaxon:9606	ChIP-Seq dataset retrieval	GEO	GSE62847	data set	IAO	IAO:0000100	cell line	antibody	transcription factor name
ReMap	Homo sapiens	NCBITAXON	NCBITaxon:9606	ChIP-Seq dataset retrieval	GEO	GSE62890	data set	IAO	IAO:0000100	cell line	antibody	transcription factor name
ReMap	Homo sapiens	NCBITAXON	NCBITaxon:9606	ChIP-Seq dataset retrieval	GEO	GSE63034	data set	IAO	IAO:0000100	cell line	antibody	transcription factor name
ReMap	Homo sapiens	NCBITAXON	NCBITaxon:9606	ChIP-Seq dataset retrieval	GEO	GSE63080	data set	IAO	IAO:0000100	cell line	antibody	transcription factor name
ReMap	Homo sapiens	NCBITAXON	NCBITaxon:9606	ChIP-Seq dataset retrieval	GEO	GSE63202	data set	IAO	IAO:0000100	cell line	antibody	transcription factor name
ReMap	Homo sapiens	NCBITAXON	NCBITaxon:9606	ChIP-Seq dataset retrieval	GEO	GSE63209	data set	IAO	IAO:0000100	cell line	antibody	transcription factor name
ReMap	Homo sapiens	NCBITAXON	NCBITaxon:9606	ChIP-Seq dataset retrieval	GEO	GSE63398	data set	IAO	IAO:0000100	cell line	antibody	transcription factor name
ReMap	Homo sapiens	NCBITAXON	NCBITaxon:9606	ChIP-Seq dataset retrieval	GEO	GSE63589	data set	IAO	IAO:0000100	cell line	antibody	transcription factor name
ReMap	Homo sapiens	NCBITAXON	NCBITaxon:9606	ChIP-Seq dataset retrieval	GEO	GSE63629	data set	IAO	IAO:0000100	cell line	antibody	transcription factor name
ReMap	Homo sapiens	NCBITAXON	NCBITaxon:9606	ChIP-Seq dataset retrieval	GEO	GSE63736	data set	IAO	IAO:0000100	cell line	antibody	transcription factor name
ReMap	Homo sapiens	NCBITAXON	NCBITaxon:9606	ChIP-Seq dataset retrieval	GEO	GSE64137	data set	IAO	IAO:0000100	cell line	antibody	transcription factor name
ReMap	Homo sapiens	NCBITAXON	NCBITaxon:9606	ChIP-Seq dataset retrieval	GEO	GSE64223	data set	IAO	IAO:0000100	cell line	antibody	transcription factor name
ReMap	Homo sapiens	NCBITAXON	NCBITaxon:9606	ChIP-Seq dataset retrieval	GEO	GSE64233	data set	IAO	IAO:0000100	cell line	antibody	transcription factor name
ReMap	Homo sapiens	NCBITAXON	NCBITaxon:9606	ChIP-Seq dataset retrieval	GEO	GSE64557	data set	IAO	IAO:0000100	cell line	antibody	transcription factor name
ReMap	Homo sapiens	NCBITAXON	NCBITaxon:9606	ChIP-Seq dataset retrieval	GEO	GSE64656	data set	IAO	IAO:0000100	cell line	antibody	transcription factor name
ReMap	Homo sapiens	NCBITAXON	NCBITaxon:9606	ChIP-Seq dataset retrieval	GEO	GSE64713	data set	IAO	IAO:0000100	cell line	antibody	transcription factor name
ReMap	Homo sapiens	NCBITAXON	NCBITaxon:9606	ChIP-Seq dataset retrieval	GEO	GSE64758	data set	IAO	IAO:0000100	cell line	antibody	transcription factor name
ReMap	Homo sapiens	NCBITAXON	NCBITaxon:9606	ChIP-Seq dataset retrieval	GEO	GSE64862	data set	IAO	IAO:0000100	cell line	antibody	transcription factor name
ReMap	Homo sapiens	NCBITAXON	NCBITaxon:9606	ChIP-Seq dataset retrieval	GEO	GSE64877	data set	IAO	IAO:0000100	cell line	antibody	transcription factor name
ReMap	Homo sapiens	NCBITAXON	NCBITaxon:9606	ChIP-Seq dataset retrieval	GEO	GSE65427	data set	IAO	IAO:0000100	cell line	antibody	transcription factor name
ReMap	Homo sapiens	NCBITAXON	NCBITaxon:9606	ChIP-Seq dataset retrieval	GEO	GSE65478	data set	IAO	IAO:0000100	cell line	antibody	transcription factor name
ReMap	Homo sapiens	NCBITAXON	NCBITaxon:9606	ChIP-Seq dataset retrieval	GEO	GSE65544	data set	IAO	IAO:0000100	cell line	antibody	transcription factor name
ReMap	Homo sapiens	NCBITAXON	NCBITaxon:9606	ChIP-Seq dataset retrieval	GEO	GSE65664	data set	IAO	IAO:0000100	cell line	antibody	transcription factor name
ReMap	Homo sapiens	NCBITAXON	NCBITaxon:9606	ChIP-Seq dataset retrieval	GEO	GSE65847	data set	IAO	IAO:0000100	cell line	antibody	transcription factor name
ReMap	Homo sapiens	NCBITAXON	NCBITaxon:9606	ChIP-Seq dataset retrieval	GEO	GSE66081	data set	IAO	IAO:0000100	cell line	antibody	transcription factor name
ReMap	Homo sapiens	NCBITAXON	NCBITaxon:9606	ChIP-Seq dataset retrieval	GEO	GSE66218	data set	IAO	IAO:0000100	cell line	antibody	transcription factor name
ReMap	Homo sapiens	NCBITAXON	NCBITaxon:9606	ChIP-Seq dataset retrieval	GEO	GSE66252	data set	IAO	IAO:0000100	cell line	antibody	transcription factor name
ReMap	Homo sapiens	NCBITAXON	NCBITaxon:9606	ChIP-Seq dataset retrieval	GEO	GSE66594	data set	IAO	IAO:0000100	cell line	antibody	transcription factor name
ReMap	Homo sapiens	NCBITAXON	NCBITaxon:9606	ChIP-Seq dataset retrieval	GEO	GSE67046	data set	IAO	IAO:0000100	cell line	antibody	transcription factor name
ReMap	Homo sapiens	NCBITAXON	NCBITaxon:9606	ChIP-Seq dataset retrieval	GEO	GSE67108	data set	IAO	IAO:0000100	cell line	antibody	transcription factor name
ReMap	Homo sapiens	NCBITAXON	NCBITaxon:9606	ChIP-Seq dataset retrieval	GEO	GSE67282	data set	IAO	IAO:0000100	cell line	antibody	transcription factor name
ReMap	Homo sapiens	NCBITAXON	NCBITaxon:9606	ChIP-Seq dataset retrieval	GEO	GSE67382	data set	IAO	IAO:0000100	cell line	antibody	transcription factor name
ReMap	Homo sapiens	NCBITAXON	NCBITaxon:9606	ChIP-Seq dataset retrieval	GEO	GSE67783	data set	IAO	IAO:0000100	cell line	antibody	transcription factor name
ReMap	Homo sapiens	NCBITAXON	NCBITaxon:9606	ChIP-Seq dataset retrieval	GEO	GSE67809	data set	IAO	IAO:0000100	cell line	antibody	transcription factor name
ReMap	Homo sapiens	NCBITAXON	NCBITaxon:9606	ChIP-Seq dataset retrieval	GEO	GSE67867	data set	IAO	IAO:0000100	cell line	antibody	transcription factor name
ReMap	Homo sapiens	NCBITAXON	NCBITaxon:9606	ChIP-Seq dataset retrieval	GEO	GSE68170	data set	IAO	IAO:0000100	cell line	antibody	transcription factor name
ReMap	Homo sapiens	NCBITAXON	NCBITaxon:9606	ChIP-Seq dataset retrieval	GEO	GSE68296	data set	IAO	IAO:0000100	cell line	antibody	transcription factor name
ReMap	Homo sapiens	NCBITAXON	NCBITaxon:9606	ChIP-Seq dataset retrieval	GEO	GSE68349	data set	IAO	IAO:0000100	cell line	antibody	transcription factor name
ReMap	Homo sapiens	NCBITAXON	NCBITaxon:9606	ChIP-Seq dataset retrieval	GEO	GSE68355	data set	IAO	IAO:0000100	cell line	antibody	transcription factor name
ReMap	Homo sapiens	NCBITAXON	NCBITaxon:9606	ChIP-Seq dataset retrieval	GEO	GSE68356	data set	IAO	IAO:0000100	cell line	antibody	transcription factor name
ReMap	Homo sapiens	NCBITAXON	NCBITaxon:9606	ChIP-Seq dataset retrieval	GEO	GSE68864	data set	IAO	IAO:0000100	cell line	antibody	transcription factor name
ReMap	Homo sapiens	NCBITAXON	NCBITaxon:9606	ChIP-Seq dataset retrieval	GEO	GSE68976	data set	IAO	IAO:0000100	cell line	antibody	transcription factor name
ReMap	Homo sapiens	NCBITAXON	NCBITaxon:9606	ChIP-Seq dataset retrieval	GEO	GSE69043	data set	IAO	IAO:0000100	cell line	antibody	transcription factor name
ReMap	Homo sapiens	NCBITAXON	NCBITaxon:9606	ChIP-Seq dataset retrieval	GEO	GSE69119	data set	IAO	IAO:0000100	cell line	antibody	transcription factor name
ReMap	Homo sapiens	NCBITAXON	NCBITaxon:9606	ChIP-Seq dataset retrieval	GEO	GSE69394	data set	IAO	IAO:0000100	cell line	antibody	transcription factor name
ReMap	Homo sapiens	NCBITAXON	NCBITaxon:9606	ChIP-Seq dataset retrieval	GEO	GSE69479	data set	IAO	IAO:0000100	cell line	antibody	transcription factor name
ReMap	Homo sapiens	NCBITAXON	NCBITaxon:9606	ChIP-Seq dataset retrieval	GEO	GSE69539	data set	IAO	IAO:0000100	cell line	antibody	transcription factor name
ReMap	Homo sapiens	NCBITAXON	NCBITaxon:9606	ChIP-Seq dataset retrieval	GEO	GSE69542	data set	IAO	IAO:0000100	cell line	antibody	transcription factor name
ReMap	Homo sapiens	NCBITAXON	NCBITaxon:9606	ChIP-Seq dataset retrieval	GEO	GSE69558	data set	IAO	IAO:0000100	cell line	antibody	transcription factor name
ReMap	Homo sapiens	NCBITAXON	NCBITaxon:9606	ChIP-Seq dataset retrieval	GEO	GSE69646	data set	IAO	IAO:0000100	cell line	antibody	transcription factor name
ReMap	Homo sapiens	NCBITAXON	NCBITaxon:9606	ChIP-Seq dataset retrieval	GEO	GSE69962	data set	IAO	IAO:0000100	cell line	antibody	transcription factor name
ReMap	Homo sapiens	NCBITAXON	NCBITaxon:9606	ChIP-Seq dataset retrieval	GEO	GSE70001	data set	IAO	IAO:0000100	cell line	antibody	transcription factor name
ReMap	Homo sapiens	NCBITAXON	NCBITaxon:9606	ChIP-Seq dataset retrieval	GEO	GSE70098	data set	IAO	IAO:0000100	cell line	antibody	transcription factor name
ReMap	Homo sapiens	NCBITAXON	NCBITaxon:9606	ChIP-Seq dataset retrieval	GEO	GSE70161	data set	IAO	IAO:0000100	cell line	antibody	transcription factor name
ReMap	Homo sapiens	NCBITAXON	NCBITaxon:9606	ChIP-Seq dataset retrieval	GEO	GSE70482	data set	IAO	IAO:0000100	cell line	antibody	transcription factor name
ReMap	Homo sapiens	NCBITAXON	NCBITaxon:9606	ChIP-Seq dataset retrieval	GEO	GSE70660	data set	IAO	IAO:0000100	cell line	antibody	transcription factor name
ReMap	Homo sapiens	NCBITAXON	NCBITaxon:9606	ChIP-Seq dataset retrieval	GEO	GSE70679	data set	IAO	IAO:0000100	cell line	antibody	transcription factor name
ReMap	Homo sapiens	NCBITAXON	NCBITaxon:9606	ChIP-Seq dataset retrieval	GEO	GSE70764	data set	IAO	IAO:0000100	cell line	antibody	transcription factor name
ReMap	Homo sapiens	NCBITAXON	NCBITaxon:9606	ChIP-Seq dataset retrieval	GEO	GSE71018	data set	IAO	IAO:0000100	cell line	antibody	transcription factor name
ReMap	Homo sapiens	NCBITAXON	NCBITaxon:9606	ChIP-Seq dataset retrieval	GEO	GSE71276	data set	IAO	IAO:0000100	cell line	antibody	transcription factor name
ReMap	Homo sapiens	NCBITAXON	NCBITaxon:9606	ChIP-Seq dataset retrieval	GEO	GSE71616	data set	IAO	IAO:0000100	cell line	antibody	transcription factor name
ReMap	Homo sapiens	NCBITAXON	NCBITaxon:9606	ChIP-Seq dataset retrieval	GEO	GSE71751	data set	IAO	IAO:0000100	cell line	antibody	transcription factor name
ReMap	Homo sapiens	NCBITAXON	NCBITaxon:9606	ChIP-Seq dataset retrieval	GEO	GSE71976	data set	IAO	IAO:0000100	cell line	antibody	transcription factor name
ReMap	Homo sapiens	NCBITAXON	NCBITaxon:9606	ChIP-Seq dataset retrieval	GEO	GSE72009	data set	IAO	IAO:0000100	cell line	antibody	transcription factor name
ReMap	Homo sapiens	NCBITAXON	NCBITaxon:9606	ChIP-Seq dataset retrieval	GEO	GSE72082	data set	IAO	IAO:0000100	cell line	antibody	transcription factor name
ReMap	Homo sapiens	NCBITAXON	NCBITaxon:9606	ChIP-Seq dataset retrieval	GEO	GSE72249	data set	IAO	IAO:0000100	cell line	antibody	transcription factor name
ReMap	Homo sapiens	NCBITAXON	NCBITaxon:9606	ChIP-Seq dataset retrieval	GEO	GSE72266	data set	IAO	IAO:0000100	cell line	antibody	transcription factor name
ReMap	Homo sapiens	NCBITAXON	NCBITaxon:9606	ChIP-Seq dataset retrieval	GEO	GSE72640	data set	IAO	IAO:0000100	cell line	antibody	transcription factor name
ReMap	Homo sapiens	NCBITAXON	NCBITaxon:9606	ChIP-Seq dataset retrieval	GEO	GSE72714	data set	IAO	IAO:0000100	cell line	antibody	transcription factor name
ReMap	Homo sapiens	NCBITAXON	NCBITaxon:9606	ChIP-Seq dataset retrieval	GEO	GSE73207	data set	IAO	IAO:0000100	cell line	antibody	transcription factor name
ReMap	Homo sapiens	NCBITAXON	NCBITaxon:9606	ChIP-Seq dataset retrieval	GEO	GSE73492	data set	IAO	IAO:0000100	cell line	antibody	transcription factor name
ReMap	Homo sapiens	NCBITAXON	NCBITaxon:9606	ChIP-Seq dataset retrieval	GEO	GSE73865	data set	IAO	IAO:0000100	cell line	antibody	transcription factor name
ReMap	Homo sapiens	NCBITAXON	NCBITaxon:9606	ChIP-Seq dataset retrieval	GEO	GSE74069	data set	IAO	IAO:0000100	cell line	antibody	transcription factor name
ReMap	Homo sapiens	NCBITAXON	NCBITaxon:9606	ChIP-Seq dataset retrieval	GEO	GSE74355	data set	IAO	IAO:0000100	cell line	antibody	transcription factor name
ReMap	Homo sapiens	NCBITAXON	NCBITaxon:9606	ChIP-Seq dataset retrieval	GEO	GSE74814	data set	IAO	IAO:0000100	cell line	antibody	transcription factor name
ReMap	Homo sapiens	NCBITAXON	NCBITaxon:9606	ChIP-Seq dataset retrieval	GEO	GSE74850	data set	IAO	IAO:0000100	cell line	antibody	transcription factor name
ReMap	Homo sapiens	NCBITAXON	NCBITaxon:9606	ChIP-Seq dataset retrieval	GEO	GSE74928	data set	IAO	IAO:0000100	cell line	antibody	transcription factor name
ReMap	Homo sapiens	NCBITAXON	NCBITaxon:9606	ChIP-Seq dataset retrieval	GEO	GSE74999	data set	IAO	IAO:0000100	cell line	antibody	transcription factor name
ReMap	Homo sapiens	NCBITAXON	NCBITaxon:9606	ChIP-Seq dataset retrieval	GEO	GSE75070	data set	IAO	IAO:0000100	cell line	antibody	transcription factor name
ReMap	Homo sapiens	NCBITAXON	NCBITaxon:9606	ChIP-Seq dataset retrieval	GEO	GSE75297	data set	IAO	IAO:0000100	cell line	antibody	transcription factor name
ReMap	Homo sapiens	NCBITAXON	NCBITaxon:9606	ChIP-Seq dataset retrieval	GEO	GSE75503	data set	IAO	IAO:0000100	cell line	antibody	transcription factor name
ReMap	Homo sapiens	NCBITAXON	NCBITaxon:9606	ChIP-Seq dataset retrieval	GEO	GSE75791	data set	IAO	IAO:0000100	cell line	antibody	transcription factor name
ReMap	Homo sapiens	NCBITAXON	NCBITaxon:9606	ChIP-Seq dataset retrieval	GEO	GSE75876	data set	IAO	IAO:0000100	cell line	antibody	transcription factor name
ReMap	Homo sapiens	NCBITAXON	NCBITaxon:9606	ChIP-Seq dataset retrieval	GEO	GSE75948	data set	IAO	IAO:0000100	cell line	antibody	transcription factor name
ReMap	Homo sapiens	NCBITAXON	NCBITaxon:9606	ChIP-Seq dataset retrieval	GEO	GSE76181	data set	IAO	IAO:0000100	cell line	antibody	transcription factor name
ReMap	Homo sapiens	NCBITAXON	NCBITaxon:9606	ChIP-Seq dataset retrieval	GEO	GSE76454	data set	IAO	IAO:0000100	cell line	antibody	transcription factor name
ReMap	Homo sapiens	NCBITAXON	NCBITaxon:9606	ChIP-Seq dataset retrieval	GEO	GSE76770	data set	IAO	IAO:0000100	cell line	antibody	transcription factor name
ReMap	Homo sapiens	NCBITAXON	NCBITaxon:9606	ChIP-Seq dataset retrieval	GEO	GSE76815	data set	IAO	IAO:0000100	cell line	antibody	transcription factor name
ReMap	Homo sapiens	NCBITAXON	NCBITaxon:9606	ChIP-Seq dataset retrieval	GEO	GSE77039	data set	IAO	IAO:0000100	cell line	antibody	transcription factor name
ReMap	Homo sapiens	NCBITAXON	NCBITaxon:9606	ChIP-Seq dataset retrieval	GEO	GSE77225	data set	IAO	IAO:0000100	cell line	antibody	transcription factor name
ReMap	Homo sapiens	NCBITAXON	NCBITaxon:9606	ChIP-Seq dataset retrieval	GEO	GSE77260	data set	IAO	IAO:0000100	cell line	antibody	transcription factor name
ReMap	Homo sapiens	NCBITAXON	NCBITaxon:9606	ChIP-Seq dataset retrieval	GEO	GSE77356	data set	IAO	IAO:0000100	cell line	antibody	transcription factor name
ReMap	Homo sapiens	NCBITAXON	NCBITaxon:9606	ChIP-Seq dataset retrieval	GEO	GSE78113	data set	IAO	IAO:0000100	cell line	antibody	transcription factor name
ReMap	Homo sapiens	NCBITAXON	NCBITaxon:9606	ChIP-Seq dataset retrieval	GEO	GSE79128	data set	IAO	IAO:0000100	cell line	antibody	transcription factor name
ReMap	Homo sapiens	NCBITAXON	NCBITaxon:9606	ChIP-Seq dataset retrieval	GEO	GSE79480	data set	IAO	IAO:0000100	cell line	antibody	transcription factor name
ReMap	Homo sapiens	NCBITAXON	NCBITaxon:9606	ChIP-Seq dataset retrieval	GEO	GSE79491	data set	IAO	IAO:0000100	cell line	antibody	transcription factor name
ReMap	Homo sapiens	NCBITAXON	NCBITaxon:9606	ChIP-Seq dataset retrieval	GEO	GSE79734	data set	IAO	IAO:0000100	cell line	antibody	transcription factor name
ReMap	Homo sapiens	NCBITAXON	NCBITaxon:9606	ChIP-Seq dataset retrieval	GEO	GSE80151	data set	IAO	IAO:0000100	cell line	antibody	transcription factor name
ReMap	Homo sapiens	NCBITAXON	NCBITaxon:9606	ChIP-Seq dataset retrieval	GEO	GSE80808	data set	IAO	IAO:0000100	cell line	antibody	transcription factor name
ReMap	Homo sapiens	NCBITAXON	NCBITaxon:9606	ChIP-Seq dataset retrieval	GEO	GSE81651	data set	IAO	IAO:0000100	cell line	antibody	transcription factor name
ReMap	Homo sapiens	NCBITAXON	NCBITaxon:9606	ChIP-Seq dataset retrieval	GEO	GSE82295	data set	IAO	IAO:0000100	cell line	antibody	transcription factor name
ReMap	Homo sapiens	NCBITAXON	NCBITaxon:9606	ChIP-Seq dataset retrieval	GEO	GSE83777	data set	IAO	IAO:0000100	cell line	antibody	transcription factor name
ReMap	Homo sapiens	NCBITAXON	NCBITaxon:9606	ChIP-Seq dataset retrieval	GEO	GSE83860	data set	IAO	IAO:0000100	cell line	antibody	transcription factor name
ReMap	Homo sapiens	NCBITAXON	NCBITaxon:9606	ChIP-Seq dataset retrieval	GEO	GSE84389	data set	IAO	IAO:0000100	cell line	antibody	transcription factor name
ReMap	Homo sapiens	NCBITAXON	NCBITaxon:9606	ChIP-Seq dataset retrieval	GEO	GSE84432	data set	IAO	IAO:0000100	cell line	antibody	transcription factor name
ReMap	Homo sapiens	NCBITAXON	NCBITaxon:9606	ChIP-Seq dataset retrieval	GEO	GSE85488	data set	IAO	IAO:0000100	cell line	antibody	transcription factor name
