# Supplementary material for: MANTA2, update of the Mongo database for the analysis of transcription factor binding site alterations
Source: Sci Data. 2018 Jul 24;5:180141. doi: 10.1038/sdata.2018.141 (PMC6057437; doi:10.1038/sdata.2018.141)
Supplement: Supplementary file 1 [file sdata2018141-isa1.zip › a_assay_Wasserman.txt]

Sample Name	Protocol REF	Parameter Value[JASPAR ID]	Protocol REF	Protocol REF	Assay Name	Raw Data File	Comment[Data Repository]	Comment[Data Record Accession]	Comment[Data Record URI]	Factor Value[cell line]	Factor Value[antibody]	Factor Value[transcription factor name]	Comment[JASPAR name]
ENCSR000AHD	Transcription factor binding site predictions	MA0139	Computation of SNV impact scores	Validation using heterozygous TF binding events	ENCSR000AHD_MCF7_CTCF_CTCF	manta2_mongodb_dump.tgz	Zenodo	doi:10.5281/zenodo.1044747	https://doi.org/10.5281/zenodo.1044747	MCF7	CTCF	CTCF	CTCF
ENCSR000AKB	Transcription factor binding site predictions	MA0139	Computation of SNV impact scores	Validation using heterozygous TF binding events	ENCSR000AKB_GM12878_CTCF_CTCF	manta2_mongodb_dump.tgz	Zenodo	doi:10.5281/zenodo.1044747	https://doi.org/10.5281/zenodo.1044747	GM12878	CTCF	CTCF	CTCF
ENCSR000AKO	Transcription factor binding site predictions	MA0139	Computation of SNV impact scores	Validation using heterozygous TF binding events	ENCSR000AKO_K562_CTCF_CTCF	manta2_mongodb_dump.tgz	Zenodo	doi:10.5281/zenodo.1044747	https://doi.org/10.5281/zenodo.1044747	K562	CTCF	CTCF	CTCF
ENCSR000ALA	Transcription factor binding site predictions	MA0139	Computation of SNV impact scores	Validation using heterozygous TF binding events	ENCSR000ALA_ENDOTHELIAL_UMBILICAL_VEIN_CTCF_CTCF	manta2_mongodb_dump.tgz	Zenodo	doi:10.5281/zenodo.1044747	https://doi.org/10.5281/zenodo.1044747	ENDOTHELIAL_UMBILICAL_VEIN	CTCF	CTCF	CTCF
ENCSR000ALJ	Transcription factor binding site predictions	MA0139	Computation of SNV impact scores	Validation using heterozygous TF binding events	ENCSR000ALJ_KERATINOCYTE_CTCF_CTCF	manta2_mongodb_dump.tgz	Zenodo	doi:10.5281/zenodo.1044747	https://doi.org/10.5281/zenodo.1044747	KERATINOCYTE	CTCF	CTCF	CTCF
ENCSR000ALV	Transcription factor binding site predictions	MA0139	Computation of SNV impact scores	Validation using heterozygous TF binding events	ENCSR000ALV_EPITHELIAL_MAMMARY_CTCF_CTCF	manta2_mongodb_dump.tgz	Zenodo	doi:10.5281/zenodo.1044747	https://doi.org/10.5281/zenodo.1044747	EPITHELIAL_MAMMARY	CTCF	CTCF	CTCF
ENCSR000AMA	Transcription factor binding site predictions	MA0139	Computation of SNV impact scores	Validation using heterozygous TF binding events	ENCSR000AMA_HEPG2_CTCF_CTCF	manta2_mongodb_dump.tgz	Zenodo	doi:10.5281/zenodo.1044747	https://doi.org/10.5281/zenodo.1044747	HEPG2	CTCF	CTCF	CTCF
ENCSR000AMF	Transcription factor binding site predictions	MA0139	Computation of SNV impact scores	Validation using heterozygous TF binding events	ENCSR000AMF_ESC_H1_CTCF_CTCF	manta2_mongodb_dump.tgz	Zenodo	doi:10.5281/zenodo.1044747	https://doi.org/10.5281/zenodo.1044747	ESC_H1	CTCF	CTCF	CTCF
ENCSR000ANE	Transcription factor binding site predictions	MA0139	Computation of SNV impact scores	Validation using heterozygous TF binding events	ENCSR000ANE_MYOBLAST_SKELETAL_MUSCLE_CTCF_CTCF	manta2_mongodb_dump.tgz	Zenodo	doi:10.5281/zenodo.1044747	https://doi.org/10.5281/zenodo.1044747	MYOBLAST_SKELETAL_MUSCLE	CTCF	CTCF	CTCF
ENCSR000ANO	Transcription factor binding site predictions	MA0139	Computation of SNV impact scores	Validation using heterozygous TF binding events	ENCSR000ANO_FIBROBLAST_LUNG_CTCF_CTCF	manta2_mongodb_dump.tgz	Zenodo	doi:10.5281/zenodo.1044747	https://doi.org/10.5281/zenodo.1044747	FIBROBLAST_LUNG	CTCF	CTCF	CTCF
ENCSR000ANS	Transcription factor binding site predictions	MA0139	Computation of SNV impact scores	Validation using heterozygous TF binding events	ENCSR000ANS_MYOTUBE_CTCF_CTCF	manta2_mongodb_dump.tgz	Zenodo	doi:10.5281/zenodo.1044747	https://doi.org/10.5281/zenodo.1044747	MYOTUBE	CTCF	CTCF	CTCF
ENCSR000AOA	Transcription factor binding site predictions	MA0139	Computation of SNV impact scores	Validation using heterozygous TF binding events	ENCSR000AOA_HELA_S3_CTCF_CTCF	manta2_mongodb_dump.tgz	Zenodo	doi:10.5281/zenodo.1044747	https://doi.org/10.5281/zenodo.1044747	HELA_S3	CTCF	CTCF	CTCF
ENCSR000AOO	Transcription factor binding site predictions	MA0139	Computation of SNV impact scores	Validation using heterozygous TF binding events	ENCSR000AOO_ASTROCYTE_CTCF_CTCF	manta2_mongodb_dump.tgz	Zenodo	doi:10.5281/zenodo.1044747	https://doi.org/10.5281/zenodo.1044747	ASTROCYTE	CTCF	CTCF	CTCF
ENCSR000APF	Transcription factor binding site predictions	MA0139	Computation of SNV impact scores	Validation using heterozygous TF binding events	ENCSR000APF_OSTEOBLAST_CTCF_CTCF	manta2_mongodb_dump.tgz	Zenodo	doi:10.5281/zenodo.1044747	https://doi.org/10.5281/zenodo.1044747	OSTEOBLAST	CTCF	CTCF	CTCF
ENCSR000APM	Transcription factor binding site predictions	MA0139	Computation of SNV impact scores	Validation using heterozygous TF binding events	ENCSR000APM_FIBROBLAST_DERMAL_CTCF_CTCF	manta2_mongodb_dump.tgz	Zenodo	doi:10.5281/zenodo.1044747	https://doi.org/10.5281/zenodo.1044747	FIBROBLAST_DERMAL	CTCF	CTCF	CTCF
ENCSR000AQU	Transcription factor binding site predictions	MA0139	Computation of SNV impact scores	Validation using heterozygous TF binding events	ENCSR000AQU_DND41_CTCF_CTCF	manta2_mongodb_dump.tgz	Zenodo	doi:10.5281/zenodo.1044747	https://doi.org/10.5281/zenodo.1044747	DND41	CTCF	CTCF	CTCF
ENCSR000ATM	Transcription factor binding site predictions	MA0138	Computation of SNV impact scores	Validation using heterozygous TF binding events	ENCSR000ATM_K562_REST_REST	manta2_mongodb_dump.tgz	Zenodo	doi:10.5281/zenodo.1044747	https://doi.org/10.5281/zenodo.1044747	K562	REST	REST	REST
ENCSR000ATN	Transcription factor binding site predictions	MA0139	Computation of SNV impact scores	Validation using heterozygous TF binding events	ENCSR000ATN_CD14_CTCF_CTCF	manta2_mongodb_dump.tgz	Zenodo	doi:10.5281/zenodo.1044747	https://doi.org/10.5281/zenodo.1044747	CD14	CTCF	CTCF	CTCF
ENCSR000AUE	Transcription factor binding site predictions	MA0139	Computation of SNV impact scores	Validation using heterozygous TF binding events	ENCSR000AUE_A549_CTCF_CTCF	manta2_mongodb_dump.tgz	Zenodo	doi:10.5281/zenodo.1044747	https://doi.org/10.5281/zenodo.1044747	A549	CTCF	CTCF	CTCF
ENCSR000AUF	Transcription factor binding site predictions	MA0139	Computation of SNV impact scores	Validation using heterozygous TF binding events	ENCSR000AUF_A549_CTCF_CTCF	manta2_mongodb_dump.tgz	Zenodo	doi:10.5281/zenodo.1044747	https://doi.org/10.5281/zenodo.1044747	A549	CTCF	CTCF	CTCF
ENCSR000AUV	Transcription factor binding site predictions	MA0139	Computation of SNV impact scores	Validation using heterozygous TF binding events	ENCSR000AUV_BCELL_CTCF_CTCF	manta2_mongodb_dump.tgz	Zenodo	doi:10.5281/zenodo.1044747	https://doi.org/10.5281/zenodo.1044747	BCELL	CTCF	CTCF	CTCF
ENCSR000BGA	Transcription factor binding site predictions	MA0593	Computation of SNV impact scores	Validation using heterozygous TF binding events	ENCSR000BGA_PFSK1_FOXP2_FOXP2	manta2_mongodb_dump.tgz	Zenodo	doi:10.5281/zenodo.1044747	https://doi.org/10.5281/zenodo.1044747	PFSK1	FOXP2	FOXP2	FOXP2
ENCSR000BGB	Transcription factor binding site predictions	MA0593	Computation of SNV impact scores	Validation using heterozygous TF binding events	ENCSR000BGB_SKNMC_FOXP2_FOXP2	manta2_mongodb_dump.tgz	Zenodo	doi:10.5281/zenodo.1044747	https://doi.org/10.5281/zenodo.1044747	SKNMC	FOXP2	FOXP2	FOXP2
ENCSR000BGC	Transcription factor binding site predictions	MA0062	Computation of SNV impact scores	Validation using heterozygous TF binding events	ENCSR000BGC_GM12878_GABPA_GABPA	manta2_mongodb_dump.tgz	Zenodo	doi:10.5281/zenodo.1044747	https://doi.org/10.5281/zenodo.1044747	GM12878	GABPA	GABPA	GABPA
ENCSR000BGE	Transcription factor binding site predictions	MA0083	Computation of SNV impact scores	Validation using heterozygous TF binding events	ENCSR000BGE_GM12878_SRF_SRF	manta2_mongodb_dump.tgz	Zenodo	doi:10.5281/zenodo.1044747	https://doi.org/10.5281/zenodo.1044747	GM12878	SRF	SRF	SRF
ENCSR000BGF	Transcription factor binding site predictions	MA0138	Computation of SNV impact scores	Validation using heterozygous TF binding events	ENCSR000BGF_GM12878_REST_REST	manta2_mongodb_dump.tgz	Zenodo	doi:10.5281/zenodo.1044747	https://doi.org/10.5281/zenodo.1044747	GM12878	REST	REST	REST
ENCSR000BGI	Transcription factor binding site predictions	MA0093	Computation of SNV impact scores	Validation using heterozygous TF binding events	ENCSR000BGI_GM12878_USF1_USF1	manta2_mongodb_dump.tgz	Zenodo	doi:10.5281/zenodo.1044747	https://doi.org/10.5281/zenodo.1044747	GM12878	USF1	USF1	USF1
ENCSR000BGK	Transcription factor binding site predictions	MA0492	Computation of SNV impact scores	Validation using heterozygous TF binding events	ENCSR000BGK_HEPG2_JUND_JUND(VAR.2)	manta2_mongodb_dump.tgz	Zenodo	doi:10.5281/zenodo.1044747	https://doi.org/10.5281/zenodo.1044747	HEPG2	JUND	JUND	JUND(VAR.2)
ENCSR000BGK	Transcription factor binding site predictions	MA0491	Computation of SNV impact scores	Validation using heterozygous TF binding events	ENCSR000BGK_HEPG2_JUND_JUND	manta2_mongodb_dump.tgz	Zenodo	doi:10.5281/zenodo.1044747	https://doi.org/10.5281/zenodo.1044747	HEPG2	JUND	JUND	JUND
ENCSR000BGM	Transcription factor binding site predictions	MA0093	Computation of SNV impact scores	Validation using heterozygous TF binding events	ENCSR000BGM_HEPG2_USF1_USF1	manta2_mongodb_dump.tgz	Zenodo	doi:10.5281/zenodo.1044747	https://doi.org/10.5281/zenodo.1044747	HEPG2	USF1	USF1	USF1
ENCSR000BGP	Transcription factor binding site predictions	MA0507	Computation of SNV impact scores	Validation using heterozygous TF binding events	ENCSR000BGP_GM12878_POU2F2_POU2F2	manta2_mongodb_dump.tgz	Zenodo	doi:10.5281/zenodo.1044747	https://doi.org/10.5281/zenodo.1044747	GM12878	POU2F2	POU2F2	POU2F2
ENCSR000BGQ	Transcription factor binding site predictions	MA0080	Computation of SNV impact scores	Validation using heterozygous TF binding events	ENCSR000BGQ_GM12878_SPI1_SPI1	manta2_mongodb_dump.tgz	Zenodo	doi:10.5281/zenodo.1044747	https://doi.org/10.5281/zenodo.1044747	GM12878	SPI1	SPI1	SPI1
ENCSR000BGR	Transcription factor binding site predictions	MA1114	Computation of SNV impact scores	Validation using heterozygous TF binding events	ENCSR000BGR_GM12878_PBX3_PBX3	manta2_mongodb_dump.tgz	Zenodo	doi:10.5281/zenodo.1044747	https://doi.org/10.5281/zenodo.1044747	GM12878	PBX3	PBX3	PBX3
ENCSR000BGT	Transcription factor binding site predictions	MA0462	Computation of SNV impact scores	Validation using heterozygous TF binding events	ENCSR000BGT_GM12878_BATF_BATF::JUN	manta2_mongodb_dump.tgz	Zenodo	doi:10.5281/zenodo.1044747	https://doi.org/10.5281/zenodo.1044747	GM12878	BATF	BATF	BATF::JUN
ENCSR000BGU	Transcription factor binding site predictions	MA0154	Computation of SNV impact scores	Validation using heterozygous TF binding events	ENCSR000BGU_GM12878_EBF1_EBF1	manta2_mongodb_dump.tgz	Zenodo	doi:10.5281/zenodo.1044747	https://doi.org/10.5281/zenodo.1044747	GM12878	EBF1	EBF1	EBF1
ENCSR000BGW	Transcription factor binding site predictions	MA0080	Computation of SNV impact scores	Validation using heterozygous TF binding events	ENCSR000BGW_K562_SPI1_SPI1	manta2_mongodb_dump.tgz	Zenodo	doi:10.5281/zenodo.1044747	https://doi.org/10.5281/zenodo.1044747	K562	SPI1	SPI1	SPI1
ENCSR000BGY	Transcription factor binding site predictions	MA1419	Computation of SNV impact scores	Validation using heterozygous TF binding events	ENCSR000BGY_GM12878_IRF4_IRF4	manta2_mongodb_dump.tgz	Zenodo	doi:10.5281/zenodo.1044747	https://doi.org/10.5281/zenodo.1044747	GM12878	IRF4	IRF4	IRF4
ENCSR000BGZ	Transcription factor binding site predictions	MA0521	Computation of SNV impact scores	Validation using heterozygous TF binding events	ENCSR000BGZ_GM12878_TCF12_TCF12	manta2_mongodb_dump.tgz	Zenodo	doi:10.5281/zenodo.1044747	https://doi.org/10.5281/zenodo.1044747	GM12878	TCF12	TCF12	TCF12
ENCSR000BHC	Transcription factor binding site predictions	MA0527	Computation of SNV impact scores	Validation using heterozygous TF binding events	ENCSR000BHC_GM12878_ZBTB33_ZBTB33	manta2_mongodb_dump.tgz	Zenodo	doi:10.5281/zenodo.1044747	https://doi.org/10.5281/zenodo.1044747	GM12878	ZBTB33	ZBTB33	ZBTB33
ENCSR000BHD	Transcription factor binding site predictions	MA0014	Computation of SNV impact scores	Validation using heterozygous TF binding events	ENCSR000BHD_GM12878_PAX5_PAX5	manta2_mongodb_dump.tgz	Zenodo	doi:10.5281/zenodo.1044747	https://doi.org/10.5281/zenodo.1044747	GM12878	PAX5	PAX5	PAX5
ENCSR000BHE	Transcription factor binding site predictions	MA0113	Computation of SNV impact scores	Validation using heterozygous TF binding events	ENCSR000BHE_A549_NR3C1_NR3C1	manta2_mongodb_dump.tgz	Zenodo	doi:10.5281/zenodo.1044747	https://doi.org/10.5281/zenodo.1044747	A549	NR3C1	NR3C1	NR3C1
ENCSR000BHF	Transcription factor binding site predictions	MA0113	Computation of SNV impact scores	Validation using heterozygous TF binding events	ENCSR000BHF_A549_NR3C1_NR3C1	manta2_mongodb_dump.tgz	Zenodo	doi:10.5281/zenodo.1044747	https://doi.org/10.5281/zenodo.1044747	A549	NR3C1	NR3C1	NR3C1
ENCSR000BHG	Transcription factor binding site predictions	MA0113	Computation of SNV impact scores	Validation using heterozygous TF binding events	ENCSR000BHG_A549_NR3C1_NR3C1	manta2_mongodb_dump.tgz	Zenodo	doi:10.5281/zenodo.1044747	https://doi.org/10.5281/zenodo.1044747	A549	NR3C1	NR3C1	NR3C1
ENCSR000BHJ	Transcription factor binding site predictions	MA0014	Computation of SNV impact scores	Validation using heterozygous TF binding events	ENCSR000BHJ_GM12878_PAX5_PAX5	manta2_mongodb_dump.tgz	Zenodo	doi:10.5281/zenodo.1044747	https://doi.org/10.5281/zenodo.1044747	GM12878	PAX5	PAX5	PAX5
ENCSR000BHK	Transcription factor binding site predictions	MA0079	Computation of SNV impact scores	Validation using heterozygous TF binding events	ENCSR000BHK_GM12878_SP1_SP1	manta2_mongodb_dump.tgz	Zenodo	doi:10.5281/zenodo.1044747	https://doi.org/10.5281/zenodo.1044747	GM12878	SP1	SP1	SP1
ENCSR000BHM	Transcription factor binding site predictions	MA0138	Computation of SNV impact scores	Validation using heterozygous TF binding events	ENCSR000BHM_ESC_H1_REST_REST	manta2_mongodb_dump.tgz	Zenodo	doi:10.5281/zenodo.1044747	https://doi.org/10.5281/zenodo.1044747	ESC_H1	REST	REST	REST
ENCSR000BHP	Transcription factor binding site predictions	MA0478	Computation of SNV impact scores	Validation using heterozygous TF binding events	ENCSR000BHP_HEPG2_FOSL2_FOSL2	manta2_mongodb_dump.tgz	Zenodo	doi:10.5281/zenodo.1044747	https://doi.org/10.5281/zenodo.1044747	HEPG2	FOSL2	FOSL2	FOSL2
ENCSR000BHR	Transcription factor binding site predictions	MA0527	Computation of SNV impact scores	Validation using heterozygous TF binding events	ENCSR000BHR_HEPG2_ZBTB33_ZBTB33	manta2_mongodb_dump.tgz	Zenodo	doi:10.5281/zenodo.1044747	https://doi.org/10.5281/zenodo.1044747	HEPG2	ZBTB33	ZBTB33	ZBTB33
ENCSR000BHS	Transcription factor binding site predictions	MA0062	Computation of SNV impact scores	Validation using heterozygous TF binding events	ENCSR000BHS_HELA_S3_GABPA_GABPA	manta2_mongodb_dump.tgz	Zenodo	doi:10.5281/zenodo.1044747	https://doi.org/10.5281/zenodo.1044747	HELA_S3	GABPA	GABPA	GABPA
ENCSR000BHU	Transcription factor binding site predictions	MA0512	Computation of SNV impact scores	Validation using heterozygous TF binding events	ENCSR000BHU_HEPG2_RXRA_RXRA	manta2_mongodb_dump.tgz	Zenodo	doi:10.5281/zenodo.1044747	https://doi.org/10.5281/zenodo.1044747	HEPG2	RXRA	RXRA	RXRA
ENCSR000BHV	Transcription factor binding site predictions	MA0139	Computation of SNV impact scores	Validation using heterozygous TF binding events	ENCSR000BHV_A549_CTCF_CTCF	manta2_mongodb_dump.tgz	Zenodo	doi:10.5281/zenodo.1044747	https://doi.org/10.5281/zenodo.1044747	A549	CTCF	CTCF	CTCF
ENCSR000BHW	Transcription factor binding site predictions	MA0139	Computation of SNV impact scores	Validation using heterozygous TF binding events	ENCSR000BHW_A549_CTCF_CTCF	manta2_mongodb_dump.tgz	Zenodo	doi:10.5281/zenodo.1044747	https://doi.org/10.5281/zenodo.1044747	A549	CTCF	CTCF	CTCF
ENCSR000BHX	Transcription factor binding site predictions	MA0093	Computation of SNV impact scores	Validation using heterozygous TF binding events	ENCSR000BHX_A549_USF1_USF1	manta2_mongodb_dump.tgz	Zenodo	doi:10.5281/zenodo.1044747	https://doi.org/10.5281/zenodo.1044747	A549	USF1	USF1	USF1
ENCSR000BID	Transcription factor binding site predictions	MA0464	Computation of SNV impact scores	Validation using heterozygous TF binding events	ENCSR000BID_HEPG2_BHLHE40_BHLHE40	manta2_mongodb_dump.tgz	Zenodo	doi:10.5281/zenodo.1044747	https://doi.org/10.5281/zenodo.1044747	HEPG2	BHLHE40	BHLHE40	BHLHE40
ENCSR000BIE	Transcription factor binding site predictions	MA0139	Computation of SNV impact scores	Validation using heterozygous TF binding events	ENCSR000BIE_HEPG2_CTCF_CTCF	manta2_mongodb_dump.tgz	Zenodo	doi:10.5281/zenodo.1044747	https://doi.org/10.5281/zenodo.1044747	HEPG2	CTCF	CTCF	CTCF
ENCSR000BII	Transcription factor binding site predictions	MA0507	Computation of SNV impact scores	Validation using heterozygous TF binding events	ENCSR000BII_GM12891_POU2F2_POU2F2	manta2_mongodb_dump.tgz	Zenodo	doi:10.5281/zenodo.1044747	https://doi.org/10.5281/zenodo.1044747	GM12891	POU2F2	POU2F2	POU2F2
ENCSR000BIJ	Transcription factor binding site predictions	MA0080	Computation of SNV impact scores	Validation using heterozygous TF binding events	ENCSR000BIJ_GM12891_SPI1_SPI1	manta2_mongodb_dump.tgz	Zenodo	doi:10.5281/zenodo.1044747	https://doi.org/10.5281/zenodo.1044747	GM12891	SPI1	SPI1	SPI1
ENCSR000BIO	Transcription factor binding site predictions	MA0113	Computation of SNV impact scores	Validation using heterozygous TF binding events	ENCSR000BIO_A549_NR3C1_NR3C1	manta2_mongodb_dump.tgz	Zenodo	doi:10.5281/zenodo.1044747	https://doi.org/10.5281/zenodo.1044747	A549	NR3C1	NR3C1	NR3C1
ENCSR000BIR	Transcription factor binding site predictions	MA0079	Computation of SNV impact scores	Validation using heterozygous TF binding events	ENCSR000BIR_ESC_H1_SP1_SP1	manta2_mongodb_dump.tgz	Zenodo	doi:10.5281/zenodo.1044747	https://doi.org/10.5281/zenodo.1044747	ESC_H1	SP1	SP1	SP1
ENCSR000BIT	Transcription factor binding site predictions	MA0521	Computation of SNV impact scores	Validation using heterozygous TF binding events	ENCSR000BIT_ESC_H1_TCF12_TCF12	manta2_mongodb_dump.tgz	Zenodo	doi:10.5281/zenodo.1044747	https://doi.org/10.5281/zenodo.1044747	ESC_H1	TCF12	TCF12	TCF12
ENCSR000BIU	Transcription factor binding site predictions	MA0093	Computation of SNV impact scores	Validation using heterozygous TF binding events	ENCSR000BIU_ESC_H1_USF1_USF1	manta2_mongodb_dump.tgz	Zenodo	doi:10.5281/zenodo.1044747	https://doi.org/10.5281/zenodo.1044747	ESC_H1	USF1	USF1	USF1
ENCSR000BIV	Transcription factor binding site predictions	MA0083	Computation of SNV impact scores	Validation using heterozygous TF binding events	ENCSR000BIV_ESC_H1_SRF_SRF	manta2_mongodb_dump.tgz	Zenodo	doi:10.5281/zenodo.1044747	https://doi.org/10.5281/zenodo.1044747	ESC_H1	SRF	SRF	SRF
ENCSR000BIW	Transcription factor binding site predictions	MA0062	Computation of SNV impact scores	Validation using heterozygous TF binding events	ENCSR000BIW_ESC_H1_GABPA_GABPA	manta2_mongodb_dump.tgz	Zenodo	doi:10.5281/zenodo.1044747	https://doi.org/10.5281/zenodo.1044747	ESC_H1	GABPA	GABPA	GABPA
ENCSR000BIY	Transcription factor binding site predictions	MA0112	Computation of SNV impact scores	Validation using heterozygous TF binding events	ENCSR000BIY_ISHIKAWA_ESR1_ESR1	manta2_mongodb_dump.tgz	Zenodo	doi:10.5281/zenodo.1044747	https://doi.org/10.5281/zenodo.1044747	ISHIKAWA	ESR1	ESR1	ESR1
ENCSR000BIZ	Transcription factor binding site predictions	MA0112	Computation of SNV impact scores	Validation using heterozygous TF binding events	ENCSR000BIZ_ISHIKAWA_ESR1_ESR1	manta2_mongodb_dump.tgz	Zenodo	doi:10.5281/zenodo.1044747	https://doi.org/10.5281/zenodo.1044747	ISHIKAWA	ESR1	ESR1	ESR1
ENCSR000BJA	Transcription factor binding site predictions	MA0162	Computation of SNV impact scores	Validation using heterozygous TF binding events	ENCSR000BJA_ESC_H1_EGR1_EGR1	manta2_mongodb_dump.tgz	Zenodo	doi:10.5281/zenodo.1044747	https://doi.org/10.5281/zenodo.1044747	ESC_H1	EGR1	EGR1	EGR1
ENCSR000BJB	Transcription factor binding site predictions	MA0093	Computation of SNV impact scores	Validation using heterozygous TF binding events	ENCSR000BJB_A549_USF1_USF1	manta2_mongodb_dump.tgz	Zenodo	doi:10.5281/zenodo.1044747	https://doi.org/10.5281/zenodo.1044747	A549	USF1	USF1	USF1
ENCSR000BJC	Transcription factor binding site predictions	MA0113	Computation of SNV impact scores	Validation using heterozygous TF binding events	ENCSR000BJC_ISHIKAWA_NR3C1_NR3C1	manta2_mongodb_dump.tgz	Zenodo	doi:10.5281/zenodo.1044747	https://doi.org/10.5281/zenodo.1044747	ISHIKAWA	NR3C1	NR3C1	NR3C1
ENCSR000BJD	Transcription factor binding site predictions	MA0512	Computation of SNV impact scores	Validation using heterozygous TF binding events	ENCSR000BJD_GM12878_RXRA_RXRA	manta2_mongodb_dump.tgz	Zenodo	doi:10.5281/zenodo.1044747	https://doi.org/10.5281/zenodo.1044747	GM12878	RXRA	RXRA	RXRA
ENCSR000BJG	Transcription factor binding site predictions	MA0521	Computation of SNV impact scores	Validation using heterozygous TF binding events	ENCSR000BJG_HEPG2_TCF12_TCF12	manta2_mongodb_dump.tgz	Zenodo	doi:10.5281/zenodo.1044747	https://doi.org/10.5281/zenodo.1044747	HEPG2	TCF12	TCF12	TCF12
ENCSR000BJH	Transcription factor binding site predictions	MA0014	Computation of SNV impact scores	Validation using heterozygous TF binding events	ENCSR000BJH_GM12891_PAX5_PAX5	manta2_mongodb_dump.tgz	Zenodo	doi:10.5281/zenodo.1044747	https://doi.org/10.5281/zenodo.1044747	GM12891	PAX5	PAX5	PAX5
ENCSR000BJI	Transcription factor binding site predictions	MA0014	Computation of SNV impact scores	Validation using heterozygous TF binding events	ENCSR000BJI_GM12892_PAX5_PAX5	manta2_mongodb_dump.tgz	Zenodo	doi:10.5281/zenodo.1044747	https://doi.org/10.5281/zenodo.1044747	GM12892	PAX5	PAX5	PAX5
ENCSR000BJJ	Transcription factor binding site predictions	MA0138	Computation of SNV impact scores	Validation using heterozygous TF binding events	ENCSR000BJJ_SKNSH_REST_REST	manta2_mongodb_dump.tgz	Zenodo	doi:10.5281/zenodo.1044747	https://doi.org/10.5281/zenodo.1044747	SKNSH	REST	REST	REST
ENCSR000BJK	Transcription factor binding site predictions	MA0062	Computation of SNV impact scores	Validation using heterozygous TF binding events	ENCSR000BJK_HEPG2_GABPA_GABPA	manta2_mongodb_dump.tgz	Zenodo	doi:10.5281/zenodo.1044747	https://doi.org/10.5281/zenodo.1044747	HEPG2	GABPA	GABPA	GABPA
ENCSR000BJL	Transcription factor binding site predictions	MA0138	Computation of SNV impact scores	Validation using heterozygous TF binding events	ENCSR000BJL_HEPG2_REST_REST	manta2_mongodb_dump.tgz	Zenodo	doi:10.5281/zenodo.1044747	https://doi.org/10.5281/zenodo.1044747	HEPG2	REST	REST	REST
ENCSR000BJO	Transcription factor binding site predictions	MA0138	Computation of SNV impact scores	Validation using heterozygous TF binding events	ENCSR000BJO_PANC1_REST_REST	manta2_mongodb_dump.tgz	Zenodo	doi:10.5281/zenodo.1044747	https://doi.org/10.5281/zenodo.1044747	PANC1	REST	REST	REST
ENCSR000BJP	Transcription factor binding site predictions	MA0138	Computation of SNV impact scores	Validation using heterozygous TF binding events	ENCSR000BJP_PFSK1_REST_REST	manta2_mongodb_dump.tgz	Zenodo	doi:10.5281/zenodo.1044747	https://doi.org/10.5281/zenodo.1044747	PFSK1	REST	REST	REST
ENCSR000BJR	Transcription factor binding site predictions	MA0113	Computation of SNV impact scores	Validation using heterozygous TF binding events	ENCSR000BJR_A549_NR3C1_NR3C1	manta2_mongodb_dump.tgz	Zenodo	doi:10.5281/zenodo.1044747	https://doi.org/10.5281/zenodo.1044747	A549	NR3C1	NR3C1	NR3C1
ENCSR000BJS	Transcription factor binding site predictions	MA0112	Computation of SNV impact scores	Validation using heterozygous TF binding events	ENCSR000BJS_T47D_ESR1_ESR1	manta2_mongodb_dump.tgz	Zenodo	doi:10.5281/zenodo.1044747	https://doi.org/10.5281/zenodo.1044747	T47D	ESR1	ESR1	ESR1
ENCSR000BJT	Transcription factor binding site predictions	MA0113	Computation of SNV impact scores	Validation using heterozygous TF binding events	ENCSR000BJT_A549_NR3C1_NR3C1	manta2_mongodb_dump.tgz	Zenodo	doi:10.5281/zenodo.1044747	https://doi.org/10.5281/zenodo.1044747	A549	NR3C1	NR3C1	NR3C1
ENCSR000BJW	Transcription factor binding site predictions	MA0512	Computation of SNV impact scores	Validation using heterozygous TF binding events	ENCSR000BJW_ESC_H1_RXRA_RXRA	manta2_mongodb_dump.tgz	Zenodo	doi:10.5281/zenodo.1044747	https://doi.org/10.5281/zenodo.1044747	ESC_H1	RXRA	RXRA	RXRA
ENCSR000BJX	Transcription factor binding site predictions	MA0079	Computation of SNV impact scores	Validation using heterozygous TF binding events	ENCSR000BJX_HEPG2_SP1_SP1	manta2_mongodb_dump.tgz	Zenodo	doi:10.5281/zenodo.1044747	https://doi.org/10.5281/zenodo.1044747	HEPG2	SP1	SP1	SP1
ENCSR000BJY	Transcription factor binding site predictions	MA0605	Computation of SNV impact scores	Validation using heterozygous TF binding events	ENCSR000BJY_GM12878_ATF3_ATF3	manta2_mongodb_dump.tgz	Zenodo	doi:10.5281/zenodo.1044747	https://doi.org/10.5281/zenodo.1044747	GM12878	ATF3	ATF3	ATF3
ENCSR000BKA	Transcription factor binding site predictions	MA0098	Computation of SNV impact scores	Validation using heterozygous TF binding events	ENCSR000BKA_GM12878_ETS1_ETS1	manta2_mongodb_dump.tgz	Zenodo	doi:10.5281/zenodo.1044747	https://doi.org/10.5281/zenodo.1044747	GM12878	ETS1	ETS1	ETS1
ENCSR000BKB	Transcription factor binding site predictions	MA0052	Computation of SNV impact scores	Validation using heterozygous TF binding events	ENCSR000BKB_GM12878_MEF2A_MEF2A	manta2_mongodb_dump.tgz	Zenodo	doi:10.5281/zenodo.1044747	https://doi.org/10.5281/zenodo.1044747	GM12878	MEF2A	MEF2A	MEF2A
ENCSR000BKC	Transcription factor binding site predictions	MA0605	Computation of SNV impact scores	Validation using heterozygous TF binding events	ENCSR000BKC_ESC_H1_ATF3_ATF3	manta2_mongodb_dump.tgz	Zenodo	doi:10.5281/zenodo.1044747	https://doi.org/10.5281/zenodo.1044747	ESC_H1	ATF3	ATF3	ATF3
ENCSR000BKD	Transcription factor binding site predictions	MA0095	Computation of SNV impact scores	Validation using heterozygous TF binding events	ENCSR000BKD_ESC_H1_YY1_YY1	manta2_mongodb_dump.tgz	Zenodo	doi:10.5281/zenodo.1044747	https://doi.org/10.5281/zenodo.1044747	ESC_H1	YY1	YY1	YY1
ENCSR000BKE	Transcription factor binding site predictions	MA0605	Computation of SNV impact scores	Validation using heterozygous TF binding events	ENCSR000BKE_HEPG2_ATF3_ATF3	manta2_mongodb_dump.tgz	Zenodo	doi:10.5281/zenodo.1044747	https://doi.org/10.5281/zenodo.1044747	HEPG2	ATF3	ATF3	ATF3
ENCSR000BKF	Transcription factor binding site predictions	MA0527	Computation of SNV impact scores	Validation using heterozygous TF binding events	ENCSR000BKF_K562_ZBTB33_ZBTB33	manta2_mongodb_dump.tgz	Zenodo	doi:10.5281/zenodo.1044747	https://doi.org/10.5281/zenodo.1044747	K562	ZBTB33	ZBTB33	ZBTB33
ENCSR000BKJ	Transcription factor binding site predictions	MA0095	Computation of SNV impact scores	Validation using heterozygous TF binding events	ENCSR000BKJ_GM12891_YY1_YY1	manta2_mongodb_dump.tgz	Zenodo	doi:10.5281/zenodo.1044747	https://doi.org/10.5281/zenodo.1044747	GM12891	YY1	YY1	YY1
ENCSR000BKL	Transcription factor binding site predictions	MA0112	Computation of SNV impact scores	Validation using heterozygous TF binding events	ENCSR000BKL_ISHIKAWA_ESR1_ESR1	manta2_mongodb_dump.tgz	Zenodo	doi:10.5281/zenodo.1044747	https://doi.org/10.5281/zenodo.1044747	ISHIKAWA	ESR1	ESR1	ESR1
ENCSR000BKM	Transcription factor binding site predictions	MA0036	Computation of SNV impact scores	Validation using heterozygous TF binding events	ENCSR000BKM_K562_GATA2_GATA2	manta2_mongodb_dump.tgz	Zenodo	doi:10.5281/zenodo.1044747	https://doi.org/10.5281/zenodo.1044747	K562	GATA2	GATA2	GATA2
ENCSR000BKN	Transcription factor binding site predictions	MA0112	Computation of SNV impact scores	Validation using heterozygous TF binding events	ENCSR000BKN_T47D_ESR1_ESR1	manta2_mongodb_dump.tgz	Zenodo	doi:10.5281/zenodo.1044747	https://doi.org/10.5281/zenodo.1044747	T47D	ESR1	ESR1	ESR1
ENCSR000BKO	Transcription factor binding site predictions	MA0079	Computation of SNV impact scores	Validation using heterozygous TF binding events	ENCSR000BKO_K562_SP1_SP1	manta2_mongodb_dump.tgz	Zenodo	doi:10.5281/zenodo.1044747	https://doi.org/10.5281/zenodo.1044747	K562	SP1	SP1	SP1
ENCSR000BKP	Transcription factor binding site predictions	MA0492	Computation of SNV impact scores	Validation using heterozygous TF binding events	ENCSR000BKP_ESC_H1_JUND_JUND(VAR.2)	manta2_mongodb_dump.tgz	Zenodo	doi:10.5281/zenodo.1044747	https://doi.org/10.5281/zenodo.1044747	ESC_H1	JUND	JUND	JUND(VAR.2)
ENCSR000BKP	Transcription factor binding site predictions	MA0491	Computation of SNV impact scores	Validation using heterozygous TF binding events	ENCSR000BKP_ESC_H1_JUND_JUND	manta2_mongodb_dump.tgz	Zenodo	doi:10.5281/zenodo.1044747	https://doi.org/10.5281/zenodo.1044747	ESC_H1	JUND	JUND	JUND
ENCSR000BKQ	Transcription factor binding site predictions	MA0098	Computation of SNV impact scores	Validation using heterozygous TF binding events	ENCSR000BKQ_K562_ETS1_ETS1	manta2_mongodb_dump.tgz	Zenodo	doi:10.5281/zenodo.1044747	https://doi.org/10.5281/zenodo.1044747	K562	ETS1	ETS1	ETS1
ENCSR000BKT	Transcription factor binding site predictions	MA0093	Computation of SNV impact scores	Validation using heterozygous TF binding events	ENCSR000BKT_K562_USF1_USF1	manta2_mongodb_dump.tgz	Zenodo	doi:10.5281/zenodo.1044747	https://doi.org/10.5281/zenodo.1044747	K562	USF1	USF1	USF1
ENCSR000BKU	Transcription factor binding site predictions	MA0095	Computation of SNV impact scores	Validation using heterozygous TF binding events	ENCSR000BKU_K562_YY1_YY1	manta2_mongodb_dump.tgz	Zenodo	doi:10.5281/zenodo.1044747	https://doi.org/10.5281/zenodo.1044747	K562	YY1	YY1	YY1
ENCSR000BKW	Transcription factor binding site predictions	MA0148	Computation of SNV impact scores	Validation using heterozygous TF binding events	ENCSR000BKW_ISHIKAWA_FOXA1_FOXA1	manta2_mongodb_dump.tgz	Zenodo	doi:10.5281/zenodo.1044747	https://doi.org/10.5281/zenodo.1044747	ISHIKAWA	FOXA1	FOXA1	FOXA1
ENCSR000BKY	Transcription factor binding site predictions	MA0148	Computation of SNV impact scores	Validation using heterozygous TF binding events	ENCSR000BKY_T47D_FOXA1_FOXA1	manta2_mongodb_dump.tgz	Zenodo	doi:10.5281/zenodo.1044747	https://doi.org/10.5281/zenodo.1044747	T47D	FOXA1	FOXA1	FOXA1
ENCSR000BLB	Transcription factor binding site predictions	MA0113	Computation of SNV impact scores	Validation using heterozygous TF binding events	ENCSR000BLB_ISHIKAWA_NR3C1_NR3C1	manta2_mongodb_dump.tgz	Zenodo	doi:10.5281/zenodo.1044747	https://doi.org/10.5281/zenodo.1044747	ISHIKAWA	NR3C1	NR3C1	NR3C1
ENCSR000BLE	Transcription factor binding site predictions	MA0148	Computation of SNV impact scores	Validation using heterozygous TF binding events	ENCSR000BLE_HEPG2_FOXA1_FOXA1	manta2_mongodb_dump.tgz	Zenodo	doi:10.5281/zenodo.1044747	https://doi.org/10.5281/zenodo.1044747	HEPG2	FOXA1	FOXA1	FOXA1
ENCSR000BLF	Transcription factor binding site predictions	MA0114	Computation of SNV impact scores	Validation using heterozygous TF binding events	ENCSR000BLF_HEPG2_HNF4A_HNF4A	manta2_mongodb_dump.tgz	Zenodo	doi:10.5281/zenodo.1044747	https://doi.org/10.5281/zenodo.1044747	HEPG2	HNF4A	HNF4A	HNF4A
ENCSR000BLI	Transcription factor binding site predictions	MA0471	Computation of SNV impact scores	Validation using heterozygous TF binding events	ENCSR000BLI_K562_E2F6_E2F6	manta2_mongodb_dump.tgz	Zenodo	doi:10.5281/zenodo.1044747	https://doi.org/10.5281/zenodo.1044747	K562	E2F6	E2F6	E2F6
ENCSR000BLK	Transcription factor binding site predictions	MA0083	Computation of SNV impact scores	Validation using heterozygous TF binding events	ENCSR000BLK_K562_SRF_SRF	manta2_mongodb_dump.tgz	Zenodo	doi:10.5281/zenodo.1044747	https://doi.org/10.5281/zenodo.1044747	K562	SRF	SRF	SRF
ENCSR000BLL	Transcription factor binding site predictions	MA0112	Computation of SNV impact scores	Validation using heterozygous TF binding events	ENCSR000BLL_T47D_ESR1_ESR1	manta2_mongodb_dump.tgz	Zenodo	doi:10.5281/zenodo.1044747	https://doi.org/10.5281/zenodo.1044747	T47D	ESR1	ESR1	ESR1
ENCSR000BLO	Transcription factor binding site predictions	MA0062	Computation of SNV impact scores	Validation using heterozygous TF binding events	ENCSR000BLO_K562_GABPA_GABPA	manta2_mongodb_dump.tgz	Zenodo	doi:10.5281/zenodo.1044747	https://doi.org/10.5281/zenodo.1044747	K562	GABPA	GABPA	GABPA
ENCSR000BLP	Transcription factor binding site predictions	MA0058	Computation of SNV impact scores	Validation using heterozygous TF binding events	ENCSR000BLP_K562_MAX_MAX	manta2_mongodb_dump.tgz	Zenodo	doi:10.5281/zenodo.1044747	https://doi.org/10.5281/zenodo.1044747	K562	MAX	MAX	MAX
ENCSR000BLT	Transcription factor binding site predictions	MA0095	Computation of SNV impact scores	Validation using heterozygous TF binding events	ENCSR000BLT_GM12892_YY1_YY1	manta2_mongodb_dump.tgz	Zenodo	doi:10.5281/zenodo.1044747	https://doi.org/10.5281/zenodo.1044747	GM12892	YY1	YY1	YY1
ENCSR000BLV	Transcription factor binding site predictions	MA0083	Computation of SNV impact scores	Validation using heterozygous TF binding events	ENCSR000BLV_HEPG2_SRF_SRF	manta2_mongodb_dump.tgz	Zenodo	doi:10.5281/zenodo.1044747	https://doi.org/10.5281/zenodo.1044747	HEPG2	SRF	SRF	SRF
ENCSR000BLX	Transcription factor binding site predictions	MA0139	Computation of SNV impact scores	Validation using heterozygous TF binding events	ENCSR000BLX_SKNSH_CTCF_CTCF	manta2_mongodb_dump.tgz	Zenodo	doi:10.5281/zenodo.1044747	https://doi.org/10.5281/zenodo.1044747	SKNSH	CTCF	CTCF	CTCF
ENCSR000BLZ	Transcription factor binding site predictions	MA0095	Computation of SNV impact scores	Validation using heterozygous TF binding events	ENCSR000BLZ_SKNSH_YY1_YY1	manta2_mongodb_dump.tgz	Zenodo	doi:10.5281/zenodo.1044747	https://doi.org/10.5281/zenodo.1044747	SKNSH	YY1	YY1	YY1
ENCSR000BMB	Transcription factor binding site predictions	MA0473	Computation of SNV impact scores	Validation using heterozygous TF binding events	ENCSR000BMB_GM12878_ELF1_ELF1	manta2_mongodb_dump.tgz	Zenodo	doi:10.5281/zenodo.1044747	https://doi.org/10.5281/zenodo.1044747	GM12878	ELF1	ELF1	ELF1
ENCSR000BMD	Transcription factor binding site predictions	MA0473	Computation of SNV impact scores	Validation using heterozygous TF binding events	ENCSR000BMD_K562_ELF1_ELF1	manta2_mongodb_dump.tgz	Zenodo	doi:10.5281/zenodo.1044747	https://doi.org/10.5281/zenodo.1044747	K562	ELF1	ELF1	ELF1
ENCSR000BME	Transcription factor binding site predictions	MA0750	Computation of SNV impact scores	Validation using heterozygous TF binding events	ENCSR000BME_K562_ZBTB7A_ZBTB7A	manta2_mongodb_dump.tgz	Zenodo	doi:10.5281/zenodo.1044747	https://doi.org/10.5281/zenodo.1044747	K562	ZBTB7A	ZBTB7A	ZBTB7A
ENCSR000BMF	Transcription factor binding site predictions	MA0093	Computation of SNV impact scores	Validation using heterozygous TF binding events	ENCSR000BMF_SKNSH_USF1_USF1	manta2_mongodb_dump.tgz	Zenodo	doi:10.5281/zenodo.1044747	https://doi.org/10.5281/zenodo.1044747	SKNSH	USF1	USF1	USF1
ENCSR000BMH	Transcription factor binding site predictions	MA0095	Computation of SNV impact scores	Validation using heterozygous TF binding events	ENCSR000BMH_K562_YY1_YY1	manta2_mongodb_dump.tgz	Zenodo	doi:10.5281/zenodo.1044747	https://doi.org/10.5281/zenodo.1044747	K562	YY1	YY1	YY1
ENCSR000BMI	Transcription factor binding site predictions	MA0083	Computation of SNV impact scores	Validation using heterozygous TF binding events	ENCSR000BMI_GM12878_SRF_SRF	manta2_mongodb_dump.tgz	Zenodo	doi:10.5281/zenodo.1044747	https://doi.org/10.5281/zenodo.1044747	GM12878	SRF	SRF	SRF
ENCSR000BMN	Transcription factor binding site predictions	MA0138	Computation of SNV impact scores	Validation using heterozygous TF binding events	ENCSR000BMN_HELA_S3_REST_REST	manta2_mongodb_dump.tgz	Zenodo	doi:10.5281/zenodo.1044747	https://doi.org/10.5281/zenodo.1044747	HELA_S3	REST	REST	REST
ENCSR000BMO	Transcription factor binding site predictions	MA0148	Computation of SNV impact scores	Validation using heterozygous TF binding events	ENCSR000BMO_HEPG2_FOXA1_FOXA1	manta2_mongodb_dump.tgz	Zenodo	doi:10.5281/zenodo.1044747	https://doi.org/10.5281/zenodo.1044747	HEPG2	FOXA1	FOXA1	FOXA1
ENCSR000BMQ	Transcription factor binding site predictions	MA0162	Computation of SNV impact scores	Validation using heterozygous TF binding events	ENCSR000BMQ_GM12878_EGR1_EGR1	manta2_mongodb_dump.tgz	Zenodo	doi:10.5281/zenodo.1044747	https://doi.org/10.5281/zenodo.1044747	GM12878	EGR1	EGR1	EGR1
ENCSR000BMU	Transcription factor binding site predictions	MA1115	Computation of SNV impact scores	Validation using heterozygous TF binding events	ENCSR000BMU_ESC_H1_POU5F1_POU5F1	manta2_mongodb_dump.tgz	Zenodo	doi:10.5281/zenodo.1044747	https://doi.org/10.5281/zenodo.1044747	ESC_H1	POU5F1	POU5F1	POU5F1
ENCSR000BMV	Transcription factor binding site predictions	MA0477	Computation of SNV impact scores	Validation using heterozygous TF binding events	ENCSR000BMV_K562_FOSL1_FOSL1	manta2_mongodb_dump.tgz	Zenodo	doi:10.5281/zenodo.1044747	https://doi.org/10.5281/zenodo.1044747	K562	FOSL1	FOSL1	FOSL1
ENCSR000BMW	Transcription factor binding site predictions	MA0138	Computation of SNV impact scores	Validation using heterozygous TF binding events	ENCSR000BMW_K562_REST_REST	manta2_mongodb_dump.tgz	Zenodo	doi:10.5281/zenodo.1044747	https://doi.org/10.5281/zenodo.1044747	K562	REST	REST	REST
ENCSR000BMX	Transcription factor binding site predictions	MA0037	Computation of SNV impact scores	Validation using heterozygous TF binding events	ENCSR000BMX_T47D_GATA3_GATA3	manta2_mongodb_dump.tgz	Zenodo	doi:10.5281/zenodo.1044747	https://doi.org/10.5281/zenodo.1044747	T47D	GATA3	GATA3	GATA3
ENCSR000BMZ	Transcription factor binding site predictions	MA0473	Computation of SNV impact scores	Validation using heterozygous TF binding events	ENCSR000BMZ_HEPG2_ELF1_ELF1	manta2_mongodb_dump.tgz	Zenodo	doi:10.5281/zenodo.1044747	https://doi.org/10.5281/zenodo.1044747	HEPG2	ELF1	ELF1	ELF1
ENCSR000BNA	Transcription factor binding site predictions	MA0527	Computation of SNV impact scores	Validation using heterozygous TF binding events	ENCSR000BNA_HEPG2_ZBTB33_ZBTB33	manta2_mongodb_dump.tgz	Zenodo	doi:10.5281/zenodo.1044747	https://doi.org/10.5281/zenodo.1044747	HEPG2	ZBTB33	ZBTB33	ZBTB33
ENCSR000BND	Transcription factor binding site predictions	MA0103	Computation of SNV impact scores	Validation using heterozygous TF binding events	ENCSR000BND_GM12878_ZEB1_ZEB1	manta2_mongodb_dump.tgz	Zenodo	doi:10.5281/zenodo.1044747	https://doi.org/10.5281/zenodo.1044747	GM12878	ZEB1	ZEB1	ZEB1
ENCSR000BNE	Transcription factor binding site predictions	MA0162	Computation of SNV impact scores	Validation using heterozygous TF binding events	ENCSR000BNE_K562_EGR1_EGR1	manta2_mongodb_dump.tgz	Zenodo	doi:10.5281/zenodo.1044747	https://doi.org/10.5281/zenodo.1044747	K562	EGR1	EGR1	EGR1
ENCSR000BNG	Transcription factor binding site predictions	MA0497	Computation of SNV impact scores	Validation using heterozygous TF binding events	ENCSR000BNG_GM12878_MEF2C_MEF2C	manta2_mongodb_dump.tgz	Zenodo	doi:10.5281/zenodo.1044747	https://doi.org/10.5281/zenodo.1044747	GM12878	MEF2C	MEF2C	MEF2C
ENCSR000BNH	Transcription factor binding site predictions	MA0139	Computation of SNV impact scores	Validation using heterozygous TF binding events	ENCSR000BNH_ESC_H1_CTCF_CTCF	manta2_mongodb_dump.tgz	Zenodo	doi:10.5281/zenodo.1044747	https://doi.org/10.5281/zenodo.1044747	ESC_H1	CTCF	CTCF	CTCF
ENCSR000BNI	Transcription factor binding site predictions	MA0047	Computation of SNV impact scores	Validation using heterozygous TF binding events	ENCSR000BNI_HEPG2_FOXA2_FOXA2	manta2_mongodb_dump.tgz	Zenodo	doi:10.5281/zenodo.1044747	https://doi.org/10.5281/zenodo.1044747	HEPG2	FOXA2	FOXA2	FOXA2
ENCSR000BNJ	Transcription factor binding site predictions	MA0484	Computation of SNV impact scores	Validation using heterozygous TF binding events	ENCSR000BNJ_HEPG2_HNF4G_HNF4G	manta2_mongodb_dump.tgz	Zenodo	doi:10.5281/zenodo.1044747	https://doi.org/10.5281/zenodo.1044747	HEPG2	HNF4G	HNF4G	HNF4G
ENCSR000BNK	Transcription factor binding site predictions	MA1102	Computation of SNV impact scores	Validation using heterozygous TF binding events	ENCSR000BNK_K562_CTCFL_CTCFL	manta2_mongodb_dump.tgz	Zenodo	doi:10.5281/zenodo.1044747	https://doi.org/10.5281/zenodo.1044747	K562	CTCFL	CTCFL	CTCFL
ENCSR000BNL	Transcription factor binding site predictions	MA0516	Computation of SNV impact scores	Validation using heterozygous TF binding events	ENCSR000BNL_K562_SP2_SP2	manta2_mongodb_dump.tgz	Zenodo	doi:10.5281/zenodo.1044747	https://doi.org/10.5281/zenodo.1044747	K562	SP2	SP2	SP2
ENCSR000BNN	Transcription factor binding site predictions	MA0597	Computation of SNV impact scores	Validation using heterozygous TF binding events	ENCSR000BNN_K562_THAP1_THAP1	manta2_mongodb_dump.tgz	Zenodo	doi:10.5281/zenodo.1044747	https://doi.org/10.5281/zenodo.1044747	K562	THAP1	THAP1	THAP1
ENCSR000BNO	Transcription factor binding site predictions	MA0139	Computation of SNV impact scores	Validation using heterozygous TF binding events	ENCSR000BNO_T47D_CTCF_CTCF	manta2_mongodb_dump.tgz	Zenodo	doi:10.5281/zenodo.1044747	https://doi.org/10.5281/zenodo.1044747	T47D	CTCF	CTCF	CTCF
ENCSR000BNP	Transcription factor binding site predictions	MA0095	Computation of SNV impact scores	Validation using heterozygous TF binding events	ENCSR000BNP_GM12878_YY1_YY1	manta2_mongodb_dump.tgz	Zenodo	doi:10.5281/zenodo.1044747	https://doi.org/10.5281/zenodo.1044747	GM12878	YY1	YY1	YY1
ENCSR000BNS	Transcription factor binding site predictions	MA0477	Computation of SNV impact scores	Validation using heterozygous TF binding events	ENCSR000BNS_ESC_H1_FOSL1_FOSL1	manta2_mongodb_dump.tgz	Zenodo	doi:10.5281/zenodo.1044747	https://doi.org/10.5281/zenodo.1044747	ESC_H1	FOSL1	FOSL1	FOSL1
ENCSR000BNT	Transcription factor binding site predictions	MA0095	Computation of SNV impact scores	Validation using heterozygous TF binding events	ENCSR000BNT_HEPG2_YY1_YY1	manta2_mongodb_dump.tgz	Zenodo	doi:10.5281/zenodo.1044747	https://doi.org/10.5281/zenodo.1044747	HEPG2	YY1	YY1	YY1
ENCSR000BNU	Transcription factor binding site predictions	MA0605	Computation of SNV impact scores	Validation using heterozygous TF binding events	ENCSR000BNU_K562_ATF3_ATF3	manta2_mongodb_dump.tgz	Zenodo	doi:10.5281/zenodo.1044747	https://doi.org/10.5281/zenodo.1044747	K562	ATF3	ATF3	ATF3
ENCSR000BNV	Transcription factor binding site predictions	MA0052	Computation of SNV impact scores	Validation using heterozygous TF binding events	ENCSR000BNV_K562_MEF2A_MEF2A	manta2_mongodb_dump.tgz	Zenodo	doi:10.5281/zenodo.1044747	https://doi.org/10.5281/zenodo.1044747	K562	MEF2A	MEF2A	MEF2A
ENCSR000BNX	Transcription factor binding site predictions	MA0095	Computation of SNV impact scores	Validation using heterozygous TF binding events	ENCSR000BNX_HCT166_YY1_YY1	manta2_mongodb_dump.tgz	Zenodo	doi:10.5281/zenodo.1044747	https://doi.org/10.5281/zenodo.1044747	HCT166	YY1	YY1	YY1
ENCSR000BNY	Transcription factor binding site predictions	MA0527	Computation of SNV impact scores	Validation using heterozygous TF binding events	ENCSR000BNY_HCT166_ZBTB33_ZBTB33	manta2_mongodb_dump.tgz	Zenodo	doi:10.5281/zenodo.1044747	https://doi.org/10.5281/zenodo.1044747	HCT166	ZBTB33	ZBTB33	ZBTB33
ENCSR000BOT	Transcription factor binding site predictions	MA0138	Computation of SNV impact scores	Validation using heterozygous TF binding events	ENCSR000BOT_HEPG2_REST_REST	manta2_mongodb_dump.tgz	Zenodo	doi:10.5281/zenodo.1044747	https://doi.org/10.5281/zenodo.1044747	HEPG2	REST	REST	REST
ENCSR000BOU	Transcription factor binding site predictions	MA0516	Computation of SNV impact scores	Validation using heterozygous TF binding events	ENCSR000BOU_HEPG2_SP2_SP2	manta2_mongodb_dump.tgz	Zenodo	doi:10.5281/zenodo.1044747	https://doi.org/10.5281/zenodo.1044747	HEPG2	SP2	SP2	SP2
ENCSR000BOX	Transcription factor binding site predictions	MA0138	Computation of SNV impact scores	Validation using heterozygous TF binding events	ENCSR000BOX_PFSK1_REST_REST	manta2_mongodb_dump.tgz	Zenodo	doi:10.5281/zenodo.1044747	https://doi.org/10.5281/zenodo.1044747	PFSK1	REST	REST	REST
ENCSR000BOZ	Transcription factor binding site predictions	MA0138	Computation of SNV impact scores	Validation using heterozygous TF binding events	ENCSR000BOZ_SKNSH_REST_REST	manta2_mongodb_dump.tgz	Zenodo	doi:10.5281/zenodo.1044747	https://doi.org/10.5281/zenodo.1044747	SKNSH	REST	REST	REST
ENCSR000BPE	Transcription factor binding site predictions	MA0079	Computation of SNV impact scores	Validation using heterozygous TF binding events	ENCSR000BPE_A549_SP1_SP1	manta2_mongodb_dump.tgz	Zenodo	doi:10.5281/zenodo.1044747	https://doi.org/10.5281/zenodo.1044747	A549	SP1	SP1	SP1
ENCSR000BPJ	Transcription factor binding site predictions	MA0139	Computation of SNV impact scores	Validation using heterozygous TF binding events	ENCSR000BPJ_K562_CTCF_CTCF	manta2_mongodb_dump.tgz	Zenodo	doi:10.5281/zenodo.1044747	https://doi.org/10.5281/zenodo.1044747	K562	CTCF	CTCF	CTCF
ENCSR000BPK	Transcription factor binding site predictions	MA0138	Computation of SNV impact scores	Validation using heterozygous TF binding events	ENCSR000BPK_PANC1_REST_REST	manta2_mongodb_dump.tgz	Zenodo	doi:10.5281/zenodo.1044747	https://doi.org/10.5281/zenodo.1044747	PANC1	REST	REST	REST
ENCSR000BPM	Transcription factor binding site predictions	MA0095	Computation of SNV impact scores	Validation using heterozygous TF binding events	ENCSR000BPM_A549_YY1_YY1	manta2_mongodb_dump.tgz	Zenodo	doi:10.5281/zenodo.1044747	https://doi.org/10.5281/zenodo.1044747	A549	YY1	YY1	YY1
ENCSR000BPS	Transcription factor binding site predictions	MA0605	Computation of SNV impact scores	Validation using heterozygous TF binding events	ENCSR000BPS_A549_ATF3_ATF3	manta2_mongodb_dump.tgz	Zenodo	doi:10.5281/zenodo.1044747	https://doi.org/10.5281/zenodo.1044747	A549	ATF3	ATF3	ATF3
ENCSR000BPT	Transcription factor binding site predictions	MA0473	Computation of SNV impact scores	Validation using heterozygous TF binding events	ENCSR000BPT_A549_ELF1_ELF1	manta2_mongodb_dump.tgz	Zenodo	doi:10.5281/zenodo.1044747	https://doi.org/10.5281/zenodo.1044747	A549	ELF1	ELF1	ELF1
ENCSR000BPU	Transcription factor binding site predictions	MA0098	Computation of SNV impact scores	Validation using heterozygous TF binding events	ENCSR000BPU_A549_ETS1_ETS1	manta2_mongodb_dump.tgz	Zenodo	doi:10.5281/zenodo.1044747	https://doi.org/10.5281/zenodo.1044747	A549	ETS1	ETS1	ETS1
ENCSR000BPV	Transcription factor binding site predictions	MA0093	Computation of SNV impact scores	Validation using heterozygous TF binding events	ENCSR000BPV_A549_USF1_USF1	manta2_mongodb_dump.tgz	Zenodo	doi:10.5281/zenodo.1044747	https://doi.org/10.5281/zenodo.1044747	A549	USF1	USF1	USF1
ENCSR000BPX	Transcription factor binding site predictions	MA0148	Computation of SNV impact scores	Validation using heterozygous TF binding events	ENCSR000BPX_A549_FOXA1_FOXA1	manta2_mongodb_dump.tgz	Zenodo	doi:10.5281/zenodo.1044747	https://doi.org/10.5281/zenodo.1044747	A549	FOXA1	FOXA1	FOXA1
ENCSR000BPY	Transcription factor binding site predictions	MA0062	Computation of SNV impact scores	Validation using heterozygous TF binding events	ENCSR000BPY_A549_GABPA_GABPA	manta2_mongodb_dump.tgz	Zenodo	doi:10.5281/zenodo.1044747	https://doi.org/10.5281/zenodo.1044747	A549	GABPA	GABPA	GABPA
ENCSR000BPZ	Transcription factor binding site predictions	MA0527	Computation of SNV impact scores	Validation using heterozygous TF binding events	ENCSR000BPZ_A549_ZBTB33_ZBTB33	manta2_mongodb_dump.tgz	Zenodo	doi:10.5281/zenodo.1044747	https://doi.org/10.5281/zenodo.1044747	A549	ZBTB33	ZBTB33	ZBTB33
ENCSR000BQA	Transcription factor binding site predictions	MA0750	Computation of SNV impact scores	Validation using heterozygous TF binding events	ENCSR000BQA_HEPG2_ZBTB7A_ZBTB7A	manta2_mongodb_dump.tgz	Zenodo	doi:10.5281/zenodo.1044747	https://doi.org/10.5281/zenodo.1044747	HEPG2	ZBTB7A	ZBTB7A	ZBTB7A
ENCSR000BQD	Transcription factor binding site predictions	MA0112	Computation of SNV impact scores	Validation using heterozygous TF binding events	ENCSR000BQD_T47D_ESR1_ESR1	manta2_mongodb_dump.tgz	Zenodo	doi:10.5281/zenodo.1044747	https://doi.org/10.5281/zenodo.1044747	T47D	ESR1	ESR1	ESR1
ENCSR000BQE	Transcription factor binding site predictions	MA0139	Computation of SNV impact scores	Validation using heterozygous TF binding events	ENCSR000BQE_ISHIKAWA_CTCF_CTCF	manta2_mongodb_dump.tgz	Zenodo	doi:10.5281/zenodo.1044747	https://doi.org/10.5281/zenodo.1044747	ISHIKAWA	CTCF	CTCF	CTCF
ENCSR000BQG	Transcription factor binding site predictions	MA0516	Computation of SNV impact scores	Validation using heterozygous TF binding events	ENCSR000BQG_ESC_H1_SP2_SP2	manta2_mongodb_dump.tgz	Zenodo	doi:10.5281/zenodo.1044747	https://doi.org/10.5281/zenodo.1044747	ESC_H1	SP2	SP2	SP2
ENCSR000BQI	Transcription factor binding site predictions	MA0466	Computation of SNV impact scores	Validation using heterozygous TF binding events	ENCSR000BQI_HEPG2_CEBPB_CEBPB	manta2_mongodb_dump.tgz	Zenodo	doi:10.5281/zenodo.1044747	https://doi.org/10.5281/zenodo.1044747	HEPG2	CEBPB	CEBPB	CEBPB
ENCSR000BQJ	Transcription factor binding site predictions	MA0836	Computation of SNV impact scores	Validation using heterozygous TF binding events	ENCSR000BQJ_HEPG2_CEBPD_CEBPD	manta2_mongodb_dump.tgz	Zenodo	doi:10.5281/zenodo.1044747	https://doi.org/10.5281/zenodo.1044747	HEPG2	CEBPD	CEBPD	CEBPD
ENCSR000BQL	Transcription factor binding site predictions	MA0624	Computation of SNV impact scores	Validation using heterozygous TF binding events	ENCSR000BQL_GM12878_NFATC1_NFATC1	manta2_mongodb_dump.tgz	Zenodo	doi:10.5281/zenodo.1044747	https://doi.org/10.5281/zenodo.1044747	GM12878	NFATC1	NFATC1	NFATC1
ENCSR000BQO	Transcription factor binding site predictions	MA0478	Computation of SNV impact scores	Validation using heterozygous TF binding events	ENCSR000BQO_A549_FOSL2_FOSL2	manta2_mongodb_dump.tgz	Zenodo	doi:10.5281/zenodo.1044747	https://doi.org/10.5281/zenodo.1044747	A549	FOSL2	FOSL2	FOSL2
ENCSR000BQP	Transcription factor binding site predictions	MA0138	Computation of SNV impact scores	Validation using heterozygous TF binding events	ENCSR000BQP_A549_REST_REST	manta2_mongodb_dump.tgz	Zenodo	doi:10.5281/zenodo.1044747	https://doi.org/10.5281/zenodo.1044747	A549	REST	REST	REST
ENCSR000BQQ	Transcription factor binding site predictions	MA0521	Computation of SNV impact scores	Validation using heterozygous TF binding events	ENCSR000BQQ_A549_TCF12_TCF12	manta2_mongodb_dump.tgz	Zenodo	doi:10.5281/zenodo.1044747	https://doi.org/10.5281/zenodo.1044747	A549	TCF12	TCF12	TCF12
ENCSR000BQR	Transcription factor binding site predictions	MA0112	Computation of SNV impact scores	Validation using heterozygous TF binding events	ENCSR000BQR_ISHIKAWA_ESR1_ESR1	manta2_mongodb_dump.tgz	Zenodo	doi:10.5281/zenodo.1044747	https://doi.org/10.5281/zenodo.1044747	ISHIKAWA	ESR1	ESR1	ESR1
ENCSR000BQS	Transcription factor binding site predictions	MA0138	Computation of SNV impact scores	Validation using heterozygous TF binding events	ENCSR000BQS_GM12878_REST_REST	manta2_mongodb_dump.tgz	Zenodo	doi:10.5281/zenodo.1044747	https://doi.org/10.5281/zenodo.1044747	GM12878	REST	REST	REST
ENCSR000BQT	Transcription factor binding site predictions	MA0522	Computation of SNV impact scores	Validation using heterozygous TF binding events	ENCSR000BQT_GM12878_TCF3_TCF3	manta2_mongodb_dump.tgz	Zenodo	doi:10.5281/zenodo.1044747	https://doi.org/10.5281/zenodo.1044747	GM12878	TCF3	TCF3	TCF3
ENCSR000BQV	Transcription factor binding site predictions	MA0685	Computation of SNV impact scores	Validation using heterozygous TF binding events	ENCSR000BQV_ESC_H1_SP4_SP4	manta2_mongodb_dump.tgz	Zenodo	doi:10.5281/zenodo.1044747	https://doi.org/10.5281/zenodo.1044747	ESC_H1	SP4	SP4	SP4
ENCSR000BQX	Transcription factor binding site predictions	MA0161	Computation of SNV impact scores	Validation using heterozygous TF binding events	ENCSR000BQX_HEPG2_NFIC_NFIC	manta2_mongodb_dump.tgz	Zenodo	doi:10.5281/zenodo.1044747	https://doi.org/10.5281/zenodo.1044747	HEPG2	NFIC	NFIC	NFIC
ENCSR000BQZ	Transcription factor binding site predictions	MA0519	Computation of SNV impact scores	Validation using heterozygous TF binding events	ENCSR000BQZ_GM12878_STAT5A_STAT5A::STAT5B	manta2_mongodb_dump.tgz	Zenodo	doi:10.5281/zenodo.1044747	https://doi.org/10.5281/zenodo.1044747	GM12878	STAT5A	STAT5A	STAT5A::STAT5B
ENCSR000BRA	Transcription factor binding site predictions	MA0018	Computation of SNV impact scores	Validation using heterozygous TF binding events	ENCSR000BRA_A549_CREB1_CREB1	manta2_mongodb_dump.tgz	Zenodo	doi:10.5281/zenodo.1044747	https://doi.org/10.5281/zenodo.1044747	A549	CREB1	CREB1	CREB1
ENCSR000BRB	Transcription factor binding site predictions	MA0018	Computation of SNV impact scores	Validation using heterozygous TF binding events	ENCSR000BRB_A549_CREB1_CREB1	manta2_mongodb_dump.tgz	Zenodo	doi:10.5281/zenodo.1044747	https://doi.org/10.5281/zenodo.1044747	A549	CREB1	CREB1	CREB1
ENCSR000BRC	Transcription factor binding site predictions	MA0018	Computation of SNV impact scores	Validation using heterozygous TF binding events	ENCSR000BRC_A549_CREB1_CREB1	manta2_mongodb_dump.tgz	Zenodo	doi:10.5281/zenodo.1044747	https://doi.org/10.5281/zenodo.1044747	A549	CREB1	CREB1	CREB1
ENCSR000BRD	Transcription factor binding site predictions	MA0148	Computation of SNV impact scores	Validation using heterozygous TF binding events	ENCSR000BRD_A549_FOXA1_FOXA1	manta2_mongodb_dump.tgz	Zenodo	doi:10.5281/zenodo.1044747	https://doi.org/10.5281/zenodo.1044747	A549	FOXA1	FOXA1	FOXA1
ENCSR000BRE	Transcription factor binding site predictions	MA0047	Computation of SNV impact scores	Validation using heterozygous TF binding events	ENCSR000BRE_A549_FOXA2_FOXA2	manta2_mongodb_dump.tgz	Zenodo	doi:10.5281/zenodo.1044747	https://doi.org/10.5281/zenodo.1044747	A549	FOXA2	FOXA2	FOXA2
ENCSR000BRF	Transcription factor binding site predictions	MA0492	Computation of SNV impact scores	Validation using heterozygous TF binding events	ENCSR000BRF_A549_JUND_JUND(VAR.2)	manta2_mongodb_dump.tgz	Zenodo	doi:10.5281/zenodo.1044747	https://doi.org/10.5281/zenodo.1044747	A549	JUND	JUND	JUND(VAR.2)
ENCSR000BRF	Transcription factor binding site predictions	MA0491	Computation of SNV impact scores	Validation using heterozygous TF binding events	ENCSR000BRF_A549_JUND_JUND	manta2_mongodb_dump.tgz	Zenodo	doi:10.5281/zenodo.1044747	https://doi.org/10.5281/zenodo.1044747	A549	JUND	JUND	JUND
ENCSR000BRG	Transcription factor binding site predictions	MA0162	Computation of SNV impact scores	Validation using heterozygous TF binding events	ENCSR000BRG_GM12878_EGR1_EGR1	manta2_mongodb_dump.tgz	Zenodo	doi:10.5281/zenodo.1044747	https://doi.org/10.5281/zenodo.1044747	GM12878	EGR1	EGR1	EGR1
ENCSR000BRI	Transcription factor binding site predictions	MA0684	Computation of SNV impact scores	Validation using heterozygous TF binding events	ENCSR000BRI_GM12878_RUNX3_RUNX3	manta2_mongodb_dump.tgz	Zenodo	doi:10.5281/zenodo.1044747	https://doi.org/10.5281/zenodo.1044747	GM12878	RUNX3	RUNX3	RUNX3
ENCSR000BRK	Transcription factor binding site predictions	MA0809	Computation of SNV impact scores	Validation using heterozygous TF binding events	ENCSR000BRK_K562_TEAD4_TEAD4	manta2_mongodb_dump.tgz	Zenodo	doi:10.5281/zenodo.1044747	https://doi.org/10.5281/zenodo.1044747	K562	TEAD4	TEAD4	TEAD4
ENCSR000BRN	Transcription factor binding site predictions	MA0161	Computation of SNV impact scores	Validation using heterozygous TF binding events	ENCSR000BRN_GM12878_NFIC_NFIC	manta2_mongodb_dump.tgz	Zenodo	doi:10.5281/zenodo.1044747	https://doi.org/10.5281/zenodo.1044747	GM12878	NFIC	NFIC	NFIC
ENCSR000BRO	Transcription factor binding site predictions	MA0777	Computation of SNV impact scores	Validation using heterozygous TF binding events	ENCSR000BRO_HEPG2_MYBL2_MYBL2	manta2_mongodb_dump.tgz	Zenodo	doi:10.5281/zenodo.1044747	https://doi.org/10.5281/zenodo.1044747	HEPG2	MYBL2	MYBL2	MYBL2
ENCSR000BRP	Transcription factor binding site predictions	MA0809	Computation of SNV impact scores	Validation using heterozygous TF binding events	ENCSR000BRP_HEPG2_TEAD4_TEAD4	manta2_mongodb_dump.tgz	Zenodo	doi:10.5281/zenodo.1044747	https://doi.org/10.5281/zenodo.1044747	HEPG2	TEAD4	TEAD4	TEAD4
ENCSR000BRQ	Transcription factor binding site predictions	MA0466	Computation of SNV impact scores	Validation using heterozygous TF binding events	ENCSR000BRQ_K562_CEBPB_CEBPB	manta2_mongodb_dump.tgz	Zenodo	doi:10.5281/zenodo.1044747	https://doi.org/10.5281/zenodo.1044747	K562	CEBPB	CEBPB	CEBPB
ENCSR000BRR	Transcription factor binding site predictions	MA0519	Computation of SNV impact scores	Validation using heterozygous TF binding events	ENCSR000BRR_K562_STAT5A_STAT5A::STAT5B	manta2_mongodb_dump.tgz	Zenodo	doi:10.5281/zenodo.1044747	https://doi.org/10.5281/zenodo.1044747	K562	STAT5A	STAT5A	STAT5A::STAT5B
ENCSR000BRS	Transcription factor binding site predictions	MA1111	Computation of SNV impact scores	Validation using heterozygous TF binding events	ENCSR000BRS_K562_NR2F2_NR2F2	manta2_mongodb_dump.tgz	Zenodo	doi:10.5281/zenodo.1044747	https://doi.org/10.5281/zenodo.1044747	K562	NR2F2	NR2F2	NR2F2
ENCSR000BRX	Transcription factor binding site predictions	MA0466	Computation of SNV impact scores	Validation using heterozygous TF binding events	ENCSR000BRX_GM12878_CEBPB_CEBPB	manta2_mongodb_dump.tgz	Zenodo	doi:10.5281/zenodo.1044747	https://doi.org/10.5281/zenodo.1044747	GM12878	CEBPB	CEBPB	CEBPB
ENCSR000BRY	Transcription factor binding site predictions	MA0809	Computation of SNV impact scores	Validation using heterozygous TF binding events	ENCSR000BRY_ESC_H1_TEAD4_TEAD4	manta2_mongodb_dump.tgz	Zenodo	doi:10.5281/zenodo.1044747	https://doi.org/10.5281/zenodo.1044747	ESC_H1	TEAD4	TEAD4	TEAD4
ENCSR000BRZ	Transcription factor binding site predictions	MA0162	Computation of SNV impact scores	Validation using heterozygous TF binding events	ENCSR000BRZ_HCT166_EGR1_EGR1	manta2_mongodb_dump.tgz	Zenodo	doi:10.5281/zenodo.1044747	https://doi.org/10.5281/zenodo.1044747	HCT166	EGR1	EGR1	EGR1
ENCSR000BSA	Transcription factor binding site predictions	MA0492	Computation of SNV impact scores	Validation using heterozygous TF binding events	ENCSR000BSA_HCT166_JUND_JUND(VAR.2)	manta2_mongodb_dump.tgz	Zenodo	doi:10.5281/zenodo.1044747	https://doi.org/10.5281/zenodo.1044747	HCT166	JUND	JUND	JUND(VAR.2)
ENCSR000BSA	Transcription factor binding site predictions	MA0491	Computation of SNV impact scores	Validation using heterozygous TF binding events	ENCSR000BSA_HCT166_JUND_JUND	manta2_mongodb_dump.tgz	Zenodo	doi:10.5281/zenodo.1044747	https://doi.org/10.5281/zenodo.1044747	HCT166	JUND	JUND	JUND
ENCSR000BSC	Transcription factor binding site predictions	MA0083	Computation of SNV impact scores	Validation using heterozygous TF binding events	ENCSR000BSC_HCT166_SRF_SRF	manta2_mongodb_dump.tgz	Zenodo	doi:10.5281/zenodo.1044747	https://doi.org/10.5281/zenodo.1044747	HCT166	SRF	SRF	SRF
ENCSR000BSD	Transcription factor binding site predictions	MA0466	Computation of SNV impact scores	Validation using heterozygous TF binding events	ENCSR000BSD_HCT166_CEBPB_CEBPB	manta2_mongodb_dump.tgz	Zenodo	doi:10.5281/zenodo.1044747	https://doi.org/10.5281/zenodo.1044747	HCT166	CEBPB	CEBPB	CEBPB
ENCSR000BSE	Transcription factor binding site predictions	MA0139	Computation of SNV impact scores	Validation using heterozygous TF binding events	ENCSR000BSE_HCT166_CTCF_CTCF	manta2_mongodb_dump.tgz	Zenodo	doi:10.5281/zenodo.1044747	https://doi.org/10.5281/zenodo.1044747	HCT166	CTCF	CTCF	CTCF
ENCSR000BSF	Transcription factor binding site predictions	MA0079	Computation of SNV impact scores	Validation using heterozygous TF binding events	ENCSR000BSF_HCT166_SP1_SP1	manta2_mongodb_dump.tgz	Zenodo	doi:10.5281/zenodo.1044747	https://doi.org/10.5281/zenodo.1044747	HCT166	SP1	SP1	SP1
ENCSR000BSH	Transcription factor binding site predictions	MA0058	Computation of SNV impact scores	Validation using heterozygous TF binding events	ENCSR000BSH_HCT166_MAX_MAX	manta2_mongodb_dump.tgz	Zenodo	doi:10.5281/zenodo.1044747	https://doi.org/10.5281/zenodo.1044747	HCT166	MAX	MAX	MAX
ENCSR000BSI	Transcription factor binding site predictions	MA0471	Computation of SNV impact scores	Validation using heterozygous TF binding events	ENCSR000BSI_ESC_H1_E2F6_E2F6	manta2_mongodb_dump.tgz	Zenodo	doi:10.5281/zenodo.1044747	https://doi.org/10.5281/zenodo.1044747	ESC_H1	E2F6	E2F6	E2F6
ENCSR000BSJ	Transcription factor binding site predictions	MA0058	Computation of SNV impact scores	Validation using heterozygous TF binding events	ENCSR000BSJ_ESC_H1_MAX_MAX	manta2_mongodb_dump.tgz	Zenodo	doi:10.5281/zenodo.1044747	https://doi.org/10.5281/zenodo.1044747	ESC_H1	MAX	MAX	MAX
ENCSR000BSK	Transcription factor binding site predictions	MA0492	Computation of SNV impact scores	Validation using heterozygous TF binding events	ENCSR000BSK_SKNSH_JUND_JUND(VAR.2)	manta2_mongodb_dump.tgz	Zenodo	doi:10.5281/zenodo.1044747	https://doi.org/10.5281/zenodo.1044747	SKNSH	JUND	JUND	JUND(VAR.2)
ENCSR000BSK	Transcription factor binding site predictions	MA0491	Computation of SNV impact scores	Validation using heterozygous TF binding events	ENCSR000BSK_SKNSH_JUND_JUND	manta2_mongodb_dump.tgz	Zenodo	doi:10.5281/zenodo.1044747	https://doi.org/10.5281/zenodo.1044747	SKNSH	JUND	JUND	JUND
ENCSR000BSL	Transcription factor binding site predictions	MA0521	Computation of SNV impact scores	Validation using heterozygous TF binding events	ENCSR000BSL_SKNSH_TCF12_TCF12	manta2_mongodb_dump.tgz	Zenodo	doi:10.5281/zenodo.1044747	https://doi.org/10.5281/zenodo.1044747	SKNSH	TCF12	TCF12	TCF12
ENCSR000BSM	Transcription factor binding site predictions	MA0095	Computation of SNV impact scores	Validation using heterozygous TF binding events	ENCSR000BSM_SKNSH_YY1_YY1	manta2_mongodb_dump.tgz	Zenodo	doi:10.5281/zenodo.1044747	https://doi.org/10.5281/zenodo.1044747	SKNSH	YY1	YY1	YY1
ENCSR000BSN	Transcription factor binding site predictions	MA0018	Computation of SNV impact scores	Validation using heterozygous TF binding events	ENCSR000BSN_ESC_H1_CREB1_CREB1	manta2_mongodb_dump.tgz	Zenodo	doi:10.5281/zenodo.1044747	https://doi.org/10.5281/zenodo.1044747	ESC_H1	CREB1	CREB1	CREB1
ENCSR000BSO	Transcription factor binding site predictions	MA0018	Computation of SNV impact scores	Validation using heterozygous TF binding events	ENCSR000BSO_K562_CREB1_CREB1	manta2_mongodb_dump.tgz	Zenodo	doi:10.5281/zenodo.1044747	https://doi.org/10.5281/zenodo.1044747	K562	CREB1	CREB1	CREB1
ENCSR000BSP	Transcription factor binding site predictions	MA0138	Computation of SNV impact scores	Validation using heterozygous TF binding events	ENCSR000BSP_MCF7_REST_REST	manta2_mongodb_dump.tgz	Zenodo	doi:10.5281/zenodo.1044747	https://doi.org/10.5281/zenodo.1044747	MCF7	REST	REST	REST
ENCSR000BSQ	Transcription factor binding site predictions	MA0162	Computation of SNV impact scores	Validation using heterozygous TF binding events	ENCSR000BSQ_ISHIKAWA_EGR1_EGR1	manta2_mongodb_dump.tgz	Zenodo	doi:10.5281/zenodo.1044747	https://doi.org/10.5281/zenodo.1044747	ISHIKAWA	EGR1	EGR1	EGR1
ENCSR000BSR	Transcription factor binding site predictions	MA0466	Computation of SNV impact scores	Validation using heterozygous TF binding events	ENCSR000BSR_MCF7_CEBPB_CEBPB	manta2_mongodb_dump.tgz	Zenodo	doi:10.5281/zenodo.1044747	https://doi.org/10.5281/zenodo.1044747	MCF7	CEBPB	CEBPB	CEBPB
ENCSR000BSS	Transcription factor binding site predictions	MA0473	Computation of SNV impact scores	Validation using heterozygous TF binding events	ENCSR000BSS_MCF7_ELF1_ELF1	manta2_mongodb_dump.tgz	Zenodo	doi:10.5281/zenodo.1044747	https://doi.org/10.5281/zenodo.1044747	MCF7	ELF1	ELF1	ELF1
ENCSR000BST	Transcription factor binding site predictions	MA0037	Computation of SNV impact scores	Validation using heterozygous TF binding events	ENCSR000BST_MCF7_GATA3_GATA3	manta2_mongodb_dump.tgz	Zenodo	doi:10.5281/zenodo.1044747	https://doi.org/10.5281/zenodo.1044747	MCF7	GATA3	GATA3	GATA3
ENCSR000BSU	Transcription factor binding site predictions	MA0492	Computation of SNV impact scores	Validation using heterozygous TF binding events	ENCSR000BSU_MCF7_JUND_JUND(VAR.2)	manta2_mongodb_dump.tgz	Zenodo	doi:10.5281/zenodo.1044747	https://doi.org/10.5281/zenodo.1044747	MCF7	JUND	JUND	JUND(VAR.2)
ENCSR000BSU	Transcription factor binding site predictions	MA0491	Computation of SNV impact scores	Validation using heterozygous TF binding events	ENCSR000BSU_MCF7_JUND_JUND	manta2_mongodb_dump.tgz	Zenodo	doi:10.5281/zenodo.1044747	https://doi.org/10.5281/zenodo.1044747	MCF7	JUND	JUND	JUND
ENCSR000BSV	Transcription factor binding site predictions	MA0161	Computation of SNV impact scores	Validation using heterozygous TF binding events	ENCSR000BSV_SKNSH_NFIC_NFIC	manta2_mongodb_dump.tgz	Zenodo	doi:10.5281/zenodo.1044747	https://doi.org/10.5281/zenodo.1044747	SKNSH	NFIC	NFIC	NFIC
ENCSR000BSW	Transcription factor binding site predictions	MA0809	Computation of SNV impact scores	Validation using heterozygous TF binding events	ENCSR000BSW_ISHIKAWA_TEAD4_TEAD4	manta2_mongodb_dump.tgz	Zenodo	doi:10.5281/zenodo.1044747	https://doi.org/10.5281/zenodo.1044747	ISHIKAWA	TEAD4	TEAD4	TEAD4
ENCSR000BSX	Transcription factor binding site predictions	MA0093	Computation of SNV impact scores	Validation using heterozygous TF binding events	ENCSR000BSX_ISHIKAWA_USF1_USF1	manta2_mongodb_dump.tgz	Zenodo	doi:10.5281/zenodo.1044747	https://doi.org/10.5281/zenodo.1044747	ISHIKAWA	USF1	USF1	USF1
ENCSR000BSY	Transcription factor binding site predictions	MA0095	Computation of SNV impact scores	Validation using heterozygous TF binding events	ENCSR000BSY_ISHIKAWA_YY1_YY1	manta2_mongodb_dump.tgz	Zenodo	doi:10.5281/zenodo.1044747	https://doi.org/10.5281/zenodo.1044747	ISHIKAWA	YY1	YY1	YY1
ENCSR000BSZ	Transcription factor binding site predictions	MA0750	Computation of SNV impact scores	Validation using heterozygous TF binding events	ENCSR000BSZ_ISHIKAWA_ZBTB7A_ZBTB7A	manta2_mongodb_dump.tgz	Zenodo	doi:10.5281/zenodo.1044747	https://doi.org/10.5281/zenodo.1044747	ISHIKAWA	ZBTB7A	ZBTB7A	ZBTB7A
ENCSR000BTA	Transcription factor binding site predictions	MA0473	Computation of SNV impact scores	Validation using heterozygous TF binding events	ENCSR000BTA_SKNSH_ELF1_ELF1	manta2_mongodb_dump.tgz	Zenodo	doi:10.5281/zenodo.1044747	https://doi.org/10.5281/zenodo.1044747	SKNSH	ELF1	ELF1	ELF1
ENCSR000BTC	Transcription factor binding site predictions	MA0471	Computation of SNV impact scores	Validation using heterozygous TF binding events	ENCSR000BTC_A549_E2F6_E2F6	manta2_mongodb_dump.tgz	Zenodo	doi:10.5281/zenodo.1044747	https://doi.org/10.5281/zenodo.1044747	A549	E2F6	E2F6	E2F6
ENCSR000BTD	Transcription factor binding site predictions	MA0083	Computation of SNV impact scores	Validation using heterozygous TF binding events	ENCSR000BTD_ISHIKAWA_SRF_SRF	manta2_mongodb_dump.tgz	Zenodo	doi:10.5281/zenodo.1044747	https://doi.org/10.5281/zenodo.1044747	ISHIKAWA	SRF	SRF	SRF
ENCSR000BTE	Transcription factor binding site predictions	MA0477	Computation of SNV impact scores	Validation using heterozygous TF binding events	ENCSR000BTE_HCT166_FOSL1_FOSL1	manta2_mongodb_dump.tgz	Zenodo	doi:10.5281/zenodo.1044747	https://doi.org/10.5281/zenodo.1044747	HCT166	FOSL1	FOSL1	FOSL1
ENCSR000BTF	Transcription factor binding site predictions	MA0138	Computation of SNV impact scores	Validation using heterozygous TF binding events	ENCSR000BTF_HL60_REST_REST	manta2_mongodb_dump.tgz	Zenodo	doi:10.5281/zenodo.1044747	https://doi.org/10.5281/zenodo.1044747	HL60	REST	REST	REST
ENCSR000BTG	Transcription factor binding site predictions	MA0062	Computation of SNV impact scores	Validation using heterozygous TF binding events	ENCSR000BTG_SKNSH_GABPA_GABPA	manta2_mongodb_dump.tgz	Zenodo	doi:10.5281/zenodo.1044747	https://doi.org/10.5281/zenodo.1044747	SKNSH	GABPA	GABPA	GABPA
ENCSR000BTH	Transcription factor binding site predictions	MA0037	Computation of SNV impact scores	Validation using heterozygous TF binding events	ENCSR000BTH_SKNSH_GATA3_GATA3	manta2_mongodb_dump.tgz	Zenodo	doi:10.5281/zenodo.1044747	https://doi.org/10.5281/zenodo.1044747	SKNSH	GATA3	GATA3	GATA3
ENCSR000BTI	Transcription factor binding site predictions	MA0037	Computation of SNV impact scores	Validation using heterozygous TF binding events	ENCSR000BTI_A549_GATA3_GATA3	manta2_mongodb_dump.tgz	Zenodo	doi:10.5281/zenodo.1044747	https://doi.org/10.5281/zenodo.1044747	A549	GATA3	GATA3	GATA3
ENCSR000BTJ	Transcription factor binding site predictions	MA0058	Computation of SNV impact scores	Validation using heterozygous TF binding events	ENCSR000BTJ_A549_MAX_MAX	manta2_mongodb_dump.tgz	Zenodo	doi:10.5281/zenodo.1044747	https://doi.org/10.5281/zenodo.1044747	A549	MAX	MAX	MAX
ENCSR000BTK	Transcription factor binding site predictions	MA0062	Computation of SNV impact scores	Validation using heterozygous TF binding events	ENCSR000BTK_HL60_GABPA_GABPA	manta2_mongodb_dump.tgz	Zenodo	doi:10.5281/zenodo.1044747	https://doi.org/10.5281/zenodo.1044747	HL60	GABPA	GABPA	GABPA
ENCSR000BTM	Transcription factor binding site predictions	MA0058	Computation of SNV impact scores	Validation using heterozygous TF binding events	ENCSR000BTM_HEPG2_MAX_MAX	manta2_mongodb_dump.tgz	Zenodo	doi:10.5281/zenodo.1044747	https://doi.org/10.5281/zenodo.1044747	HEPG2	MAX	MAX	MAX
ENCSR000BTN	Transcription factor binding site predictions	MA1114	Computation of SNV impact scores	Validation using heterozygous TF binding events	ENCSR000BTN_A549_PBX3_PBX3	manta2_mongodb_dump.tgz	Zenodo	doi:10.5281/zenodo.1044747	https://doi.org/10.5281/zenodo.1044747	A549	PBX3	PBX3	PBX3
ENCSR000BTS	Transcription factor binding site predictions	MA0527	Computation of SNV impact scores	Validation using heterozygous TF binding events	ENCSR000BTS_SKNSH_ZBTB33_ZBTB33	manta2_mongodb_dump.tgz	Zenodo	doi:10.5281/zenodo.1044747	https://doi.org/10.5281/zenodo.1044747	SKNSH	ZBTB33	ZBTB33	ZBTB33
ENCSR000BTT	Transcription factor binding site predictions	MA0466	Computation of SNV impact scores	Validation using heterozygous TF binding events	ENCSR000BTT_ISHIKAWA_CEBPB_CEBPB	manta2_mongodb_dump.tgz	Zenodo	doi:10.5281/zenodo.1044747	https://doi.org/10.5281/zenodo.1044747	ISHIKAWA	CEBPB	CEBPB	CEBPB
ENCSR000BTV	Transcription factor binding site predictions	MA0138	Computation of SNV impact scores	Validation using heterozygous TF binding events	ENCSR000BTV_NEURAL_REST_REST	manta2_mongodb_dump.tgz	Zenodo	doi:10.5281/zenodo.1044747	https://doi.org/10.5281/zenodo.1044747	NEURAL	REST	REST	REST
ENCSR000BTY	Transcription factor binding site predictions	MA0058	Computation of SNV impact scores	Validation using heterozygous TF binding events	ENCSR000BTY_ISHIKAWA_MAX_MAX	manta2_mongodb_dump.tgz	Zenodo	doi:10.5281/zenodo.1044747	https://doi.org/10.5281/zenodo.1044747	ISHIKAWA	MAX	MAX	MAX
ENCSR000BTZ	Transcription factor binding site predictions	MA0093	Computation of SNV impact scores	Validation using heterozygous TF binding events	ENCSR000BTZ_SKNSH_USF1_USF1	manta2_mongodb_dump.tgz	Zenodo	doi:10.5281/zenodo.1044747	https://doi.org/10.5281/zenodo.1044747	SKNSH	USF1	USF1	USF1
ENCSR000BUB	Transcription factor binding site predictions	MA0466	Computation of SNV impact scores	Validation using heterozygous TF binding events	ENCSR000BUB_A549_CEBPB_CEBPB	manta2_mongodb_dump.tgz	Zenodo	doi:10.5281/zenodo.1044747	https://doi.org/10.5281/zenodo.1044747	A549	CEBPB	CEBPB	CEBPB
ENCSR000BUD	Transcription factor binding site predictions	MA0809	Computation of SNV impact scores	Validation using heterozygous TF binding events	ENCSR000BUD_A549_TEAD4_TEAD4	manta2_mongodb_dump.tgz	Zenodo	doi:10.5281/zenodo.1044747	https://doi.org/10.5281/zenodo.1044747	A549	TEAD4	TEAD4	TEAD4
ENCSR000BUF	Transcription factor binding site predictions	MA0018	Computation of SNV impact scores	Validation using heterozygous TF binding events	ENCSR000BUF_GM12878_CREB1_CREB1	manta2_mongodb_dump.tgz	Zenodo	doi:10.5281/zenodo.1044747	https://doi.org/10.5281/zenodo.1044747	GM12878	CREB1	CREB1	CREB1
ENCSR000BUG	Transcription factor binding site predictions	MA0605	Computation of SNV impact scores	Validation using heterozygous TF binding events	ENCSR000BUG_HCT166_ATF3_ATF3	manta2_mongodb_dump.tgz	Zenodo	doi:10.5281/zenodo.1044747	https://doi.org/10.5281/zenodo.1044747	HCT166	ATF3	ATF3	ATF3
ENCSR000BUI	Transcription factor binding site predictions	MA0478	Computation of SNV impact scores	Validation using heterozygous TF binding events	ENCSR000BUI_MCF7_FOSL2_FOSL2	manta2_mongodb_dump.tgz	Zenodo	doi:10.5281/zenodo.1044747	https://doi.org/10.5281/zenodo.1044747	MCF7	FOSL2	FOSL2	FOSL2
ENCSR000BUK	Transcription factor binding site predictions	MA0062	Computation of SNV impact scores	Validation using heterozygous TF binding events	ENCSR000BUK_MCF7_GABPA_GABPA	manta2_mongodb_dump.tgz	Zenodo	doi:10.5281/zenodo.1044747	https://doi.org/10.5281/zenodo.1044747	MCF7	GABPA	GABPA	GABPA
ENCSR000BUL	Transcription factor binding site predictions	MA0058	Computation of SNV impact scores	Validation using heterozygous TF binding events	ENCSR000BUL_MCF7_MAX_MAX	manta2_mongodb_dump.tgz	Zenodo	doi:10.5281/zenodo.1044747	https://doi.org/10.5281/zenodo.1044747	MCF7	MAX	MAX	MAX
ENCSR000BUN	Transcription factor binding site predictions	MA0521	Computation of SNV impact scores	Validation using heterozygous TF binding events	ENCSR000BUN_MCF7_TCF12_TCF12	manta2_mongodb_dump.tgz	Zenodo	doi:10.5281/zenodo.1044747	https://doi.org/10.5281/zenodo.1044747	MCF7	TCF12	TCF12	TCF12
ENCSR000BUO	Transcription factor binding site predictions	MA0809	Computation of SNV impact scores	Validation using heterozygous TF binding events	ENCSR000BUO_MCF7_TEAD4_TEAD4	manta2_mongodb_dump.tgz	Zenodo	doi:10.5281/zenodo.1044747	https://doi.org/10.5281/zenodo.1044747	MCF7	TEAD4	TEAD4	TEAD4
ENCSR000BUP	Transcription factor binding site predictions	MA0138	Computation of SNV impact scores	Validation using heterozygous TF binding events	ENCSR000BUP_PANC1_REST_REST	manta2_mongodb_dump.tgz	Zenodo	doi:10.5281/zenodo.1044747	https://doi.org/10.5281/zenodo.1044747	PANC1	REST	REST	REST
ENCSR000BUQ	Transcription factor binding site predictions	MA0809	Computation of SNV impact scores	Validation using heterozygous TF binding events	ENCSR000BUQ_SKNSH_TEAD4_TEAD4	manta2_mongodb_dump.tgz	Zenodo	doi:10.5281/zenodo.1044747	https://doi.org/10.5281/zenodo.1044747	SKNSH	TEAD4	TEAD4	TEAD4
ENCSR000BUR	Transcription factor binding site predictions	MA0018	Computation of SNV impact scores	Validation using heterozygous TF binding events	ENCSR000BUR_ISHIKAWA_CREB1_CREB1	manta2_mongodb_dump.tgz	Zenodo	doi:10.5281/zenodo.1044747	https://doi.org/10.5281/zenodo.1044747	ISHIKAWA	CREB1	CREB1	CREB1
ENCSR000BUT	Transcription factor binding site predictions	MA0161	Computation of SNV impact scores	Validation using heterozygous TF binding events	ENCSR000BUT_ISHIKAWA_NFIC_NFIC	manta2_mongodb_dump.tgz	Zenodo	doi:10.5281/zenodo.1044747	https://doi.org/10.5281/zenodo.1044747	ISHIKAWA	NFIC	NFIC	NFIC
ENCSR000BUU	Transcription factor binding site predictions	MA0138	Computation of SNV impact scores	Validation using heterozygous TF binding events	ENCSR000BUU_ISHIKAWA_REST_REST	manta2_mongodb_dump.tgz	Zenodo	doi:10.5281/zenodo.1044747	https://doi.org/10.5281/zenodo.1044747	ISHIKAWA	REST	REST	REST
ENCSR000BUV	Transcription factor binding site predictions	MA0521	Computation of SNV impact scores	Validation using heterozygous TF binding events	ENCSR000BUV_ISHIKAWA_TCF12_TCF12	manta2_mongodb_dump.tgz	Zenodo	doi:10.5281/zenodo.1044747	https://doi.org/10.5281/zenodo.1044747	ISHIKAWA	TCF12	TCF12	TCF12
ENCSR000BUW	Transcription factor binding site predictions	MA0080	Computation of SNV impact scores	Validation using heterozygous TF binding events	ENCSR000BUW_HL60_SPI1_SPI1	manta2_mongodb_dump.tgz	Zenodo	doi:10.5281/zenodo.1044747	https://doi.org/10.5281/zenodo.1044747	HL60	SPI1	SPI1	SPI1
ENCSR000BUX	Transcription factor binding site predictions	MA0162	Computation of SNV impact scores	Validation using heterozygous TF binding events	ENCSR000BUX_MCF7_EGR1_EGR1	manta2_mongodb_dump.tgz	Zenodo	doi:10.5281/zenodo.1044747	https://doi.org/10.5281/zenodo.1044747	MCF7	EGR1	EGR1	EGR1
ENCSR000BUY	Transcription factor binding site predictions	MA1111	Computation of SNV impact scores	Validation using heterozygous TF binding events	ENCSR000BUY_MCF7_NR2F2_NR2F2	manta2_mongodb_dump.tgz	Zenodo	doi:10.5281/zenodo.1044747	https://doi.org/10.5281/zenodo.1044747	MCF7	NR2F2	NR2F2	NR2F2
ENCSR000BVA	Transcription factor binding site predictions	MA0083	Computation of SNV impact scores	Validation using heterozygous TF binding events	ENCSR000BVA_MCF7_SRF_SRF	manta2_mongodb_dump.tgz	Zenodo	doi:10.5281/zenodo.1044747	https://doi.org/10.5281/zenodo.1044747	MCF7	SRF	SRF	SRF
ENCSR000BVB	Transcription factor binding site predictions	MA0478	Computation of SNV impact scores	Validation using heterozygous TF binding events	ENCSR000BVB_SKNSH_FOSL2_FOSL2	manta2_mongodb_dump.tgz	Zenodo	doi:10.5281/zenodo.1044747	https://doi.org/10.5281/zenodo.1044747	SKNSH	FOSL2	FOSL2	FOSL2
ENCSR000BVC	Transcription factor binding site predictions	MA0052	Computation of SNV impact scores	Validation using heterozygous TF binding events	ENCSR000BVC_SKNSH_MEF2A_MEF2A	manta2_mongodb_dump.tgz	Zenodo	doi:10.5281/zenodo.1044747	https://doi.org/10.5281/zenodo.1044747	SKNSH	MEF2A	MEF2A	MEF2A
ENCSR000BVD	Transcription factor binding site predictions	MA0058	Computation of SNV impact scores	Validation using heterozygous TF binding events	ENCSR000BVD_SKNSH_MAX_MAX	manta2_mongodb_dump.tgz	Zenodo	doi:10.5281/zenodo.1044747	https://doi.org/10.5281/zenodo.1044747	SKNSH	MAX	MAX	MAX
ENCSR000BVE	Transcription factor binding site predictions	MA1114	Computation of SNV impact scores	Validation using heterozygous TF binding events	ENCSR000BVE_SKNSH_PBX3_PBX3	manta2_mongodb_dump.tgz	Zenodo	doi:10.5281/zenodo.1044747	https://doi.org/10.5281/zenodo.1044747	SKNSH	PBX3	PBX3	PBX3
ENCSR000BVG	Transcription factor binding site predictions	MA0512	Computation of SNV impact scores	Validation using heterozygous TF binding events	ENCSR000BVG_SKNSH_RXRA_RXRA	manta2_mongodb_dump.tgz	Zenodo	doi:10.5281/zenodo.1044747	https://doi.org/10.5281/zenodo.1044747	SKNSH	RXRA	RXRA	RXRA
ENCSR000BVH	Transcription factor binding site predictions	MA0473	Computation of SNV impact scores	Validation using heterozygous TF binding events	ENCSR000BVH_HCT166_ELF1_ELF1	manta2_mongodb_dump.tgz	Zenodo	doi:10.5281/zenodo.1044747	https://doi.org/10.5281/zenodo.1044747	HCT166	ELF1	ELF1	ELF1
ENCSR000BVI	Transcription factor binding site predictions	MA0138	Computation of SNV impact scores	Validation using heterozygous TF binding events	ENCSR000BVI_HCT166_REST_REST	manta2_mongodb_dump.tgz	Zenodo	doi:10.5281/zenodo.1044747	https://doi.org/10.5281/zenodo.1044747	HCT166	REST	REST	REST
ENCSR000BVJ	Transcription factor binding site predictions	MA0809	Computation of SNV impact scores	Validation using heterozygous TF binding events	ENCSR000BVJ_HCT166_TEAD4_TEAD4	manta2_mongodb_dump.tgz	Zenodo	doi:10.5281/zenodo.1044747	https://doi.org/10.5281/zenodo.1044747	HCT166	TEAD4	TEAD4	TEAD4
ENCSR000BVK	Transcription factor binding site predictions	MA0093	Computation of SNV impact scores	Validation using heterozygous TF binding events	ENCSR000BVK_HCT166_USF1_USF1	manta2_mongodb_dump.tgz	Zenodo	doi:10.5281/zenodo.1044747	https://doi.org/10.5281/zenodo.1044747	HCT166	USF1	USF1	USF1
ENCSR000BVL	Transcription factor binding site predictions	MA0018	Computation of SNV impact scores	Validation using heterozygous TF binding events	ENCSR000BVL_HEPG2_CREB1_CREB1	manta2_mongodb_dump.tgz	Zenodo	doi:10.5281/zenodo.1044747	https://doi.org/10.5281/zenodo.1044747	HEPG2	CREB1	CREB1	CREB1
ENCSR000BVM	Transcription factor binding site predictions	MA1111	Computation of SNV impact scores	Validation using heterozygous TF binding events	ENCSR000BVM_HEPG2_NR2F2_NR2F2	manta2_mongodb_dump.tgz	Zenodo	doi:10.5281/zenodo.1044747	https://doi.org/10.5281/zenodo.1044747	HEPG2	NR2F2	NR2F2	NR2F2
ENCSR000BVN	Transcription factor binding site predictions	MA0103	Computation of SNV impact scores	Validation using heterozygous TF binding events	ENCSR000BVN_HEPG2_ZEB1_ZEB1	manta2_mongodb_dump.tgz	Zenodo	doi:10.5281/zenodo.1044747	https://doi.org/10.5281/zenodo.1044747	HEPG2	ZEB1	ZEB1	ZEB1
ENCSR000BVO	Transcription factor binding site predictions	MA0492	Computation of SNV impact scores	Validation using heterozygous TF binding events	ENCSR000BVO_T47D_JUND_JUND(VAR.2)	manta2_mongodb_dump.tgz	Zenodo	doi:10.5281/zenodo.1044747	https://doi.org/10.5281/zenodo.1044747	T47D	JUND	JUND	JUND(VAR.2)
ENCSR000BVO	Transcription factor binding site predictions	MA0491	Computation of SNV impact scores	Validation using heterozygous TF binding events	ENCSR000BVO_T47D_JUND_JUND	manta2_mongodb_dump.tgz	Zenodo	doi:10.5281/zenodo.1044747	https://doi.org/10.5281/zenodo.1044747	T47D	JUND	JUND	JUND
ENCSR000BVY	Transcription factor binding site predictions	MA0836	Computation of SNV impact scores	Validation using heterozygous TF binding events	ENCSR000BVY_K562_CEBPD_CEBPD	manta2_mongodb_dump.tgz	Zenodo	doi:10.5281/zenodo.1044747	https://doi.org/10.5281/zenodo.1044747	K562	CEBPD	CEBPD	CEBPD
ENCSR000DJW	Transcription factor binding site predictions	MA1112	Computation of SNV impact scores	Validation using heterozygous TF binding events	ENCSR000DJW_K562_NR4A1_NR4A1	manta2_mongodb_dump.tgz	Zenodo	doi:10.5281/zenodo.1044747	https://doi.org/10.5281/zenodo.1044747	K562	NR4A1	NR4A1	NR4A1
ENCSR000DJX	Transcription factor binding site predictions	MA0492	Computation of SNV impact scores	Validation using heterozygous TF binding events	ENCSR000DJX_K562_JUND_JUND(VAR.2)	manta2_mongodb_dump.tgz	Zenodo	doi:10.5281/zenodo.1044747	https://doi.org/10.5281/zenodo.1044747	K562	JUND	JUND	JUND(VAR.2)
ENCSR000DJX	Transcription factor binding site predictions	MA0491	Computation of SNV impact scores	Validation using heterozygous TF binding events	ENCSR000DJX_K562_JUND_JUND	manta2_mongodb_dump.tgz	Zenodo	doi:10.5281/zenodo.1044747	https://doi.org/10.5281/zenodo.1044747	K562	JUND	JUND	JUND
ENCSR000DJY	Transcription factor binding site predictions	MA0490	Computation of SNV impact scores	Validation using heterozygous TF binding events	ENCSR000DJY_K562_JUNB_JUNB	manta2_mongodb_dump.tgz	Zenodo	doi:10.5281/zenodo.1044747	https://doi.org/10.5281/zenodo.1044747	K562	JUNB	JUNB	JUNB
ENCSR000DKA	Transcription factor binding site predictions	MA0036	Computation of SNV impact scores	Validation using heterozygous TF binding events	ENCSR000DKA_K562_GATA2_GATA2	manta2_mongodb_dump.tgz	Zenodo	doi:10.5281/zenodo.1044747	https://doi.org/10.5281/zenodo.1044747	K562	GATA2	GATA2	GATA2
ENCSR000DKB	Transcription factor binding site predictions	MA0476	Computation of SNV impact scores	Validation using heterozygous TF binding events	ENCSR000DKB_K562_FOS_FOS	manta2_mongodb_dump.tgz	Zenodo	doi:10.5281/zenodo.1044747	https://doi.org/10.5281/zenodo.1044747	K562	FOS	FOS	FOS
ENCSR000DKN	Transcription factor binding site predictions	MA0139	Computation of SNV impact scores	Validation using heterozygous TF binding events	ENCSR000DKN_H54_CTCF_CTCF	manta2_mongodb_dump.tgz	Zenodo	doi:10.5281/zenodo.1044747	https://doi.org/10.5281/zenodo.1044747	H54	CTCF	CTCF	CTCF
ENCSR000DKP	Transcription factor binding site predictions	MA0139	Computation of SNV impact scores	Validation using heterozygous TF binding events	ENCSR000DKP_GM10248_CTCF_CTCF	manta2_mongodb_dump.tgz	Zenodo	doi:10.5281/zenodo.1044747	https://doi.org/10.5281/zenodo.1044747	GM10248	CTCF	CTCF	CTCF
ENCSR000DKR	Transcription factor binding site predictions	MA0139	Computation of SNV impact scores	Validation using heterozygous TF binding events	ENCSR000DKR_GM10266_CTCF_CTCF	manta2_mongodb_dump.tgz	Zenodo	doi:10.5281/zenodo.1044747	https://doi.org/10.5281/zenodo.1044747	GM10266	CTCF	CTCF	CTCF
ENCSR000DKU	Transcription factor binding site predictions	MA0147	Computation of SNV impact scores	Validation using heterozygous TF binding events	ENCSR000DKU_GM12878_MYC_MYC	manta2_mongodb_dump.tgz	Zenodo	doi:10.5281/zenodo.1044747	https://doi.org/10.5281/zenodo.1044747	GM12878	MYC	MYC	MYC
ENCSR000DKV	Transcription factor binding site predictions	MA0139	Computation of SNV impact scores	Validation using heterozygous TF binding events	ENCSR000DKV_GM12878_CTCF_CTCF	manta2_mongodb_dump.tgz	Zenodo	doi:10.5281/zenodo.1044747	https://doi.org/10.5281/zenodo.1044747	GM12878	CTCF	CTCF	CTCF
ENCSR000DKX	Transcription factor binding site predictions	MA0139	Computation of SNV impact scores	Validation using heterozygous TF binding events	ENCSR000DKX_GM12891_CTCF_CTCF	manta2_mongodb_dump.tgz	Zenodo	doi:10.5281/zenodo.1044747	https://doi.org/10.5281/zenodo.1044747	GM12891	CTCF	CTCF	CTCF
ENCSR000DKY	Transcription factor binding site predictions	MA0139	Computation of SNV impact scores	Validation using heterozygous TF binding events	ENCSR000DKY_GM12892_CTCF_CTCF	manta2_mongodb_dump.tgz	Zenodo	doi:10.5281/zenodo.1044747	https://doi.org/10.5281/zenodo.1044747	GM12892	CTCF	CTCF	CTCF
ENCSR000DKZ	Transcription factor binding site predictions	MA0139	Computation of SNV impact scores	Validation using heterozygous TF binding events	ENCSR000DKZ_GM13976_CTCF_CTCF	manta2_mongodb_dump.tgz	Zenodo	doi:10.5281/zenodo.1044747	https://doi.org/10.5281/zenodo.1044747	GM13976	CTCF	CTCF	CTCF
ENCSR000DLB	Transcription factor binding site predictions	MA0139	Computation of SNV impact scores	Validation using heterozygous TF binding events	ENCSR000DLB_GM13977_CTCF_CTCF	manta2_mongodb_dump.tgz	Zenodo	doi:10.5281/zenodo.1044747	https://doi.org/10.5281/zenodo.1044747	GM13977	CTCF	CTCF	CTCF
ENCSR000DLD	Transcription factor binding site predictions	MA0139	Computation of SNV impact scores	Validation using heterozygous TF binding events	ENCSR000DLD_GM19238_CTCF_CTCF	manta2_mongodb_dump.tgz	Zenodo	doi:10.5281/zenodo.1044747	https://doi.org/10.5281/zenodo.1044747	GM19238	CTCF	CTCF	CTCF
ENCSR000DLE	Transcription factor binding site predictions	MA0139	Computation of SNV impact scores	Validation using heterozygous TF binding events	ENCSR000DLE_GM19239_CTCF_CTCF	manta2_mongodb_dump.tgz	Zenodo	doi:10.5281/zenodo.1044747	https://doi.org/10.5281/zenodo.1044747	GM19239	CTCF	CTCF	CTCF
ENCSR000DLF	Transcription factor binding site predictions	MA0139	Computation of SNV impact scores	Validation using heterozygous TF binding events	ENCSR000DLF_GM19240_CTCF_CTCF	manta2_mongodb_dump.tgz	Zenodo	doi:10.5281/zenodo.1044747	https://doi.org/10.5281/zenodo.1044747	GM19240	CTCF	CTCF	CTCF
ENCSR000DLG	Transcription factor binding site predictions	MA0139	Computation of SNV impact scores	Validation using heterozygous TF binding events	ENCSR000DLG_GM20000_CTCF_CTCF	manta2_mongodb_dump.tgz	Zenodo	doi:10.5281/zenodo.1044747	https://doi.org/10.5281/zenodo.1044747	GM20000	CTCF	CTCF	CTCF
ENCSR000DLI	Transcription factor binding site predictions	MA0147	Computation of SNV impact scores	Validation using heterozygous TF binding events	ENCSR000DLI_ESC_H1_MYC_MYC	manta2_mongodb_dump.tgz	Zenodo	doi:10.5281/zenodo.1044747	https://doi.org/10.5281/zenodo.1044747	ESC_H1	MYC	MYC	MYC
ENCSR000DLK	Transcription factor binding site predictions	MA0139	Computation of SNV impact scores	Validation using heterozygous TF binding events	ENCSR000DLK_ESC_H1_CTCF_CTCF	manta2_mongodb_dump.tgz	Zenodo	doi:10.5281/zenodo.1044747	https://doi.org/10.5281/zenodo.1044747	ESC_H1	CTCF	CTCF	CTCF
ENCSR000DLN	Transcription factor binding site predictions	MA0147	Computation of SNV impact scores	Validation using heterozygous TF binding events	ENCSR000DLN_HELA_S3_MYC_MYC	manta2_mongodb_dump.tgz	Zenodo	doi:10.5281/zenodo.1044747	https://doi.org/10.5281/zenodo.1044747	HELA_S3	MYC	MYC	MYC
ENCSR000DLO	Transcription factor binding site predictions	MA0139	Computation of SNV impact scores	Validation using heterozygous TF binding events	ENCSR000DLO_HELA_S3_CTCF_CTCF	manta2_mongodb_dump.tgz	Zenodo	doi:10.5281/zenodo.1044747	https://doi.org/10.5281/zenodo.1044747	HELA_S3	CTCF	CTCF	CTCF
ENCSR000DLR	Transcription factor binding site predictions	MA0147	Computation of SNV impact scores	Validation using heterozygous TF binding events	ENCSR000DLR_HEPG2_MYC_MYC	manta2_mongodb_dump.tgz	Zenodo	doi:10.5281/zenodo.1044747	https://doi.org/10.5281/zenodo.1044747	HEPG2	MYC	MYC	MYC
ENCSR000DLS	Transcription factor binding site predictions	MA0139	Computation of SNV impact scores	Validation using heterozygous TF binding events	ENCSR000DLS_HEPG2_CTCF_CTCF	manta2_mongodb_dump.tgz	Zenodo	doi:10.5281/zenodo.1044747	https://doi.org/10.5281/zenodo.1044747	HEPG2	CTCF	CTCF	CTCF
ENCSR000DLU	Transcription factor binding site predictions	MA0147	Computation of SNV impact scores	Validation using heterozygous TF binding events	ENCSR000DLU_ENDOTHELIAL_UMBILICAL_VEIN_MYC_MYC	manta2_mongodb_dump.tgz	Zenodo	doi:10.5281/zenodo.1044747	https://doi.org/10.5281/zenodo.1044747	ENDOTHELIAL_UMBILICAL_VEIN	MYC	MYC	MYC
ENCSR000DLW	Transcription factor binding site predictions	MA0139	Computation of SNV impact scores	Validation using heterozygous TF binding events	ENCSR000DLW_ENDOTHELIAL_UMBILICAL_VEIN_CTCF_CTCF	manta2_mongodb_dump.tgz	Zenodo	doi:10.5281/zenodo.1044747	https://doi.org/10.5281/zenodo.1044747	ENDOTHELIAL_UMBILICAL_VEIN	CTCF	CTCF	CTCF
ENCSR000DLZ	Transcription factor binding site predictions	MA0147	Computation of SNV impact scores	Validation using heterozygous TF binding events	ENCSR000DLZ_K562_MYC_MYC	manta2_mongodb_dump.tgz	Zenodo	doi:10.5281/zenodo.1044747	https://doi.org/10.5281/zenodo.1044747	K562	MYC	MYC	MYC
ENCSR000DMA	Transcription factor binding site predictions	MA0139	Computation of SNV impact scores	Validation using heterozygous TF binding events	ENCSR000DMA_K562_CTCF_CTCF	manta2_mongodb_dump.tgz	Zenodo	doi:10.5281/zenodo.1044747	https://doi.org/10.5281/zenodo.1044747	K562	CTCF	CTCF	CTCF
ENCSR000DMC	Transcription factor binding site predictions	MA0139	Computation of SNV impact scores	Validation using heterozygous TF binding events	ENCSR000DMC_KIDNEY_CTCF_CTCF	manta2_mongodb_dump.tgz	Zenodo	doi:10.5281/zenodo.1044747	https://doi.org/10.5281/zenodo.1044747	KIDNEY	CTCF	CTCF	CTCF
ENCSR000DME	Transcription factor binding site predictions	MA0139	Computation of SNV impact scores	Validation using heterozygous TF binding events	ENCSR000DME_LNCAP_CTCF_CTCF	manta2_mongodb_dump.tgz	Zenodo	doi:10.5281/zenodo.1044747	https://doi.org/10.5281/zenodo.1044747	LNCAP	CTCF	CTCF	CTCF
ENCSR000DMF	Transcription factor binding site predictions	MA0139	Computation of SNV impact scores	Validation using heterozygous TF binding events	ENCSR000DMF_LNCAP_CTCF_CTCF	manta2_mongodb_dump.tgz	Zenodo	doi:10.5281/zenodo.1044747	https://doi.org/10.5281/zenodo.1044747	LNCAP	CTCF	CTCF	CTCF
ENCSR000DMH	Transcription factor binding site predictions	MA0139	Computation of SNV impact scores	Validation using heterozygous TF binding events	ENCSR000DMH_LUNG_CTCF_CTCF	manta2_mongodb_dump.tgz	Zenodo	doi:10.5281/zenodo.1044747	https://doi.org/10.5281/zenodo.1044747	LUNG	CTCF	CTCF	CTCF
ENCSR000DMJ	Transcription factor binding site predictions	MA0147	Computation of SNV impact scores	Validation using heterozygous TF binding events	ENCSR000DMJ_MCF7_MYC_MYC	manta2_mongodb_dump.tgz	Zenodo	doi:10.5281/zenodo.1044747	https://doi.org/10.5281/zenodo.1044747	MCF7	MYC	MYC	MYC
ENCSR000DML	Transcription factor binding site predictions	MA0139	Computation of SNV impact scores	Validation using heterozygous TF binding events	ENCSR000DML_MCF7_CTCF_CTCF	manta2_mongodb_dump.tgz	Zenodo	doi:10.5281/zenodo.1044747	https://doi.org/10.5281/zenodo.1044747	MCF7	CTCF	CTCF	CTCF
ENCSR000DMM	Transcription factor binding site predictions	MA0147	Computation of SNV impact scores	Validation using heterozygous TF binding events	ENCSR000DMM_MCF7_MYC_MYC	manta2_mongodb_dump.tgz	Zenodo	doi:10.5281/zenodo.1044747	https://doi.org/10.5281/zenodo.1044747	MCF7	MYC	MYC	MYC
ENCSR000DMO	Transcription factor binding site predictions	MA0139	Computation of SNV impact scores	Validation using heterozygous TF binding events	ENCSR000DMO_MCF7_CTCF_CTCF	manta2_mongodb_dump.tgz	Zenodo	doi:10.5281/zenodo.1044747	https://doi.org/10.5281/zenodo.1044747	MCF7	CTCF	CTCF	CTCF
ENCSR000DMP	Transcription factor binding site predictions	MA0147	Computation of SNV impact scores	Validation using heterozygous TF binding events	ENCSR000DMP_MCF7_MYC_MYC	manta2_mongodb_dump.tgz	Zenodo	doi:10.5281/zenodo.1044747	https://doi.org/10.5281/zenodo.1044747	MCF7	MYC	MYC	MYC
ENCSR000DMQ	Transcription factor binding site predictions	MA0147	Computation of SNV impact scores	Validation using heterozygous TF binding events	ENCSR000DMQ_MCF7_MYC_MYC	manta2_mongodb_dump.tgz	Zenodo	doi:10.5281/zenodo.1044747	https://doi.org/10.5281/zenodo.1044747	MCF7	MYC	MYC	MYC
ENCSR000DMR	Transcription factor binding site predictions	MA0139	Computation of SNV impact scores	Validation using heterozygous TF binding events	ENCSR000DMR_MCF7_CTCF_CTCF	manta2_mongodb_dump.tgz	Zenodo	doi:10.5281/zenodo.1044747	https://doi.org/10.5281/zenodo.1044747	MCF7	CTCF	CTCF	CTCF
ENCSR000DMS	Transcription factor binding site predictions	MA0139	Computation of SNV impact scores	Validation using heterozygous TF binding events	ENCSR000DMS_MCF7_CTCF_CTCF	manta2_mongodb_dump.tgz	Zenodo	doi:10.5281/zenodo.1044747	https://doi.org/10.5281/zenodo.1044747	MCF7	CTCF	CTCF	CTCF
ENCSR000DMV	Transcription factor binding site predictions	MA0139	Computation of SNV impact scores	Validation using heterozygous TF binding events	ENCSR000DMV_MCF7_CTCF_CTCF	manta2_mongodb_dump.tgz	Zenodo	doi:10.5281/zenodo.1044747	https://doi.org/10.5281/zenodo.1044747	MCF7	CTCF	CTCF	CTCF
ENCSR000DMY	Transcription factor binding site predictions	MA0139	Computation of SNV impact scores	Validation using heterozygous TF binding events	ENCSR000DMY_MEDULLOBLASTOMA_CTCF_CTCF	manta2_mongodb_dump.tgz	Zenodo	doi:10.5281/zenodo.1044747	https://doi.org/10.5281/zenodo.1044747	MEDULLOBLASTOMA	CTCF	CTCF	CTCF
ENCSR000DNA	Transcription factor binding site predictions	MA0139	Computation of SNV impact scores	Validation using heterozygous TF binding events	ENCSR000DNA_A549_CTCF_CTCF	manta2_mongodb_dump.tgz	Zenodo	doi:10.5281/zenodo.1044747	https://doi.org/10.5281/zenodo.1044747	A549	CTCF	CTCF	CTCF
ENCSR000DNC	Transcription factor binding site predictions	MA0139	Computation of SNV impact scores	Validation using heterozygous TF binding events	ENCSR000DNC_KERATINOCYTE_CTCF_CTCF	manta2_mongodb_dump.tgz	Zenodo	doi:10.5281/zenodo.1044747	https://doi.org/10.5281/zenodo.1044747	KERATINOCYTE	CTCF	CTCF	CTCF
ENCSR000DND	Transcription factor binding site predictions	MA0139	Computation of SNV impact scores	Validation using heterozygous TF binding events	ENCSR000DND_PANCREAS_CTCF_CTCF	manta2_mongodb_dump.tgz	Zenodo	doi:10.5281/zenodo.1044747	https://doi.org/10.5281/zenodo.1044747	PANCREAS	CTCF	CTCF	CTCF
ENCSR000DNI	Transcription factor binding site predictions	MA0139	Computation of SNV impact scores	Validation using heterozygous TF binding events	ENCSR000DNI_SPLEEN_CTCF_CTCF	manta2_mongodb_dump.tgz	Zenodo	doi:10.5281/zenodo.1044747	https://doi.org/10.5281/zenodo.1044747	SPLEEN	CTCF	CTCF	CTCF
ENCSR000DNM	Transcription factor binding site predictions	MA0502	Computation of SNV impact scores	Validation using heterozygous TF binding events	ENCSR000DNM_GM12878_NFYB_NFYB	manta2_mongodb_dump.tgz	Zenodo	doi:10.5281/zenodo.1044747	https://doi.org/10.5281/zenodo.1044747	GM12878	NFYB	NFYB	NFYB
ENCSR000DNN	Transcription factor binding site predictions	MA0060	Computation of SNV impact scores	Validation using heterozygous TF binding events	ENCSR000DNN_GM12878_NFYA_NFYA	manta2_mongodb_dump.tgz	Zenodo	doi:10.5281/zenodo.1044747	https://doi.org/10.5281/zenodo.1044747	GM12878	NFYA	NFYA	NFYA
ENCSR000DNR	Transcription factor binding site predictions	MA0502	Computation of SNV impact scores	Validation using heterozygous TF binding events	ENCSR000DNR_HELA_S3_NFYB_NFYB	manta2_mongodb_dump.tgz	Zenodo	doi:10.5281/zenodo.1044747	https://doi.org/10.5281/zenodo.1044747	HELA_S3	NFYB	NFYB	NFYB
ENCSR000DNS	Transcription factor binding site predictions	MA0060	Computation of SNV impact scores	Validation using heterozygous TF binding events	ENCSR000DNS_HELA_S3_NFYA_NFYA	manta2_mongodb_dump.tgz	Zenodo	doi:10.5281/zenodo.1044747	https://doi.org/10.5281/zenodo.1044747	HELA_S3	NFYA	NFYA	NFYA
ENCSR000DNZ	Transcription factor binding site predictions	MA0604	Computation of SNV impact scores	Validation using heterozygous TF binding events	ENCSR000DNZ_K562_ATF1_ATF1	manta2_mongodb_dump.tgz	Zenodo	doi:10.5281/zenodo.1044747	https://doi.org/10.5281/zenodo.1044747	K562	ATF1	ATF1	ATF1
ENCSR000DOG	Transcription factor binding site predictions	MA0605	Computation of SNV impact scores	Validation using heterozygous TF binding events	ENCSR000DOG_K562_ATF3_ATF3	manta2_mongodb_dump.tgz	Zenodo	doi:10.5281/zenodo.1044747	https://doi.org/10.5281/zenodo.1044747	K562	ATF3	ATF3	ATF3
ENCSR000DOM	Transcription factor binding site predictions	MA0147	Computation of SNV impact scores	Validation using heterozygous TF binding events	ENCSR000DOM_MCF10A_MYC_MYC	manta2_mongodb_dump.tgz	Zenodo	doi:10.5281/zenodo.1044747	https://doi.org/10.5281/zenodo.1044747	MCF10A	MYC	MYC	MYC
ENCSR000DON	Transcription factor binding site predictions	MA0476	Computation of SNV impact scores	Validation using heterozygous TF binding events	ENCSR000DON_MCF10A_FOS_FOS	manta2_mongodb_dump.tgz	Zenodo	doi:10.5281/zenodo.1044747	https://doi.org/10.5281/zenodo.1044747	MCF10A	FOS	FOS	FOS
ENCSR000DOO	Transcription factor binding site predictions	MA0476	Computation of SNV impact scores	Validation using heterozygous TF binding events	ENCSR000DOO_MCF10A_FOS_FOS	manta2_mongodb_dump.tgz	Zenodo	doi:10.5281/zenodo.1044747	https://doi.org/10.5281/zenodo.1044747	MCF10A	FOS	FOS	FOS
ENCSR000DOP	Transcription factor binding site predictions	MA0476	Computation of SNV impact scores	Validation using heterozygous TF binding events	ENCSR000DOP_MCF10A_FOS_FOS	manta2_mongodb_dump.tgz	Zenodo	doi:10.5281/zenodo.1044747	https://doi.org/10.5281/zenodo.1044747	MCF10A	FOS	FOS	FOS
ENCSR000DOQ	Transcription factor binding site predictions	MA0144	Computation of SNV impact scores	Validation using heterozygous TF binding events	ENCSR000DOQ_MCF10A_STAT3_STAT3	manta2_mongodb_dump.tgz	Zenodo	doi:10.5281/zenodo.1044747	https://doi.org/10.5281/zenodo.1044747	MCF10A	STAT3	STAT3	STAT3
ENCSR000DOR	Transcription factor binding site predictions	MA0470	Computation of SNV impact scores	Validation using heterozygous TF binding events	ENCSR000DOR_MCF10A_E2F4_E2F4	manta2_mongodb_dump.tgz	Zenodo	doi:10.5281/zenodo.1044747	https://doi.org/10.5281/zenodo.1044747	MCF10A	E2F4	E2F4	E2F4
ENCSR000DOS	Transcription factor binding site predictions	MA0147	Computation of SNV impact scores	Validation using heterozygous TF binding events	ENCSR000DOS_MCF10A_MYC_MYC	manta2_mongodb_dump.tgz	Zenodo	doi:10.5281/zenodo.1044747	https://doi.org/10.5281/zenodo.1044747	MCF10A	MYC	MYC	MYC
ENCSR000DOT	Transcription factor binding site predictions	MA0476	Computation of SNV impact scores	Validation using heterozygous TF binding events	ENCSR000DOT_MCF10A_FOS_FOS	manta2_mongodb_dump.tgz	Zenodo	doi:10.5281/zenodo.1044747	https://doi.org/10.5281/zenodo.1044747	MCF10A	FOS	FOS	FOS
ENCSR000DOZ	Transcription factor binding site predictions	MA0144	Computation of SNV impact scores	Validation using heterozygous TF binding events	ENCSR000DOZ_MCF10A_STAT3_STAT3	manta2_mongodb_dump.tgz	Zenodo	doi:10.5281/zenodo.1044747	https://doi.org/10.5281/zenodo.1044747	MCF10A	STAT3	STAT3	STAT3
ENCSR000DPB	Transcription factor binding site predictions	MA0144	Computation of SNV impact scores	Validation using heterozygous TF binding events	ENCSR000DPB_MCF10A_STAT3_STAT3	manta2_mongodb_dump.tgz	Zenodo	doi:10.5281/zenodo.1044747	https://doi.org/10.5281/zenodo.1044747	MCF10A	STAT3	STAT3	STAT3
ENCSR000DPF	Transcription factor binding site predictions	MA0139	Computation of SNV impact scores	Validation using heterozygous TF binding events	ENCSR000DPF_A549_CTCF_CTCF	manta2_mongodb_dump.tgz	Zenodo	doi:10.5281/zenodo.1044747	https://doi.org/10.5281/zenodo.1044747	A549	CTCF	CTCF	CTCF
ENCSR000DPG	Transcription factor binding site predictions	MA0139	Computation of SNV impact scores	Validation using heterozygous TF binding events	ENCSR000DPG_FIBROBLAST_SKIN_LEG_CTCF_CTCF	manta2_mongodb_dump.tgz	Zenodo	doi:10.5281/zenodo.1044747	https://doi.org/10.5281/zenodo.1044747	FIBROBLAST_SKIN_LEG	CTCF	CTCF	CTCF
ENCSR000DPM	Transcription factor binding site predictions	MA0139	Computation of SNV impact scores	Validation using heterozygous TF binding events	ENCSR000DPM_FIBROBLAST_LUNG_CTCF_CTCF	manta2_mongodb_dump.tgz	Zenodo	doi:10.5281/zenodo.1044747	https://doi.org/10.5281/zenodo.1044747	FIBROBLAST_LUNG	CTCF	CTCF	CTCF
ENCSR000DPP	Transcription factor binding site predictions	MA0139	Computation of SNV impact scores	Validation using heterozygous TF binding events	ENCSR000DPP_FIBROBLAST_PEDAL_DIGIT_SKIN_CTCF_CTCF	manta2_mongodb_dump.tgz	Zenodo	doi:10.5281/zenodo.1044747	https://doi.org/10.5281/zenodo.1044747	FIBROBLAST_PEDAL_DIGIT_SKIN	CTCF	CTCF	CTCF
ENCSR000DPS	Transcription factor binding site predictions	MA0139	Computation of SNV impact scores	Validation using heterozygous TF binding events	ENCSR000DPS_FIBROBLAST_GINGIVA_CTCF_CTCF	manta2_mongodb_dump.tgz	Zenodo	doi:10.5281/zenodo.1044747	https://doi.org/10.5281/zenodo.1044747	FIBROBLAST_GINGIVA	CTCF	CTCF	CTCF
ENCSR000DPV	Transcription factor binding site predictions	MA0139	Computation of SNV impact scores	Validation using heterozygous TF binding events	ENCSR000DPV_FIBROBLAST_SKIN_ABDOMEN_CTCF_CTCF	manta2_mongodb_dump.tgz	Zenodo	doi:10.5281/zenodo.1044747	https://doi.org/10.5281/zenodo.1044747	FIBROBLAST_SKIN_ABDOMEN	CTCF	CTCF	CTCF
ENCSR000DPY	Transcription factor binding site predictions	MA0139	Computation of SNV impact scores	Validation using heterozygous TF binding events	ENCSR000DPY_FIBROBLAST_AORTIC_ADVENTITIA_CTCF_CTCF	manta2_mongodb_dump.tgz	Zenodo	doi:10.5281/zenodo.1044747	https://doi.org/10.5281/zenodo.1044747	FIBROBLAST_AORTIC_ADVENTITIA	CTCF	CTCF	CTCF
ENCSR000DQD	Transcription factor binding site predictions	MA0139	Computation of SNV impact scores	Validation using heterozygous TF binding events	ENCSR000DQD_BE2C_CTCF_CTCF	manta2_mongodb_dump.tgz	Zenodo	doi:10.5281/zenodo.1044747	https://doi.org/10.5281/zenodo.1044747	BE2C	CTCF	CTCF	CTCF
ENCSR000DQI	Transcription factor binding site predictions	MA0139	Computation of SNV impact scores	Validation using heterozygous TF binding events	ENCSR000DQI_BJ_CTCF_CTCF	manta2_mongodb_dump.tgz	Zenodo	doi:10.5281/zenodo.1044747	https://doi.org/10.5281/zenodo.1044747	BJ	CTCF	CTCF	CTCF
ENCSR000DQN	Transcription factor binding site predictions	MA0139	Computation of SNV impact scores	Validation using heterozygous TF binding events	ENCSR000DQN_CACO2_CTCF_CTCF	manta2_mongodb_dump.tgz	Zenodo	doi:10.5281/zenodo.1044747	https://doi.org/10.5281/zenodo.1044747	CACO2	CTCF	CTCF	CTCF
ENCSR000DQW	Transcription factor binding site predictions	MA0139	Computation of SNV impact scores	Validation using heterozygous TF binding events	ENCSR000DQW_GM06990_CTCF_CTCF	manta2_mongodb_dump.tgz	Zenodo	doi:10.5281/zenodo.1044747	https://doi.org/10.5281/zenodo.1044747	GM06990	CTCF	CTCF	CTCF
ENCSR000DQY	Transcription factor binding site predictions	MA0139	Computation of SNV impact scores	Validation using heterozygous TF binding events	ENCSR000DQY_GM12801_CTCF_CTCF	manta2_mongodb_dump.tgz	Zenodo	doi:10.5281/zenodo.1044747	https://doi.org/10.5281/zenodo.1044747	GM12801	CTCF	CTCF	CTCF
ENCSR000DRB	Transcription factor binding site predictions	MA0139	Computation of SNV impact scores	Validation using heterozygous TF binding events	ENCSR000DRB_GM12864_CTCF_CTCF	manta2_mongodb_dump.tgz	Zenodo	doi:10.5281/zenodo.1044747	https://doi.org/10.5281/zenodo.1044747	GM12864	CTCF	CTCF	CTCF
ENCSR000DRE	Transcription factor binding site predictions	MA0139	Computation of SNV impact scores	Validation using heterozygous TF binding events	ENCSR000DRE_GM12865_CTCF_CTCF	manta2_mongodb_dump.tgz	Zenodo	doi:10.5281/zenodo.1044747	https://doi.org/10.5281/zenodo.1044747	GM12865	CTCF	CTCF	CTCF
ENCSR000DRF	Transcription factor binding site predictions	MA0139	Computation of SNV impact scores	Validation using heterozygous TF binding events	ENCSR000DRF_GM12866_CTCF_CTCF	manta2_mongodb_dump.tgz	Zenodo	doi:10.5281/zenodo.1044747	https://doi.org/10.5281/zenodo.1044747	GM12866	CTCF	CTCF	CTCF
ENCSR000DRH	Transcription factor binding site predictions	MA0139	Computation of SNV impact scores	Validation using heterozygous TF binding events	ENCSR000DRH_GM12867_CTCF_CTCF	manta2_mongodb_dump.tgz	Zenodo	doi:10.5281/zenodo.1044747	https://doi.org/10.5281/zenodo.1044747	GM12867	CTCF	CTCF	CTCF
ENCSR000DRI	Transcription factor binding site predictions	MA0139	Computation of SNV impact scores	Validation using heterozygous TF binding events	ENCSR000DRI_GM12868_CTCF_CTCF	manta2_mongodb_dump.tgz	Zenodo	doi:10.5281/zenodo.1044747	https://doi.org/10.5281/zenodo.1044747	GM12868	CTCF	CTCF	CTCF
ENCSR000DRJ	Transcription factor binding site predictions	MA0139	Computation of SNV impact scores	Validation using heterozygous TF binding events	ENCSR000DRJ_GM12869_CTCF_CTCF	manta2_mongodb_dump.tgz	Zenodo	doi:10.5281/zenodo.1044747	https://doi.org/10.5281/zenodo.1044747	GM12869	CTCF	CTCF	CTCF
ENCSR000DRK	Transcription factor binding site predictions	MA0139	Computation of SNV impact scores	Validation using heterozygous TF binding events	ENCSR000DRK_GM12870_CTCF_CTCF	manta2_mongodb_dump.tgz	Zenodo	doi:10.5281/zenodo.1044747	https://doi.org/10.5281/zenodo.1044747	GM12870	CTCF	CTCF	CTCF
ENCSR000DRN	Transcription factor binding site predictions	MA0139	Computation of SNV impact scores	Validation using heterozygous TF binding events	ENCSR000DRN_GM12872_CTCF_CTCF	manta2_mongodb_dump.tgz	Zenodo	doi:10.5281/zenodo.1044747	https://doi.org/10.5281/zenodo.1044747	GM12872	CTCF	CTCF	CTCF
ENCSR000DRP	Transcription factor binding site predictions	MA0139	Computation of SNV impact scores	Validation using heterozygous TF binding events	ENCSR000DRP_GM12873_CTCF_CTCF	manta2_mongodb_dump.tgz	Zenodo	doi:10.5281/zenodo.1044747	https://doi.org/10.5281/zenodo.1044747	GM12873	CTCF	CTCF	CTCF
ENCSR000DRR	Transcription factor binding site predictions	MA0139	Computation of SNV impact scores	Validation using heterozygous TF binding events	ENCSR000DRR_GM12874_CTCF_CTCF	manta2_mongodb_dump.tgz	Zenodo	doi:10.5281/zenodo.1044747	https://doi.org/10.5281/zenodo.1044747	GM12874	CTCF	CTCF	CTCF
ENCSR000DRU	Transcription factor binding site predictions	MA0139	Computation of SNV impact scores	Validation using heterozygous TF binding events	ENCSR000DRU_GM12875_CTCF_CTCF	manta2_mongodb_dump.tgz	Zenodo	doi:10.5281/zenodo.1044747	https://doi.org/10.5281/zenodo.1044747	GM12875	CTCF	CTCF	CTCF
ENCSR000DRZ	Transcription factor binding site predictions	MA0139	Computation of SNV impact scores	Validation using heterozygous TF binding events	ENCSR000DRZ_GM12878_CTCF_CTCF	manta2_mongodb_dump.tgz	Zenodo	doi:10.5281/zenodo.1044747	https://doi.org/10.5281/zenodo.1044747	GM12878	CTCF	CTCF	CTCF
ENCSR000DSU	Transcription factor binding site predictions	MA0139	Computation of SNV impact scores	Validation using heterozygous TF binding events	ENCSR000DSU_ASTROCYTE_SPINAL_CORD_CTCF_CTCF	manta2_mongodb_dump.tgz	Zenodo	doi:10.5281/zenodo.1044747	https://doi.org/10.5281/zenodo.1044747	ASTROCYTE_SPINAL_CORD	CTCF	CTCF	CTCF
ENCSR000DSZ	Transcription factor binding site predictions	MA0139	Computation of SNV impact scores	Validation using heterozygous TF binding events	ENCSR000DSZ_ASTROCYTE_CEREBELLUM_CTCF_CTCF	manta2_mongodb_dump.tgz	Zenodo	doi:10.5281/zenodo.1044747	https://doi.org/10.5281/zenodo.1044747	ASTROCYTE_CEREBELLUM	CTCF	CTCF	CTCF
ENCSR000DTA	Transcription factor binding site predictions	MA0139	Computation of SNV impact scores	Validation using heterozygous TF binding events	ENCSR000DTA_ENDOTHELIAL_BRAIN_MICROVASCULAR_CTCF_CTCF	manta2_mongodb_dump.tgz	Zenodo	doi:10.5281/zenodo.1044747	https://doi.org/10.5281/zenodo.1044747	ENDOTHELIAL_BRAIN_MICROVASCULAR	CTCF	CTCF	CTCF
ENCSR000DTF	Transcription factor binding site predictions	MA0139	Computation of SNV impact scores	Validation using heterozygous TF binding events	ENCSR000DTF_FIBROBLAST_CARDIAC_CTCF_CTCF	manta2_mongodb_dump.tgz	Zenodo	doi:10.5281/zenodo.1044747	https://doi.org/10.5281/zenodo.1044747	FIBROBLAST_CARDIAC	CTCF	CTCF	CTCF
ENCSR000DTI	Transcription factor binding site predictions	MA0139	Computation of SNV impact scores	Validation using heterozygous TF binding events	ENCSR000DTI_MUSCLE_CARDIAC_CTCF_CTCF	manta2_mongodb_dump.tgz	Zenodo	doi:10.5281/zenodo.1044747	https://doi.org/10.5281/zenodo.1044747	MUSCLE_CARDIAC	CTCF	CTCF	CTCF
ENCSR000DTL	Transcription factor binding site predictions	MA0139	Computation of SNV impact scores	Validation using heterozygous TF binding events	ENCSR000DTL_EPITHELIAL_CHOROID_PLEXUS_CTCF_CTCF	manta2_mongodb_dump.tgz	Zenodo	doi:10.5281/zenodo.1044747	https://doi.org/10.5281/zenodo.1044747	EPITHELIAL_CHOROID_PLEXUS	CTCF	CTCF	CTCF
ENCSR000DTO	Transcription factor binding site predictions	MA0139	Computation of SNV impact scores	Validation using heterozygous TF binding events	ENCSR000DTO_HCT166_CTCF_CTCF	manta2_mongodb_dump.tgz	Zenodo	doi:10.5281/zenodo.1044747	https://doi.org/10.5281/zenodo.1044747	HCT166	CTCF	CTCF	CTCF
ENCSR000DTR	Transcription factor binding site predictions	MA0139	Computation of SNV impact scores	Validation using heterozygous TF binding events	ENCSR000DTR_EPITHELIAL_ESOPHAGUS_CTCF_CTCF	manta2_mongodb_dump.tgz	Zenodo	doi:10.5281/zenodo.1044747	https://doi.org/10.5281/zenodo.1044747	EPITHELIAL_ESOPHAGUS	CTCF	CTCF	CTCF
ENCSR000DTW	Transcription factor binding site predictions	MA0139	Computation of SNV impact scores	Validation using heterozygous TF binding events	ENCSR000DTW_HEK293_CTCF_CTCF	manta2_mongodb_dump.tgz	Zenodo	doi:10.5281/zenodo.1044747	https://doi.org/10.5281/zenodo.1044747	HEK293	CTCF	CTCF	CTCF
ENCSR000DUB	Transcription factor binding site predictions	MA0139	Computation of SNV impact scores	Validation using heterozygous TF binding events	ENCSR000DUB_HELA_S3_CTCF_CTCF	manta2_mongodb_dump.tgz	Zenodo	doi:10.5281/zenodo.1044747	https://doi.org/10.5281/zenodo.1044747	HELA_S3	CTCF	CTCF	CTCF
ENCSR000DUG	Transcription factor binding site predictions	MA0139	Computation of SNV impact scores	Validation using heterozygous TF binding events	ENCSR000DUG_HEPG2_CTCF_CTCF	manta2_mongodb_dump.tgz	Zenodo	doi:10.5281/zenodo.1044747	https://doi.org/10.5281/zenodo.1044747	HEPG2	CTCF	CTCF	CTCF
ENCSR000DUH	Transcription factor binding site predictions	MA0139	Computation of SNV impact scores	Validation using heterozygous TF binding events	ENCSR000DUH_FIBROBLAST_FORESKIN_CTCF_CTCF	manta2_mongodb_dump.tgz	Zenodo	doi:10.5281/zenodo.1044747	https://doi.org/10.5281/zenodo.1044747	FIBROBLAST_FORESKIN	CTCF	CTCF	CTCF
ENCSR000DUM	Transcription factor binding site predictions	MA0139	Computation of SNV impact scores	Validation using heterozygous TF binding events	ENCSR000DUM_HFF_CTCF_CTCF	manta2_mongodb_dump.tgz	Zenodo	doi:10.5281/zenodo.1044747	https://doi.org/10.5281/zenodo.1044747	HFF	CTCF	CTCF	CTCF
ENCSR000DUP	Transcription factor binding site predictions	MA0139	Computation of SNV impact scores	Validation using heterozygous TF binding events	ENCSR000DUP_HL60_CTCF_CTCF	manta2_mongodb_dump.tgz	Zenodo	doi:10.5281/zenodo.1044747	https://doi.org/10.5281/zenodo.1044747	HL60	CTCF	CTCF	CTCF
ENCSR000DUS	Transcription factor binding site predictions	MA0139	Computation of SNV impact scores	Validation using heterozygous TF binding events	ENCSR000DUS_EPITHELIAL_MAMMARY_CTCF_CTCF	manta2_mongodb_dump.tgz	Zenodo	doi:10.5281/zenodo.1044747	https://doi.org/10.5281/zenodo.1044747	EPITHELIAL_MAMMARY	CTCF	CTCF	CTCF
ENCSR000DUU	Transcription factor binding site predictions	MA0139	Computation of SNV impact scores	Validation using heterozygous TF binding events	ENCSR000DUU_FIBROBLAST_MAMMARY_CTCF_CTCF	manta2_mongodb_dump.tgz	Zenodo	doi:10.5281/zenodo.1044747	https://doi.org/10.5281/zenodo.1044747	FIBROBLAST_MAMMARY	CTCF	CTCF	CTCF
ENCSR000DUX	Transcription factor binding site predictions	MA0139	Computation of SNV impact scores	Validation using heterozygous TF binding events	ENCSR000DUX_FIBROBLAST_PULMONARY_ARTERY_CTCF_CTCF	manta2_mongodb_dump.tgz	Zenodo	doi:10.5281/zenodo.1044747	https://doi.org/10.5281/zenodo.1044747	FIBROBLAST_PULMONARY_ARTERY	CTCF	CTCF	CTCF
ENCSR000DVA	Transcription factor binding site predictions	MA0139	Computation of SNV impact scores	Validation using heterozygous TF binding events	ENCSR000DVA_FIBROBLAST_LUNG_CTCF_CTCF	manta2_mongodb_dump.tgz	Zenodo	doi:10.5281/zenodo.1044747	https://doi.org/10.5281/zenodo.1044747	FIBROBLAST_LUNG	CTCF	CTCF	CTCF
ENCSR000DVH	Transcription factor binding site predictions	MA0139	Computation of SNV impact scores	Validation using heterozygous TF binding events	ENCSR000DVH_EPITHELIAL_KIDNEY_CTCF_CTCF	manta2_mongodb_dump.tgz	Zenodo	doi:10.5281/zenodo.1044747	https://doi.org/10.5281/zenodo.1044747	EPITHELIAL_KIDNEY	CTCF	CTCF	CTCF
ENCSR000DVI	Transcription factor binding site predictions	MA0139	Computation of SNV impact scores	Validation using heterozygous TF binding events	ENCSR000DVI_EPITHELIAL_RETINAL_PIGMENT_CTCF_CTCF	manta2_mongodb_dump.tgz	Zenodo	doi:10.5281/zenodo.1044747	https://doi.org/10.5281/zenodo.1044747	EPITHELIAL_RETINAL_PIGMENT	CTCF	CTCF	CTCF
ENCSR000DVP	Transcription factor binding site predictions	MA0139	Computation of SNV impact scores	Validation using heterozygous TF binding events	ENCSR000DVP_ENDOTHELIAL_UMBILICAL_VEIN_CTCF_CTCF	manta2_mongodb_dump.tgz	Zenodo	doi:10.5281/zenodo.1044747	https://doi.org/10.5281/zenodo.1044747	ENDOTHELIAL_UMBILICAL_VEIN	CTCF	CTCF	CTCF
ENCSR000DVQ	Transcription factor binding site predictions	MA0139	Computation of SNV impact scores	Validation using heterozygous TF binding events	ENCSR000DVQ_FIBROBLAST_VILLOUS_MESENCHYME_CTCF_CTCF	manta2_mongodb_dump.tgz	Zenodo	doi:10.5281/zenodo.1044747	https://doi.org/10.5281/zenodo.1044747	FIBROBLAST_VILLOUS_MESENCHYME	CTCF	CTCF	CTCF
ENCSR000DWE	Transcription factor binding site predictions	MA0139	Computation of SNV impact scores	Validation using heterozygous TF binding events	ENCSR000DWE_K562_CTCF_CTCF	manta2_mongodb_dump.tgz	Zenodo	doi:10.5281/zenodo.1044747	https://doi.org/10.5281/zenodo.1044747	K562	CTCF	CTCF	CTCF
ENCSR000DWH	Transcription factor binding site predictions	MA0139	Computation of SNV impact scores	Validation using heterozygous TF binding events	ENCSR000DWH_MCF7_CTCF_CTCF	manta2_mongodb_dump.tgz	Zenodo	doi:10.5281/zenodo.1044747	https://doi.org/10.5281/zenodo.1044747	MCF7	CTCF	CTCF	CTCF
ENCSR000DWN	Transcription factor binding site predictions	MA0139	Computation of SNV impact scores	Validation using heterozygous TF binding events	ENCSR000DWN_NB4_CTCF_CTCF	manta2_mongodb_dump.tgz	Zenodo	doi:10.5281/zenodo.1044747	https://doi.org/10.5281/zenodo.1044747	NB4	CTCF	CTCF	CTCF
ENCSR000DWQ	Transcription factor binding site predictions	MA0139	Computation of SNV impact scores	Validation using heterozygous TF binding events	ENCSR000DWQ_FIBROBLAST_FORESKIN_CTCF_CTCF	manta2_mongodb_dump.tgz	Zenodo	doi:10.5281/zenodo.1044747	https://doi.org/10.5281/zenodo.1044747	FIBROBLAST_FORESKIN	CTCF	CTCF	CTCF
ENCSR000DWX	Transcription factor binding site predictions	MA0139	Computation of SNV impact scores	Validation using heterozygous TF binding events	ENCSR000DWX_KERATINOCYTE_CTCF_CTCF	manta2_mongodb_dump.tgz	Zenodo	doi:10.5281/zenodo.1044747	https://doi.org/10.5281/zenodo.1044747	KERATINOCYTE	CTCF	CTCF	CTCF
ENCSR000DWY	Transcription factor binding site predictions	MA0139	Computation of SNV impact scores	Validation using heterozygous TF binding events	ENCSR000DWY_FIBROBLAST_LUNG_CTCF_CTCF	manta2_mongodb_dump.tgz	Zenodo	doi:10.5281/zenodo.1044747	https://doi.org/10.5281/zenodo.1044747	FIBROBLAST_LUNG	CTCF	CTCF	CTCF
ENCSR000DXD	Transcription factor binding site predictions	MA0139	Computation of SNV impact scores	Validation using heterozygous TF binding events	ENCSR000DXD_EPITHELIAL_PROXIMAL_TUBULE_CTCF_CTCF	manta2_mongodb_dump.tgz	Zenodo	doi:10.5281/zenodo.1044747	https://doi.org/10.5281/zenodo.1044747	EPITHELIAL_PROXIMAL_TUBULE	CTCF	CTCF	CTCF
ENCSR000DXI	Transcription factor binding site predictions	MA0139	Computation of SNV impact scores	Validation using heterozygous TF binding events	ENCSR000DXI_EPITHELIAL_BRONCHIAL_CTCF_CTCF	manta2_mongodb_dump.tgz	Zenodo	doi:10.5281/zenodo.1044747	https://doi.org/10.5281/zenodo.1044747	EPITHELIAL_BRONCHIAL	CTCF	CTCF	CTCF
ENCSR000DXQ	Transcription factor binding site predictions	MA0139	Computation of SNV impact scores	Validation using heterozygous TF binding events	ENCSR000DXQ_SKNSH_CTCF_CTCF	manta2_mongodb_dump.tgz	Zenodo	doi:10.5281/zenodo.1044747	https://doi.org/10.5281/zenodo.1044747	SKNSH	CTCF	CTCF	CTCF
ENCSR000DXW	Transcription factor binding site predictions	MA0139	Computation of SNV impact scores	Validation using heterozygous TF binding events	ENCSR000DXW_WERIRB1_CTCF_CTCF	manta2_mongodb_dump.tgz	Zenodo	doi:10.5281/zenodo.1044747	https://doi.org/10.5281/zenodo.1044747	WERIRB1	CTCF	CTCF	CTCF
ENCSR000DYB	Transcription factor binding site predictions	MA0139	Computation of SNV impact scores	Validation using heterozygous TF binding events	ENCSR000DYB_WI38_CTCF_CTCF	manta2_mongodb_dump.tgz	Zenodo	doi:10.5281/zenodo.1044747	https://doi.org/10.5281/zenodo.1044747	WI38	CTCF	CTCF	CTCF
ENCSR000DYC	Transcription factor binding site predictions	MA0147	Computation of SNV impact scores	Validation using heterozygous TF binding events	ENCSR000DYC_A549_MYC_MYC	manta2_mongodb_dump.tgz	Zenodo	doi:10.5281/zenodo.1044747	https://doi.org/10.5281/zenodo.1044747	A549	MYC	MYC	MYC
ENCSR000DYD	Transcription factor binding site predictions	MA0139	Computation of SNV impact scores	Validation using heterozygous TF binding events	ENCSR000DYD_A549_CTCF_CTCF	manta2_mongodb_dump.tgz	Zenodo	doi:10.5281/zenodo.1044747	https://doi.org/10.5281/zenodo.1044747	A549	CTCF	CTCF	CTCF
ENCSR000DYG	Transcription factor binding site predictions	MA0058	Computation of SNV impact scores	Validation using heterozygous TF binding events	ENCSR000DYG_A549_MAX_MAX	manta2_mongodb_dump.tgz	Zenodo	doi:10.5281/zenodo.1044747	https://doi.org/10.5281/zenodo.1044747	A549	MAX	MAX	MAX
ENCSR000DYI	Transcription factor binding site predictions	MA0466	Computation of SNV impact scores	Validation using heterozygous TF binding events	ENCSR000DYI_A549_CEBPB_CEBPB	manta2_mongodb_dump.tgz	Zenodo	doi:10.5281/zenodo.1044747	https://doi.org/10.5281/zenodo.1044747	A549	CEBPB	CEBPB	CEBPB
ENCSR000DYJ	Transcription factor binding site predictions	MA0464	Computation of SNV impact scores	Validation using heterozygous TF binding events	ENCSR000DYJ_A549_BHLHE40_BHLHE40	manta2_mongodb_dump.tgz	Zenodo	doi:10.5281/zenodo.1044747	https://doi.org/10.5281/zenodo.1044747	A549	BHLHE40	BHLHE40	BHLHE40
ENCSR000DYM	Transcription factor binding site predictions	MA0107	Computation of SNV impact scores	Validation using heterozygous TF binding events	ENCSR000DYM_GM10847_RELA_RELA	manta2_mongodb_dump.tgz	Zenodo	doi:10.5281/zenodo.1044747	https://doi.org/10.5281/zenodo.1044747	GM10847	RELA	RELA	RELA
ENCSR000DYP	Transcription factor binding site predictions	MA1125	Computation of SNV impact scores	Validation using heterozygous TF binding events	ENCSR000DYP_GM12878_ZNF384_ZNF384	manta2_mongodb_dump.tgz	Zenodo	doi:10.5281/zenodo.1044747	https://doi.org/10.5281/zenodo.1044747	GM12878	ZNF384	ZNF384	ZNF384
ENCSR000DYQ	Transcription factor binding site predictions	MA0592	Computation of SNV impact scores	Validation using heterozygous TF binding events	ENCSR000DYQ_GM12878_ESRRA_ESRRA	manta2_mongodb_dump.tgz	Zenodo	doi:10.5281/zenodo.1044747	https://doi.org/10.5281/zenodo.1044747	GM12878	ESRRA	ESRRA	ESRRA
ENCSR000DYR	Transcription factor binding site predictions	MA0754	Computation of SNV impact scores	Validation using heterozygous TF binding events	ENCSR000DYR_GM12878_CUX1_CUX1	manta2_mongodb_dump.tgz	Zenodo	doi:10.5281/zenodo.1044747	https://doi.org/10.5281/zenodo.1044747	GM12878	CUX1	CUX1	CUX1
ENCSR000DYS	Transcription factor binding site predictions	MA0492	Computation of SNV impact scores	Validation using heterozygous TF binding events	ENCSR000DYS_GM12878_JUND_JUND(VAR.2)	manta2_mongodb_dump.tgz	Zenodo	doi:10.5281/zenodo.1044747	https://doi.org/10.5281/zenodo.1044747	GM12878	JUND	JUND	JUND(VAR.2)
ENCSR000DYS	Transcription factor binding site predictions	MA0491	Computation of SNV impact scores	Validation using heterozygous TF binding events	ENCSR000DYS_GM12878_JUND_JUND	manta2_mongodb_dump.tgz	Zenodo	doi:10.5281/zenodo.1044747	https://doi.org/10.5281/zenodo.1044747	GM12878	JUND	JUND	JUND
ENCSR000DYT	Transcription factor binding site predictions	MA0828	Computation of SNV impact scores	Validation using heterozygous TF binding events	ENCSR000DYT_GM12878_SREBF2_SREBF2(VAR.2)	manta2_mongodb_dump.tgz	Zenodo	doi:10.5281/zenodo.1044747	https://doi.org/10.5281/zenodo.1044747	GM12878	SREBF2	SREBF2	SREBF2(VAR.2)
ENCSR000DYT	Transcription factor binding site predictions	MA0596	Computation of SNV impact scores	Validation using heterozygous TF binding events	ENCSR000DYT_GM12878_SREBF2_SREBF2	manta2_mongodb_dump.tgz	Zenodo	doi:10.5281/zenodo.1044747	https://doi.org/10.5281/zenodo.1044747	GM12878	SREBF2	SREBF2	SREBF2
ENCSR000DYU	Transcription factor binding site predictions	MA0829	Computation of SNV impact scores	Validation using heterozygous TF binding events	ENCSR000DYU_GM12878_SREBF1_SREBF1(VAR.2)	manta2_mongodb_dump.tgz	Zenodo	doi:10.5281/zenodo.1044747	https://doi.org/10.5281/zenodo.1044747	GM12878	SREBF1	SREBF1	SREBF1(VAR.2)
ENCSR000DYU	Transcription factor binding site predictions	MA0595	Computation of SNV impact scores	Validation using heterozygous TF binding events	ENCSR000DYU_GM12878_SREBF1_SREBF1	manta2_mongodb_dump.tgz	Zenodo	doi:10.5281/zenodo.1044747	https://doi.org/10.5281/zenodo.1044747	GM12878	SREBF1	SREBF1	SREBF1
ENCSR000DYV	Transcription factor binding site predictions	MA0496	Computation of SNV impact scores	Validation using heterozygous TF binding events	ENCSR000DYV_GM12878_MAFK_MAFK	manta2_mongodb_dump.tgz	Zenodo	doi:10.5281/zenodo.1044747	https://doi.org/10.5281/zenodo.1044747	GM12878	MAFK	MAFK	MAFK
ENCSR000DYY	Transcription factor binding site predictions	MA0470	Computation of SNV impact scores	Validation using heterozygous TF binding events	ENCSR000DYY_GM12878_E2F4_E2F4	manta2_mongodb_dump.tgz	Zenodo	doi:10.5281/zenodo.1044747	https://doi.org/10.5281/zenodo.1044747	GM12878	E2F4	E2F4	E2F4
ENCSR000DZB	Transcription factor binding site predictions	MA0028	Computation of SNV impact scores	Validation using heterozygous TF binding events	ENCSR000DZB_GM12878_ELK1_ELK1	manta2_mongodb_dump.tgz	Zenodo	doi:10.5281/zenodo.1044747	https://doi.org/10.5281/zenodo.1044747	GM12878	ELK1	ELK1	ELK1
ENCSR000DZF	Transcription factor binding site predictions	MA0058	Computation of SNV impact scores	Validation using heterozygous TF binding events	ENCSR000DZF_GM12878_MAX_MAX	manta2_mongodb_dump.tgz	Zenodo	doi:10.5281/zenodo.1044747	https://doi.org/10.5281/zenodo.1044747	GM12878	MAX	MAX	MAX
ENCSR000DZI	Transcription factor binding site predictions	MA1108	Computation of SNV impact scores	Validation using heterozygous TF binding events	ENCSR000DZI_GM12878_MXI1_MXI1	manta2_mongodb_dump.tgz	Zenodo	doi:10.5281/zenodo.1044747	https://doi.org/10.5281/zenodo.1044747	GM12878	MXI1	MXI1	MXI1
ENCSR000DZJ	Transcription factor binding site predictions	MA0464	Computation of SNV impact scores	Validation using heterozygous TF binding events	ENCSR000DZJ_GM12878_BHLHE40_BHLHE40	manta2_mongodb_dump.tgz	Zenodo	doi:10.5281/zenodo.1044747	https://doi.org/10.5281/zenodo.1044747	GM12878	BHLHE40	BHLHE40	BHLHE40
ENCSR000DZL	Transcription factor binding site predictions	MA0088	Computation of SNV impact scores	Validation using heterozygous TF binding events	ENCSR000DZL_GM12878_ZNF143_ZNF143	manta2_mongodb_dump.tgz	Zenodo	doi:10.5281/zenodo.1044747	https://doi.org/10.5281/zenodo.1044747	GM12878	ZNF143	ZNF143	ZNF143
ENCSR000DZM	Transcription factor binding site predictions	MA0137	Computation of SNV impact scores	Validation using heterozygous TF binding events	ENCSR000DZM_GM12878_STAT1_STAT1	manta2_mongodb_dump.tgz	Zenodo	doi:10.5281/zenodo.1044747	https://doi.org/10.5281/zenodo.1044747	GM12878	STAT1	STAT1	STAT1
ENCSR000DZN	Transcription factor binding site predictions	MA0139	Computation of SNV impact scores	Validation using heterozygous TF binding events	ENCSR000DZN_GM12878_CTCF_CTCF	manta2_mongodb_dump.tgz	Zenodo	doi:10.5281/zenodo.1044747	https://doi.org/10.5281/zenodo.1044747	GM12878	CTCF	CTCF	CTCF
ENCSR000DZO	Transcription factor binding site predictions	MA0506	Computation of SNV impact scores	Validation using heterozygous TF binding events	ENCSR000DZO_GM12878_NRF1_NRF1	manta2_mongodb_dump.tgz	Zenodo	doi:10.5281/zenodo.1044747	https://doi.org/10.5281/zenodo.1044747	GM12878	NRF1	NRF1	NRF1
ENCSR000DZQ	Transcription factor binding site predictions	MA0154	Computation of SNV impact scores	Validation using heterozygous TF binding events	ENCSR000DZQ_GM12878_EBF1_EBF1	manta2_mongodb_dump.tgz	Zenodo	doi:10.5281/zenodo.1044747	https://doi.org/10.5281/zenodo.1044747	GM12878	EBF1	EBF1	EBF1
ENCSR000DZU	Transcription factor binding site predictions	MA0526	Computation of SNV impact scores	Validation using heterozygous TF binding events	ENCSR000DZU_GM12878_USF2_USF2	manta2_mongodb_dump.tgz	Zenodo	doi:10.5281/zenodo.1044747	https://doi.org/10.5281/zenodo.1044747	GM12878	USF2	USF2	USF2
ENCSR000DZV	Transcription factor binding site predictions	MA0144	Computation of SNV impact scores	Validation using heterozygous TF binding events	ENCSR000DZV_GM12878_STAT3_STAT3	manta2_mongodb_dump.tgz	Zenodo	doi:10.5281/zenodo.1044747	https://doi.org/10.5281/zenodo.1044747	GM12878	STAT3	STAT3	STAT3
ENCSR000DZW	Transcription factor binding site predictions	MA0510	Computation of SNV impact scores	Validation using heterozygous TF binding events	ENCSR000DZW_GM12878_RFX5_RFX5	manta2_mongodb_dump.tgz	Zenodo	doi:10.5281/zenodo.1044747	https://doi.org/10.5281/zenodo.1044747	GM12878	RFX5	RFX5	RFX5
ENCSR000DZX	Transcription factor binding site predictions	MA1418	Computation of SNV impact scores	Validation using heterozygous TF binding events	ENCSR000DZX_GM12878_IRF3_IRF3	manta2_mongodb_dump.tgz	Zenodo	doi:10.5281/zenodo.1044747	https://doi.org/10.5281/zenodo.1044747	GM12878	IRF3	IRF3	IRF3
ENCSR000DZY	Transcription factor binding site predictions	MA0841	Computation of SNV impact scores	Validation using heterozygous TF binding events	ENCSR000DZY_GM12878_NFE2_NFE2	manta2_mongodb_dump.tgz	Zenodo	doi:10.5281/zenodo.1044747	https://doi.org/10.5281/zenodo.1044747	GM12878	NFE2	NFE2	NFE2
ENCSR000DZZ	Transcription factor binding site predictions	MA0108	Computation of SNV impact scores	Validation using heterozygous TF binding events	ENCSR000DZZ_GM12878_TBP_TBP	manta2_mongodb_dump.tgz	Zenodo	doi:10.5281/zenodo.1044747	https://doi.org/10.5281/zenodo.1044747	GM12878	TBP	TBP	TBP
ENCSR000EAG	Transcription factor binding site predictions	MA0107	Computation of SNV impact scores	Validation using heterozygous TF binding events	ENCSR000EAG_GM12878_RELA_RELA	manta2_mongodb_dump.tgz	Zenodo	doi:10.5281/zenodo.1044747	https://doi.org/10.5281/zenodo.1044747	GM12878	RELA	RELA	RELA
ENCSR000EAI	Transcription factor binding site predictions	MA0107	Computation of SNV impact scores	Validation using heterozygous TF binding events	ENCSR000EAI_GM12891_RELA_RELA	manta2_mongodb_dump.tgz	Zenodo	doi:10.5281/zenodo.1044747	https://doi.org/10.5281/zenodo.1044747	GM12891	RELA	RELA	RELA
ENCSR000EAN	Transcription factor binding site predictions	MA0107	Computation of SNV impact scores	Validation using heterozygous TF binding events	ENCSR000EAN_GM12892_RELA_RELA	manta2_mongodb_dump.tgz	Zenodo	doi:10.5281/zenodo.1044747	https://doi.org/10.5281/zenodo.1044747	GM12892	RELA	RELA	RELA
ENCSR000EAQ	Transcription factor binding site predictions	MA0107	Computation of SNV impact scores	Validation using heterozygous TF binding events	ENCSR000EAQ_GM15510_RELA_RELA	manta2_mongodb_dump.tgz	Zenodo	doi:10.5281/zenodo.1044747	https://doi.org/10.5281/zenodo.1044747	GM15510	RELA	RELA	RELA
ENCSR000EAW	Transcription factor binding site predictions	MA0107	Computation of SNV impact scores	Validation using heterozygous TF binding events	ENCSR000EAW_GM18505_RELA_RELA	manta2_mongodb_dump.tgz	Zenodo	doi:10.5281/zenodo.1044747	https://doi.org/10.5281/zenodo.1044747	GM18505	RELA	RELA	RELA
ENCSR000EBA	Transcription factor binding site predictions	MA0107	Computation of SNV impact scores	Validation using heterozygous TF binding events	ENCSR000EBA_GM18526_RELA_RELA	manta2_mongodb_dump.tgz	Zenodo	doi:10.5281/zenodo.1044747	https://doi.org/10.5281/zenodo.1044747	GM18526	RELA	RELA	RELA
ENCSR000EBD	Transcription factor binding site predictions	MA0107	Computation of SNV impact scores	Validation using heterozygous TF binding events	ENCSR000EBD_GM18951_RELA_RELA	manta2_mongodb_dump.tgz	Zenodo	doi:10.5281/zenodo.1044747	https://doi.org/10.5281/zenodo.1044747	GM18951	RELA	RELA	RELA
ENCSR000EBI	Transcription factor binding site predictions	MA0107	Computation of SNV impact scores	Validation using heterozygous TF binding events	ENCSR000EBI_GM19099_RELA_RELA	manta2_mongodb_dump.tgz	Zenodo	doi:10.5281/zenodo.1044747	https://doi.org/10.5281/zenodo.1044747	GM19099	RELA	RELA	RELA
ENCSR000EBM	Transcription factor binding site predictions	MA0107	Computation of SNV impact scores	Validation using heterozygous TF binding events	ENCSR000EBM_GM19193_RELA_RELA	manta2_mongodb_dump.tgz	Zenodo	doi:10.5281/zenodo.1044747	https://doi.org/10.5281/zenodo.1044747	GM19193	RELA	RELA	RELA
ENCSR000EBQ	Transcription factor binding site predictions	MA0591	Computation of SNV impact scores	Validation using heterozygous TF binding events	ENCSR000EBQ_ESC_H1_BACH1_BACH1::MAFK	manta2_mongodb_dump.tgz	Zenodo	doi:10.5281/zenodo.1044747	https://doi.org/10.5281/zenodo.1044747	ESC_H1	BACH1	BACH1	BACH1::MAFK
ENCSR000EBR	Transcription factor binding site predictions	MA1108	Computation of SNV impact scores	Validation using heterozygous TF binding events	ENCSR000EBR_ESC_H1_MXI1_MXI1	manta2_mongodb_dump.tgz	Zenodo	doi:10.5281/zenodo.1044747	https://doi.org/10.5281/zenodo.1044747	ESC_H1	MXI1	MXI1	MXI1
ENCSR000EBS	Transcription factor binding site predictions	MA0496	Computation of SNV impact scores	Validation using heterozygous TF binding events	ENCSR000EBS_ESC_H1_MAFK_MAFK	manta2_mongodb_dump.tgz	Zenodo	doi:10.5281/zenodo.1044747	https://doi.org/10.5281/zenodo.1044747	ESC_H1	MAFK	MAFK	MAFK
ENCSR000EBV	Transcription factor binding site predictions	MA0466	Computation of SNV impact scores	Validation using heterozygous TF binding events	ENCSR000EBV_ESC_H1_CEBPB_CEBPB	manta2_mongodb_dump.tgz	Zenodo	doi:10.5281/zenodo.1044747	https://doi.org/10.5281/zenodo.1044747	ESC_H1	CEBPB	CEBPB	CEBPB
ENCSR000EBW	Transcription factor binding site predictions	MA0088	Computation of SNV impact scores	Validation using heterozygous TF binding events	ENCSR000EBW_ESC_H1_ZNF143_ZNF143	manta2_mongodb_dump.tgz	Zenodo	doi:10.5281/zenodo.1044747	https://doi.org/10.5281/zenodo.1044747	ESC_H1	ZNF143	ZNF143	ZNF143
ENCSR000EBY	Transcription factor binding site predictions	MA0147	Computation of SNV impact scores	Validation using heterozygous TF binding events	ENCSR000EBY_ESC_H1_MYC_MYC	manta2_mongodb_dump.tgz	Zenodo	doi:10.5281/zenodo.1044747	https://doi.org/10.5281/zenodo.1044747	ESC_H1	MYC	MYC	MYC
ENCSR000EBZ	Transcription factor binding site predictions	MA0492	Computation of SNV impact scores	Validation using heterozygous TF binding events	ENCSR000EBZ_ESC_H1_JUND_JUND(VAR.2)	manta2_mongodb_dump.tgz	Zenodo	doi:10.5281/zenodo.1044747	https://doi.org/10.5281/zenodo.1044747	ESC_H1	JUND	JUND	JUND(VAR.2)
ENCSR000EBZ	Transcription factor binding site predictions	MA0491	Computation of SNV impact scores	Validation using heterozygous TF binding events	ENCSR000EBZ_ESC_H1_JUND_JUND	manta2_mongodb_dump.tgz	Zenodo	doi:10.5281/zenodo.1044747	https://doi.org/10.5281/zenodo.1044747	ESC_H1	JUND	JUND	JUND
ENCSR000ECA	Transcription factor binding site predictions	MA0489	Computation of SNV impact scores	Validation using heterozygous TF binding events	ENCSR000ECA_ESC_H1_JUN_JUN(VAR.2)	manta2_mongodb_dump.tgz	Zenodo	doi:10.5281/zenodo.1044747	https://doi.org/10.5281/zenodo.1044747	ESC_H1	JUN	JUN	JUN(VAR.2)
ENCSR000ECA	Transcription factor binding site predictions	MA0488	Computation of SNV impact scores	Validation using heterozygous TF binding events	ENCSR000ECA_ESC_H1_JUN_JUN	manta2_mongodb_dump.tgz	Zenodo	doi:10.5281/zenodo.1044747	https://doi.org/10.5281/zenodo.1044747	ESC_H1	JUN	JUN	JUN
ENCSR000ECB	Transcription factor binding site predictions	MA0108	Computation of SNV impact scores	Validation using heterozygous TF binding events	ENCSR000ECB_ESC_H1_TBP_TBP	manta2_mongodb_dump.tgz	Zenodo	doi:10.5281/zenodo.1044747	https://doi.org/10.5281/zenodo.1044747	ESC_H1	TBP	TBP	TBP
ENCSR000ECC	Transcription factor binding site predictions	MA0506	Computation of SNV impact scores	Validation using heterozygous TF binding events	ENCSR000ECC_ESC_H1_NRF1_NRF1	manta2_mongodb_dump.tgz	Zenodo	doi:10.5281/zenodo.1044747	https://doi.org/10.5281/zenodo.1044747	ESC_H1	NRF1	NRF1	NRF1
ENCSR000ECD	Transcription factor binding site predictions	MA0526	Computation of SNV impact scores	Validation using heterozygous TF binding events	ENCSR000ECD_ESC_H1_USF2_USF2	manta2_mongodb_dump.tgz	Zenodo	doi:10.5281/zenodo.1044747	https://doi.org/10.5281/zenodo.1044747	ESC_H1	USF2	USF2	USF2
ENCSR000ECF	Transcription factor binding site predictions	MA0510	Computation of SNV impact scores	Validation using heterozygous TF binding events	ENCSR000ECF_ESC_H1_RFX5_RFX5	manta2_mongodb_dump.tgz	Zenodo	doi:10.5281/zenodo.1044747	https://doi.org/10.5281/zenodo.1044747	ESC_H1	RFX5	RFX5	RFX5
ENCSR000ECI	Transcription factor binding site predictions	MA0028	Computation of SNV impact scores	Validation using heterozygous TF binding events	ENCSR000ECI_HELA_S3_ELK1_ELK1	manta2_mongodb_dump.tgz	Zenodo	doi:10.5281/zenodo.1044747	https://doi.org/10.5281/zenodo.1044747	HELA_S3	ELK1	ELK1	ELK1
ENCSR000ECK	Transcription factor binding site predictions	MA0496	Computation of SNV impact scores	Validation using heterozygous TF binding events	ENCSR000ECK_HELA_S3_MAFK_MAFK	manta2_mongodb_dump.tgz	Zenodo	doi:10.5281/zenodo.1044747	https://doi.org/10.5281/zenodo.1044747	HELA_S3	MAFK	MAFK	MAFK
ENCSR000ECN	Transcription factor binding site predictions	MA0058	Computation of SNV impact scores	Validation using heterozygous TF binding events	ENCSR000ECN_HELA_S3_MAX_MAX	manta2_mongodb_dump.tgz	Zenodo	doi:10.5281/zenodo.1044747	https://doi.org/10.5281/zenodo.1044747	HELA_S3	MAX	MAX	MAX
ENCSR000ECO	Transcription factor binding site predictions	MA0088	Computation of SNV impact scores	Validation using heterozygous TF binding events	ENCSR000ECO_HELA_S3_ZNF143_ZNF143	manta2_mongodb_dump.tgz	Zenodo	doi:10.5281/zenodo.1044747	https://doi.org/10.5281/zenodo.1044747	HELA_S3	ZNF143	ZNF143	ZNF143
ENCSR000ECU	Transcription factor binding site predictions	MA1108	Computation of SNV impact scores	Validation using heterozygous TF binding events	ENCSR000ECU_HELA_S3_MXI1_MXI1	manta2_mongodb_dump.tgz	Zenodo	doi:10.5281/zenodo.1044747	https://doi.org/10.5281/zenodo.1044747	HELA_S3	MXI1	MXI1	MXI1
ENCSR000ECW	Transcription factor binding site predictions	MA0526	Computation of SNV impact scores	Validation using heterozygous TF binding events	ENCSR000ECW_HELA_S3_USF2_USF2	manta2_mongodb_dump.tgz	Zenodo	doi:10.5281/zenodo.1044747	https://doi.org/10.5281/zenodo.1044747	HELA_S3	USF2	USF2	USF2
ENCSR000ECX	Transcription factor binding site predictions	MA0510	Computation of SNV impact scores	Validation using heterozygous TF binding events	ENCSR000ECX_HELA_S3_RFX5_RFX5	manta2_mongodb_dump.tgz	Zenodo	doi:10.5281/zenodo.1044747	https://doi.org/10.5281/zenodo.1044747	HELA_S3	RFX5	RFX5	RFX5
ENCSR000ECY	Transcription factor binding site predictions	MA0508	Computation of SNV impact scores	Validation using heterozygous TF binding events	ENCSR000ECY_HELA_S3_PRDM1_PRDM1	manta2_mongodb_dump.tgz	Zenodo	doi:10.5281/zenodo.1044747	https://doi.org/10.5281/zenodo.1044747	HELA_S3	PRDM1	PRDM1	PRDM1
ENCSR000EDA	Transcription factor binding site predictions	MA0466	Computation of SNV impact scores	Validation using heterozygous TF binding events	ENCSR000EDA_HELA_S3_CEBPB_CEBPB	manta2_mongodb_dump.tgz	Zenodo	doi:10.5281/zenodo.1044747	https://doi.org/10.5281/zenodo.1044747	HELA_S3	CEBPB	CEBPB	CEBPB
ENCSR000EDC	Transcription factor binding site predictions	MA0144	Computation of SNV impact scores	Validation using heterozygous TF binding events	ENCSR000EDC_HELA_S3_STAT3_STAT3	manta2_mongodb_dump.tgz	Zenodo	doi:10.5281/zenodo.1044747	https://doi.org/10.5281/zenodo.1044747	HELA_S3	STAT3	STAT3	STAT3
ENCSR000EDD	Transcription factor binding site predictions	MA0108	Computation of SNV impact scores	Validation using heterozygous TF binding events	ENCSR000EDD_HELA_S3_TBP_TBP	manta2_mongodb_dump.tgz	Zenodo	doi:10.5281/zenodo.1044747	https://doi.org/10.5281/zenodo.1044747	HELA_S3	TBP	TBP	TBP
ENCSR000EDF	Transcription factor binding site predictions	MA1418	Computation of SNV impact scores	Validation using heterozygous TF binding events	ENCSR000EDF_HELA_S3_IRF3_IRF3	manta2_mongodb_dump.tgz	Zenodo	doi:10.5281/zenodo.1044747	https://doi.org/10.5281/zenodo.1044747	HELA_S3	IRF3	IRF3	IRF3
ENCSR000EDG	Transcription factor binding site predictions	MA0489	Computation of SNV impact scores	Validation using heterozygous TF binding events	ENCSR000EDG_HELA_S3_JUN_JUN(VAR.2)	manta2_mongodb_dump.tgz	Zenodo	doi:10.5281/zenodo.1044747	https://doi.org/10.5281/zenodo.1044747	HELA_S3	JUN	JUN	JUN(VAR.2)
ENCSR000EDG	Transcription factor binding site predictions	MA0488	Computation of SNV impact scores	Validation using heterozygous TF binding events	ENCSR000EDG_HELA_S3_JUN_JUN	manta2_mongodb_dump.tgz	Zenodo	doi:10.5281/zenodo.1044747	https://doi.org/10.5281/zenodo.1044747	HELA_S3	JUN	JUN	JUN
ENCSR000EDH	Transcription factor binding site predictions	MA0492	Computation of SNV impact scores	Validation using heterozygous TF binding events	ENCSR000EDH_HELA_S3_JUND_JUND(VAR.2)	manta2_mongodb_dump.tgz	Zenodo	doi:10.5281/zenodo.1044747	https://doi.org/10.5281/zenodo.1044747	HELA_S3	JUND	JUND	JUND(VAR.2)
ENCSR000EDH	Transcription factor binding site predictions	MA0491	Computation of SNV impact scores	Validation using heterozygous TF binding events	ENCSR000EDH_HELA_S3_JUND_JUND	manta2_mongodb_dump.tgz	Zenodo	doi:10.5281/zenodo.1044747	https://doi.org/10.5281/zenodo.1044747	HELA_S3	JUND	JUND	JUND
ENCSR000EDJ	Transcription factor binding site predictions	MA0506	Computation of SNV impact scores	Validation using heterozygous TF binding events	ENCSR000EDJ_HELA_S3_NRF1_NRF1	manta2_mongodb_dump.tgz	Zenodo	doi:10.5281/zenodo.1044747	https://doi.org/10.5281/zenodo.1044747	HELA_S3	NRF1	NRF1	NRF1
ENCSR000EDP	Transcription factor binding site predictions	MA0151	Computation of SNV impact scores	Validation using heterozygous TF binding events	ENCSR000EDP_HEPG2_ARID3A_ARID3A	manta2_mongodb_dump.tgz	Zenodo	doi:10.5281/zenodo.1044747	https://doi.org/10.5281/zenodo.1044747	HEPG2	ARID3A	ARID3A	ARID3A
ENCSR000EDS	Transcription factor binding site predictions	MA0058	Computation of SNV impact scores	Validation using heterozygous TF binding events	ENCSR000EDS_HEPG2_MAX_MAX	manta2_mongodb_dump.tgz	Zenodo	doi:10.5281/zenodo.1044747	https://doi.org/10.5281/zenodo.1044747	HEPG2	MAX	MAX	MAX
ENCSR000EDT	Transcription factor binding site predictions	MA0464	Computation of SNV impact scores	Validation using heterozygous TF binding events	ENCSR000EDT_HEPG2_BHLHE40_BHLHE40	manta2_mongodb_dump.tgz	Zenodo	doi:10.5281/zenodo.1044747	https://doi.org/10.5281/zenodo.1044747	HEPG2	BHLHE40	BHLHE40	BHLHE40
ENCSR000EDU	Transcription factor binding site predictions	MA1108	Computation of SNV impact scores	Validation using heterozygous TF binding events	ENCSR000EDU_HEPG2_MXI1_MXI1	manta2_mongodb_dump.tgz	Zenodo	doi:10.5281/zenodo.1044747	https://doi.org/10.5281/zenodo.1044747	HEPG2	MXI1	MXI1	MXI1
ENCSR000EDZ	Transcription factor binding site predictions	MA0496	Computation of SNV impact scores	Validation using heterozygous TF binding events	ENCSR000EDZ_HEPG2_MAFK_MAFK	manta2_mongodb_dump.tgz	Zenodo	doi:10.5281/zenodo.1044747	https://doi.org/10.5281/zenodo.1044747	HEPG2	MAFK	MAFK	MAFK
ENCSR000EEA	Transcription factor binding site predictions	MA0510	Computation of SNV impact scores	Validation using heterozygous TF binding events	ENCSR000EEA_HEPG2_RFX5_RFX5	manta2_mongodb_dump.tgz	Zenodo	doi:10.5281/zenodo.1044747	https://doi.org/10.5281/zenodo.1044747	HEPG2	RFX5	RFX5	RFX5
ENCSR000EEB	Transcription factor binding site predictions	MA0496	Computation of SNV impact scores	Validation using heterozygous TF binding events	ENCSR000EEB_HEPG2_MAFK_MAFK	manta2_mongodb_dump.tgz	Zenodo	doi:10.5281/zenodo.1044747	https://doi.org/10.5281/zenodo.1044747	HEPG2	MAFK	MAFK	MAFK
ENCSR000EEC	Transcription factor binding site predictions	MA0495	Computation of SNV impact scores	Validation using heterozygous TF binding events	ENCSR000EEC_HEPG2_MAFF_MAFF	manta2_mongodb_dump.tgz	Zenodo	doi:10.5281/zenodo.1044747	https://doi.org/10.5281/zenodo.1044747	HEPG2	MAFF	MAFF	MAFF
ENCSR000EEE	Transcription factor binding site predictions	MA0466	Computation of SNV impact scores	Validation using heterozygous TF binding events	ENCSR000EEE_HEPG2_CEBPB_CEBPB	manta2_mongodb_dump.tgz	Zenodo	doi:10.5281/zenodo.1044747	https://doi.org/10.5281/zenodo.1044747	HEPG2	CEBPB	CEBPB	CEBPB
ENCSR000EEF	Transcription factor binding site predictions	MA0526	Computation of SNV impact scores	Validation using heterozygous TF binding events	ENCSR000EEF_HEPG2_USF2_USF2	manta2_mongodb_dump.tgz	Zenodo	doi:10.5281/zenodo.1044747	https://doi.org/10.5281/zenodo.1044747	HEPG2	USF2	USF2	USF2
ENCSR000EEH	Transcription factor binding site predictions	MA0506	Computation of SNV impact scores	Validation using heterozygous TF binding events	ENCSR000EEH_HEPG2_NRF1_NRF1	manta2_mongodb_dump.tgz	Zenodo	doi:10.5281/zenodo.1044747	https://doi.org/10.5281/zenodo.1044747	HEPG2	NRF1	NRF1	NRF1
ENCSR000EEI	Transcription factor binding site predictions	MA0492	Computation of SNV impact scores	Validation using heterozygous TF binding events	ENCSR000EEI_HEPG2_JUND_JUND(VAR.2)	manta2_mongodb_dump.tgz	Zenodo	doi:10.5281/zenodo.1044747	https://doi.org/10.5281/zenodo.1044747	HEPG2	JUND	JUND	JUND(VAR.2)
ENCSR000EEI	Transcription factor binding site predictions	MA0491	Computation of SNV impact scores	Validation using heterozygous TF binding events	ENCSR000EEI_HEPG2_JUND_JUND	manta2_mongodb_dump.tgz	Zenodo	doi:10.5281/zenodo.1044747	https://doi.org/10.5281/zenodo.1044747	HEPG2	JUND	JUND	JUND
ENCSR000EEJ	Transcription factor binding site predictions	MA1418	Computation of SNV impact scores	Validation using heterozygous TF binding events	ENCSR000EEJ_HEPG2_IRF3_IRF3	manta2_mongodb_dump.tgz	Zenodo	doi:10.5281/zenodo.1044747	https://doi.org/10.5281/zenodo.1044747	HEPG2	IRF3	IRF3	IRF3
ENCSR000EEK	Transcription factor binding site predictions	MA0489	Computation of SNV impact scores	Validation using heterozygous TF binding events	ENCSR000EEK_HEPG2_JUN_JUN(VAR.2)	manta2_mongodb_dump.tgz	Zenodo	doi:10.5281/zenodo.1044747	https://doi.org/10.5281/zenodo.1044747	HEPG2	JUN	JUN	JUN(VAR.2)
ENCSR000EEK	Transcription factor binding site predictions	MA0488	Computation of SNV impact scores	Validation using heterozygous TF binding events	ENCSR000EEK_HEPG2_JUN_JUN	manta2_mongodb_dump.tgz	Zenodo	doi:10.5281/zenodo.1044747	https://doi.org/10.5281/zenodo.1044747	HEPG2	JUN	JUN	JUN
ENCSR000EEL	Transcription factor binding site predictions	MA0108	Computation of SNV impact scores	Validation using heterozygous TF binding events	ENCSR000EEL_HEPG2_TBP_TBP	manta2_mongodb_dump.tgz	Zenodo	doi:10.5281/zenodo.1044747	https://doi.org/10.5281/zenodo.1044747	HEPG2	TBP	TBP	TBP
ENCSR000EEO	Transcription factor binding site predictions	MA0829	Computation of SNV impact scores	Validation using heterozygous TF binding events	ENCSR000EEO_HEPG2_SREBF1_SREBF1(VAR.2)	manta2_mongodb_dump.tgz	Zenodo	doi:10.5281/zenodo.1044747	https://doi.org/10.5281/zenodo.1044747	HEPG2	SREBF1	SREBF1	SREBF1(VAR.2)
ENCSR000EEO	Transcription factor binding site predictions	MA0595	Computation of SNV impact scores	Validation using heterozygous TF binding events	ENCSR000EEO_HEPG2_SREBF1_SREBF1	manta2_mongodb_dump.tgz	Zenodo	doi:10.5281/zenodo.1044747	https://doi.org/10.5281/zenodo.1044747	HEPG2	SREBF1	SREBF1	SREBF1
ENCSR000EET	Transcription factor binding site predictions	MA0486	Computation of SNV impact scores	Validation using heterozygous TF binding events	ENCSR000EET_HEPG2_HSF1_HSF1	manta2_mongodb_dump.tgz	Zenodo	doi:10.5281/zenodo.1044747	https://doi.org/10.5281/zenodo.1044747	HEPG2	HSF1	HSF1	HSF1
ENCSR000EEU	Transcription factor binding site predictions	MA0114	Computation of SNV impact scores	Validation using heterozygous TF binding events	ENCSR000EEU_HEPG2_HNF4A_HNF4A	manta2_mongodb_dump.tgz	Zenodo	doi:10.5281/zenodo.1044747	https://doi.org/10.5281/zenodo.1044747	HEPG2	HNF4A	HNF4A	HNF4A
ENCSR000EEV	Transcription factor binding site predictions	MA0113	Computation of SNV impact scores	Validation using heterozygous TF binding events	ENCSR000EEV_HEPG2_NR3C1_NR3C1	manta2_mongodb_dump.tgz	Zenodo	doi:10.5281/zenodo.1044747	https://doi.org/10.5281/zenodo.1044747	HEPG2	NR3C1	NR3C1	NR3C1
ENCSR000EEW	Transcription factor binding site predictions	MA0592	Computation of SNV impact scores	Validation using heterozygous TF binding events	ENCSR000EEW_HEPG2_ESRRA_ESRRA	manta2_mongodb_dump.tgz	Zenodo	doi:10.5281/zenodo.1044747	https://doi.org/10.5281/zenodo.1044747	HEPG2	ESRRA	ESRRA	ESRRA
ENCSR000EEX	Transcription factor binding site predictions	MA0466	Computation of SNV impact scores	Validation using heterozygous TF binding events	ENCSR000EEX_HEPG2_CEBPB_CEBPB	manta2_mongodb_dump.tgz	Zenodo	doi:10.5281/zenodo.1044747	https://doi.org/10.5281/zenodo.1044747	HEPG2	CEBPB	CEBPB	CEBPB
ENCSR000EEZ	Transcription factor binding site predictions	MA0058	Computation of SNV impact scores	Validation using heterozygous TF binding events	ENCSR000EEZ_ENDOTHELIAL_UMBILICAL_VEIN_MAX_MAX	manta2_mongodb_dump.tgz	Zenodo	doi:10.5281/zenodo.1044747	https://doi.org/10.5281/zenodo.1044747	ENDOTHELIAL_UMBILICAL_VEIN	MAX	MAX	MAX
ENCSR000EFA	Transcription factor binding site predictions	MA0489	Computation of SNV impact scores	Validation using heterozygous TF binding events	ENCSR000EFA_ENDOTHELIAL_UMBILICAL_VEIN_JUN_JUN(VAR.2)	manta2_mongodb_dump.tgz	Zenodo	doi:10.5281/zenodo.1044747	https://doi.org/10.5281/zenodo.1044747	ENDOTHELIAL_UMBILICAL_VEIN	JUN	JUN	JUN(VAR.2)
ENCSR000EFA	Transcription factor binding site predictions	MA0488	Computation of SNV impact scores	Validation using heterozygous TF binding events	ENCSR000EFA_ENDOTHELIAL_UMBILICAL_VEIN_JUN_JUN	manta2_mongodb_dump.tgz	Zenodo	doi:10.5281/zenodo.1044747	https://doi.org/10.5281/zenodo.1044747	ENDOTHELIAL_UMBILICAL_VEIN	JUN	JUN	JUN
ENCSR000EFD	Transcription factor binding site predictions	MA0510	Computation of SNV impact scores	Validation using heterozygous TF binding events	ENCSR000EFD_IMR90_RFX5_RFX5	manta2_mongodb_dump.tgz	Zenodo	doi:10.5281/zenodo.1044747	https://doi.org/10.5281/zenodo.1044747	IMR90	RFX5	RFX5	RFX5
ENCSR000EFE	Transcription factor binding site predictions	MA1108	Computation of SNV impact scores	Validation using heterozygous TF binding events	ENCSR000EFE_IMR90_MXI1_MXI1	manta2_mongodb_dump.tgz	Zenodo	doi:10.5281/zenodo.1044747	https://doi.org/10.5281/zenodo.1044747	IMR90	MXI1	MXI1	MXI1
ENCSR000EFH	Transcription factor binding site predictions	MA0496	Computation of SNV impact scores	Validation using heterozygous TF binding events	ENCSR000EFH_IMR90_MAFK_MAFK	manta2_mongodb_dump.tgz	Zenodo	doi:10.5281/zenodo.1044747	https://doi.org/10.5281/zenodo.1044747	IMR90	MAFK	MAFK	MAFK
ENCSR000EFI	Transcription factor binding site predictions	MA0139	Computation of SNV impact scores	Validation using heterozygous TF binding events	ENCSR000EFI_IMR90_CTCF_CTCF	manta2_mongodb_dump.tgz	Zenodo	doi:10.5281/zenodo.1044747	https://doi.org/10.5281/zenodo.1044747	IMR90	CTCF	CTCF	CTCF
ENCSR000EFM	Transcription factor binding site predictions	MA0466	Computation of SNV impact scores	Validation using heterozygous TF binding events	ENCSR000EFM_IMR90_CEBPB_CEBPB	manta2_mongodb_dump.tgz	Zenodo	doi:10.5281/zenodo.1044747	https://doi.org/10.5281/zenodo.1044747	IMR90	CEBPB	CEBPB	CEBPB
ENCSR000EFO	Transcription factor binding site predictions	MA0754	Computation of SNV impact scores	Validation using heterozygous TF binding events	ENCSR000EFO_K562_CUX1_CUX1	manta2_mongodb_dump.tgz	Zenodo	doi:10.5281/zenodo.1044747	https://doi.org/10.5281/zenodo.1044747	K562	CUX1	CUX1	CUX1
ENCSR000EFP	Transcription factor binding site predictions	MA1125	Computation of SNV impact scores	Validation using heterozygous TF binding events	ENCSR000EFP_K562_ZNF384_ZNF384	manta2_mongodb_dump.tgz	Zenodo	doi:10.5281/zenodo.1044747	https://doi.org/10.5281/zenodo.1044747	K562	ZNF384	ZNF384	ZNF384
ENCSR000EFS	Transcription factor binding site predictions	MA0489	Computation of SNV impact scores	Validation using heterozygous TF binding events	ENCSR000EFS_K562_JUN_JUN(VAR.2)	manta2_mongodb_dump.tgz	Zenodo	doi:10.5281/zenodo.1044747	https://doi.org/10.5281/zenodo.1044747	K562	JUN	JUN	JUN(VAR.2)
ENCSR000EFS	Transcription factor binding site predictions	MA0488	Computation of SNV impact scores	Validation using heterozygous TF binding events	ENCSR000EFS_K562_JUN_JUN	manta2_mongodb_dump.tgz	Zenodo	doi:10.5281/zenodo.1044747	https://doi.org/10.5281/zenodo.1044747	K562	JUN	JUN	JUN
ENCSR000EFT	Transcription factor binding site predictions	MA0035	Computation of SNV impact scores	Validation using heterozygous TF binding events	ENCSR000EFT_K562_GATA1_GATA1	manta2_mongodb_dump.tgz	Zenodo	doi:10.5281/zenodo.1044747	https://doi.org/10.5281/zenodo.1044747	K562	GATA1	GATA1	GATA1
ENCSR000EFU	Transcription factor binding site predictions	MA0028	Computation of SNV impact scores	Validation using heterozygous TF binding events	ENCSR000EFU_K562_ELK1_ELK1	manta2_mongodb_dump.tgz	Zenodo	doi:10.5281/zenodo.1044747	https://doi.org/10.5281/zenodo.1044747	K562	ELK1	ELK1	ELK1
ENCSR000EFV	Transcription factor binding site predictions	MA0058	Computation of SNV impact scores	Validation using heterozygous TF binding events	ENCSR000EFV_K562_MAX_MAX	manta2_mongodb_dump.tgz	Zenodo	doi:10.5281/zenodo.1044747	https://doi.org/10.5281/zenodo.1044747	K562	MAX	MAX	MAX
ENCSR000EFY	Transcription factor binding site predictions	MA0151	Computation of SNV impact scores	Validation using heterozygous TF binding events	ENCSR000EFY_K562_ARID3A_ARID3A	manta2_mongodb_dump.tgz	Zenodo	doi:10.5281/zenodo.1044747	https://doi.org/10.5281/zenodo.1044747	K562	ARID3A	ARID3A	ARID3A
ENCSR000EGD	Transcription factor binding site predictions	MA0591	Computation of SNV impact scores	Validation using heterozygous TF binding events	ENCSR000EGD_K562_BACH1_BACH1::MAFK	manta2_mongodb_dump.tgz	Zenodo	doi:10.5281/zenodo.1044747	https://doi.org/10.5281/zenodo.1044747	K562	BACH1	BACH1	BACH1::MAFK
ENCSR000EGH	Transcription factor binding site predictions	MA0489	Computation of SNV impact scores	Validation using heterozygous TF binding events	ENCSR000EGH_K562_JUN_JUN(VAR.2)	manta2_mongodb_dump.tgz	Zenodo	doi:10.5281/zenodo.1044747	https://doi.org/10.5281/zenodo.1044747	K562	JUN	JUN	JUN(VAR.2)
ENCSR000EGH	Transcription factor binding site predictions	MA0488	Computation of SNV impact scores	Validation using heterozygous TF binding events	ENCSR000EGH_K562_JUN_JUN	manta2_mongodb_dump.tgz	Zenodo	doi:10.5281/zenodo.1044747	https://doi.org/10.5281/zenodo.1044747	K562	JUN	JUN	JUN
ENCSR000EGI	Transcription factor binding site predictions	MA0495	Computation of SNV impact scores	Validation using heterozygous TF binding events	ENCSR000EGI_K562_MAFF_MAFF	manta2_mongodb_dump.tgz	Zenodo	doi:10.5281/zenodo.1044747	https://doi.org/10.5281/zenodo.1044747	K562	MAFF	MAFF	MAFF
ENCSR000EGJ	Transcription factor binding site predictions	MA0147	Computation of SNV impact scores	Validation using heterozygous TF binding events	ENCSR000EGJ_K562_MYC_MYC	manta2_mongodb_dump.tgz	Zenodo	doi:10.5281/zenodo.1044747	https://doi.org/10.5281/zenodo.1044747	K562	MYC	MYC	MYC
ENCSR000EGK	Transcription factor binding site predictions	MA0050	Computation of SNV impact scores	Validation using heterozygous TF binding events	ENCSR000EGK_K562_IRF1_IRF1	manta2_mongodb_dump.tgz	Zenodo	doi:10.5281/zenodo.1044747	https://doi.org/10.5281/zenodo.1044747	K562	IRF1	IRF1	IRF1
ENCSR000EGL	Transcription factor binding site predictions	MA0050	Computation of SNV impact scores	Validation using heterozygous TF binding events	ENCSR000EGL_K562_IRF1_IRF1	manta2_mongodb_dump.tgz	Zenodo	doi:10.5281/zenodo.1044747	https://doi.org/10.5281/zenodo.1044747	K562	IRF1	IRF1	IRF1
ENCSR000EGM	Transcription factor binding site predictions	MA0139	Computation of SNV impact scores	Validation using heterozygous TF binding events	ENCSR000EGM_K562_CTCF_CTCF	manta2_mongodb_dump.tgz	Zenodo	doi:10.5281/zenodo.1044747	https://doi.org/10.5281/zenodo.1044747	K562	CTCF	CTCF	CTCF
ENCSR000EGN	Transcription factor binding site predictions	MA0492	Computation of SNV impact scores	Validation using heterozygous TF binding events	ENCSR000EGN_K562_JUND_JUND(VAR.2)	manta2_mongodb_dump.tgz	Zenodo	doi:10.5281/zenodo.1044747	https://doi.org/10.5281/zenodo.1044747	K562	JUND	JUND	JUND(VAR.2)
ENCSR000EGN	Transcription factor binding site predictions	MA0491	Computation of SNV impact scores	Validation using heterozygous TF binding events	ENCSR000EGN_K562_JUND_JUND	manta2_mongodb_dump.tgz	Zenodo	doi:10.5281/zenodo.1044747	https://doi.org/10.5281/zenodo.1044747	K562	JUND	JUND	JUND
ENCSR000EGO	Transcription factor binding site predictions	MA0510	Computation of SNV impact scores	Validation using heterozygous TF binding events	ENCSR000EGO_K562_RFX5_RFX5	manta2_mongodb_dump.tgz	Zenodo	doi:10.5281/zenodo.1044747	https://doi.org/10.5281/zenodo.1044747	K562	RFX5	RFX5	RFX5
ENCSR000EGP	Transcription factor binding site predictions	MA0088	Computation of SNV impact scores	Validation using heterozygous TF binding events	ENCSR000EGP_K562_ZNF143_ZNF143	manta2_mongodb_dump.tgz	Zenodo	doi:10.5281/zenodo.1044747	https://doi.org/10.5281/zenodo.1044747	K562	ZNF143	ZNF143	ZNF143
ENCSR000EGQ	Transcription factor binding site predictions	MA0502	Computation of SNV impact scores	Validation using heterozygous TF binding events	ENCSR000EGQ_K562_NFYB_NFYB	manta2_mongodb_dump.tgz	Zenodo	doi:10.5281/zenodo.1044747	https://doi.org/10.5281/zenodo.1044747	K562	NFYB	NFYB	NFYB
ENCSR000EGR	Transcription factor binding site predictions	MA0060	Computation of SNV impact scores	Validation using heterozygous TF binding events	ENCSR000EGR_K562_NFYA_NFYA	manta2_mongodb_dump.tgz	Zenodo	doi:10.5281/zenodo.1044747	https://doi.org/10.5281/zenodo.1044747	K562	NFYA	NFYA	NFYA
ENCSR000EGS	Transcription factor binding site predictions	MA0147	Computation of SNV impact scores	Validation using heterozygous TF binding events	ENCSR000EGS_K562_MYC_MYC	manta2_mongodb_dump.tgz	Zenodo	doi:10.5281/zenodo.1044747	https://doi.org/10.5281/zenodo.1044747	K562	MYC	MYC	MYC
ENCSR000EGT	Transcription factor binding site predictions	MA0050	Computation of SNV impact scores	Validation using heterozygous TF binding events	ENCSR000EGT_K562_IRF1_IRF1	manta2_mongodb_dump.tgz	Zenodo	doi:10.5281/zenodo.1044747	https://doi.org/10.5281/zenodo.1044747	K562	IRF1	IRF1	IRF1
ENCSR000EGU	Transcription factor binding site predictions	MA0050	Computation of SNV impact scores	Validation using heterozygous TF binding events	ENCSR000EGU_K562_IRF1_IRF1	manta2_mongodb_dump.tgz	Zenodo	doi:10.5281/zenodo.1044747	https://doi.org/10.5281/zenodo.1044747	K562	IRF1	IRF1	IRF1
ENCSR000EGV	Transcription factor binding site predictions	MA0464	Computation of SNV impact scores	Validation using heterozygous TF binding events	ENCSR000EGV_K562_BHLHE40_BHLHE40	manta2_mongodb_dump.tgz	Zenodo	doi:10.5281/zenodo.1044747	https://doi.org/10.5281/zenodo.1044747	K562	BHLHE40	BHLHE40	BHLHE40
ENCSR000EGX	Transcription factor binding site predictions	MA0496	Computation of SNV impact scores	Validation using heterozygous TF binding events	ENCSR000EGX_K562_MAFK_MAFK	manta2_mongodb_dump.tgz	Zenodo	doi:10.5281/zenodo.1044747	https://doi.org/10.5281/zenodo.1044747	K562	MAFK	MAFK	MAFK
ENCSR000EGZ	Transcription factor binding site predictions	MA1108	Computation of SNV impact scores	Validation using heterozygous TF binding events	ENCSR000EGZ_K562_MXI1_MXI1	manta2_mongodb_dump.tgz	Zenodo	doi:10.5281/zenodo.1044747	https://doi.org/10.5281/zenodo.1044747	K562	MXI1	MXI1	MXI1
ENCSR000EHA	Transcription factor binding site predictions	MA0108	Computation of SNV impact scores	Validation using heterozygous TF binding events	ENCSR000EHA_K562_TBP_TBP	manta2_mongodb_dump.tgz	Zenodo	doi:10.5281/zenodo.1044747	https://doi.org/10.5281/zenodo.1044747	K562	TBP	TBP	TBP
ENCSR000EHB	Transcription factor binding site predictions	MA0140	Computation of SNV impact scores	Validation using heterozygous TF binding events	ENCSR000EHB_K562_TAL1_TAL1::GATA1	manta2_mongodb_dump.tgz	Zenodo	doi:10.5281/zenodo.1044747	https://doi.org/10.5281/zenodo.1044747	K562	TAL1	TAL1	TAL1::GATA1
ENCSR000EHB	Transcription factor binding site predictions	MA0091	Computation of SNV impact scores	Validation using heterozygous TF binding events	ENCSR000EHB_K562_TAL1_TAL1::TCF3	manta2_mongodb_dump.tgz	Zenodo	doi:10.5281/zenodo.1044747	https://doi.org/10.5281/zenodo.1044747	K562	TAL1	TAL1	TAL1::TCF3
ENCSR000EHE	Transcription factor binding site predictions	MA0466	Computation of SNV impact scores	Validation using heterozygous TF binding events	ENCSR000EHE_K562_CEBPB_CEBPB	manta2_mongodb_dump.tgz	Zenodo	doi:10.5281/zenodo.1044747	https://doi.org/10.5281/zenodo.1044747	K562	CEBPB	CEBPB	CEBPB
ENCSR000EHG	Transcription factor binding site predictions	MA0526	Computation of SNV impact scores	Validation using heterozygous TF binding events	ENCSR000EHG_K562_USF2_USF2	manta2_mongodb_dump.tgz	Zenodo	doi:10.5281/zenodo.1044747	https://doi.org/10.5281/zenodo.1044747	K562	USF2	USF2	USF2
ENCSR000EHH	Transcription factor binding site predictions	MA0506	Computation of SNV impact scores	Validation using heterozygous TF binding events	ENCSR000EHH_K562_NRF1_NRF1	manta2_mongodb_dump.tgz	Zenodo	doi:10.5281/zenodo.1044747	https://doi.org/10.5281/zenodo.1044747	K562	NRF1	NRF1	NRF1
ENCSR000EHJ	Transcription factor binding site predictions	MA0137	Computation of SNV impact scores	Validation using heterozygous TF binding events	ENCSR000EHJ_K562_STAT1_STAT1	manta2_mongodb_dump.tgz	Zenodo	doi:10.5281/zenodo.1044747	https://doi.org/10.5281/zenodo.1044747	K562	STAT1	STAT1	STAT1
ENCSR000EHK	Transcription factor binding site predictions	MA0137	Computation of SNV impact scores	Validation using heterozygous TF binding events	ENCSR000EHK_K562_STAT1_STAT1	manta2_mongodb_dump.tgz	Zenodo	doi:10.5281/zenodo.1044747	https://doi.org/10.5281/zenodo.1044747	K562	STAT1	STAT1	STAT1
ENCSR000EHR	Transcription factor binding site predictions	MA0147	Computation of SNV impact scores	Validation using heterozygous TF binding events	ENCSR000EHR_NB4_MYC_MYC	manta2_mongodb_dump.tgz	Zenodo	doi:10.5281/zenodo.1044747	https://doi.org/10.5281/zenodo.1044747	NB4	MYC	MYC	MYC
ENCSR000EHS	Transcription factor binding site predictions	MA0058	Computation of SNV impact scores	Validation using heterozygous TF binding events	ENCSR000EHS_NB4_MAX_MAX	manta2_mongodb_dump.tgz	Zenodo	doi:10.5281/zenodo.1044747	https://doi.org/10.5281/zenodo.1044747	NB4	MAX	MAX	MAX
ENCSR000EHY	Transcription factor binding site predictions	MA0510	Computation of SNV impact scores	Validation using heterozygous TF binding events	ENCSR000EHY_SKNSH_RFX5_RFX5	manta2_mongodb_dump.tgz	Zenodo	doi:10.5281/zenodo.1044747	https://doi.org/10.5281/zenodo.1044747	SKNSH	RFX5	RFX5	RFX5
ENCSR000EHZ	Transcription factor binding site predictions	MA0506	Computation of SNV impact scores	Validation using heterozygous TF binding events	ENCSR000EHZ_SKNSH_NRF1_NRF1	manta2_mongodb_dump.tgz	Zenodo	doi:10.5281/zenodo.1044747	https://doi.org/10.5281/zenodo.1044747	SKNSH	NRF1	NRF1	NRF1
ENCSR000EIA	Transcription factor binding site predictions	MA1108	Computation of SNV impact scores	Validation using heterozygous TF binding events	ENCSR000EIA_SKNSH_MXI1_MXI1	manta2_mongodb_dump.tgz	Zenodo	doi:10.5281/zenodo.1044747	https://doi.org/10.5281/zenodo.1044747	SKNSH	MXI1	MXI1	MXI1
ENCSR000EIB	Transcription factor binding site predictions	MA0492	Computation of SNV impact scores	Validation using heterozygous TF binding events	ENCSR000EIB_SKNSH_JUND_JUND(VAR.2)	manta2_mongodb_dump.tgz	Zenodo	doi:10.5281/zenodo.1044747	https://doi.org/10.5281/zenodo.1044747	SKNSH	JUND	JUND	JUND(VAR.2)
ENCSR000EIB	Transcription factor binding site predictions	MA0491	Computation of SNV impact scores	Validation using heterozygous TF binding events	ENCSR000EIB_SKNSH_JUND_JUND	manta2_mongodb_dump.tgz	Zenodo	doi:10.5281/zenodo.1044747	https://doi.org/10.5281/zenodo.1044747	SKNSH	JUND	JUND	JUND
ENCSR000EIC	Transcription factor binding site predictions	MA0139	Computation of SNV impact scores	Validation using heterozygous TF binding events	ENCSR000EIC_SKNSH_CTCF_CTCF	manta2_mongodb_dump.tgz	Zenodo	doi:10.5281/zenodo.1044747	https://doi.org/10.5281/zenodo.1044747	SKNSH	CTCF	CTCF	CTCF
ENCSR000EUL	Transcription factor binding site predictions	MA0504	Computation of SNV impact scores	Validation using heterozygous TF binding events	ENCSR000EUL_GM12878_NR2C2_NR2C2	manta2_mongodb_dump.tgz	Zenodo	doi:10.5281/zenodo.1044747	https://doi.org/10.5281/zenodo.1044747	GM12878	NR2C2	NR2C2	NR2C2
ENCSR000EUM	Transcription factor binding site predictions	MA0095	Computation of SNV impact scores	Validation using heterozygous TF binding events	ENCSR000EUM_GM12878_YY1_YY1	manta2_mongodb_dump.tgz	Zenodo	doi:10.5281/zenodo.1044747	https://doi.org/10.5281/zenodo.1044747	GM12878	YY1	YY1	YY1
ENCSR000EUP	Transcription factor binding site predictions	MA0058	Computation of SNV impact scores	Validation using heterozygous TF binding events	ENCSR000EUP_ESC_H1_MAX_MAX	manta2_mongodb_dump.tgz	Zenodo	doi:10.5281/zenodo.1044747	https://doi.org/10.5281/zenodo.1044747	ESC_H1	MAX	MAX	MAX
ENCSR000EUV	Transcription factor binding site predictions	MA0523	Computation of SNV impact scores	Validation using heterozygous TF binding events	ENCSR000EUV_HCT166_TCF7L2_TCF7L2	manta2_mongodb_dump.tgz	Zenodo	doi:10.5281/zenodo.1044747	https://doi.org/10.5281/zenodo.1044747	HCT166	TCF7L2	TCF7L2	TCF7L2
ENCSR000EUY	Transcription factor binding site predictions	MA0523	Computation of SNV impact scores	Validation using heterozygous TF binding events	ENCSR000EUY_HEK293_TCF7L2_TCF7L2	manta2_mongodb_dump.tgz	Zenodo	doi:10.5281/zenodo.1044747	https://doi.org/10.5281/zenodo.1044747	HEK293	TCF7L2	TCF7L2	TCF7L2
ENCSR000EVB	Transcription factor binding site predictions	MA0076	Computation of SNV impact scores	Validation using heterozygous TF binding events	ENCSR000EVB_HEK293_ELK4_ELK4	manta2_mongodb_dump.tgz	Zenodo	doi:10.5281/zenodo.1044747	https://doi.org/10.5281/zenodo.1044747	HEK293	ELK4	ELK4	ELK4
ENCSR000EVD	Transcription factor binding site predictions	MA0528	Computation of SNV impact scores	Validation using heterozygous TF binding events	ENCSR000EVD_HEK293_ZNF263_ZNF263	manta2_mongodb_dump.tgz	Zenodo	doi:10.5281/zenodo.1044747	https://doi.org/10.5281/zenodo.1044747	HEK293	ZNF263	ZNF263	ZNF263
ENCSR000EVE	Transcription factor binding site predictions	MA0523	Computation of SNV impact scores	Validation using heterozygous TF binding events	ENCSR000EVE_HELA_S3_TCF7L2_TCF7L2	manta2_mongodb_dump.tgz	Zenodo	doi:10.5281/zenodo.1044747	https://doi.org/10.5281/zenodo.1044747	HELA_S3	TCF7L2	TCF7L2	TCF7L2
ENCSR000EVF	Transcription factor binding site predictions	MA0523	Computation of SNV impact scores	Validation using heterozygous TF binding events	ENCSR000EVF_HELA_S3_TCF7L2_TCF7L2	manta2_mongodb_dump.tgz	Zenodo	doi:10.5281/zenodo.1044747	https://doi.org/10.5281/zenodo.1044747	HELA_S3	TCF7L2	TCF7L2	TCF7L2
ENCSR000EVI	Transcription factor binding site predictions	MA0076	Computation of SNV impact scores	Validation using heterozygous TF binding events	ENCSR000EVI_HELA_S3_ELK4_ELK4	manta2_mongodb_dump.tgz	Zenodo	doi:10.5281/zenodo.1044747	https://doi.org/10.5281/zenodo.1044747	HELA_S3	ELK4	ELK4	ELK4
ENCSR000EVJ	Transcription factor binding site predictions	MA0024	Computation of SNV impact scores	Validation using heterozygous TF binding events	ENCSR000EVJ_HELA_S3_E2F1_E2F1	manta2_mongodb_dump.tgz	Zenodo	doi:10.5281/zenodo.1044747	https://doi.org/10.5281/zenodo.1044747	HELA_S3	E2F1	E2F1	E2F1
ENCSR000EVK	Transcription factor binding site predictions	MA0471	Computation of SNV impact scores	Validation using heterozygous TF binding events	ENCSR000EVK_HELA_S3_E2F6_E2F6	manta2_mongodb_dump.tgz	Zenodo	doi:10.5281/zenodo.1044747	https://doi.org/10.5281/zenodo.1044747	HELA_S3	E2F6	E2F6	E2F6
ENCSR000EVL	Transcription factor binding site predictions	MA0470	Computation of SNV impact scores	Validation using heterozygous TF binding events	ENCSR000EVL_HELA_S3_E2F4_E2F4	manta2_mongodb_dump.tgz	Zenodo	doi:10.5281/zenodo.1044747	https://doi.org/10.5281/zenodo.1044747	HELA_S3	E2F4	E2F4	E2F4
ENCSR000EVM	Transcription factor binding site predictions	MA0024	Computation of SNV impact scores	Validation using heterozygous TF binding events	ENCSR000EVM_HELA_S3_E2F1_E2F1	manta2_mongodb_dump.tgz	Zenodo	doi:10.5281/zenodo.1044747	https://doi.org/10.5281/zenodo.1044747	HELA_S3	E2F1	E2F1	E2F1
ENCSR000EVN	Transcription factor binding site predictions	MA0504	Computation of SNV impact scores	Validation using heterozygous TF binding events	ENCSR000EVN_HELA_S3_NR2C2_NR2C2	manta2_mongodb_dump.tgz	Zenodo	doi:10.5281/zenodo.1044747	https://doi.org/10.5281/zenodo.1044747	HELA_S3	NR2C2	NR2C2	NR2C2
ENCSR000EVQ	Transcription factor binding site predictions	MA0523	Computation of SNV impact scores	Validation using heterozygous TF binding events	ENCSR000EVQ_HEPG2_TCF7L2_TCF7L2	manta2_mongodb_dump.tgz	Zenodo	doi:10.5281/zenodo.1044747	https://doi.org/10.5281/zenodo.1044747	HEPG2	TCF7L2	TCF7L2	TCF7L2
ENCSR000EVS	Transcription factor binding site predictions	MA0504	Computation of SNV impact scores	Validation using heterozygous TF binding events	ENCSR000EVS_HEPG2_NR2C2_NR2C2	manta2_mongodb_dump.tgz	Zenodo	doi:10.5281/zenodo.1044747	https://doi.org/10.5281/zenodo.1044747	HEPG2	NR2C2	NR2C2	NR2C2
ENCSR000EVU	Transcription factor binding site predictions	MA0476	Computation of SNV impact scores	Validation using heterozygous TF binding events	ENCSR000EVU_ENDOTHELIAL_UMBILICAL_VEIN_FOS_FOS	manta2_mongodb_dump.tgz	Zenodo	doi:10.5281/zenodo.1044747	https://doi.org/10.5281/zenodo.1044747	ENDOTHELIAL_UMBILICAL_VEIN	FOS	FOS	FOS
ENCSR000EVW	Transcription factor binding site predictions	MA0036	Computation of SNV impact scores	Validation using heterozygous TF binding events	ENCSR000EVW_ENDOTHELIAL_UMBILICAL_VEIN_GATA2_GATA2	manta2_mongodb_dump.tgz	Zenodo	doi:10.5281/zenodo.1044747	https://doi.org/10.5281/zenodo.1044747	ENDOTHELIAL_UMBILICAL_VEIN	GATA2	GATA2	GATA2
ENCSR000EWF	Transcription factor binding site predictions	MA0095	Computation of SNV impact scores	Validation using heterozygous TF binding events	ENCSR000EWF_K562_YY1_YY1	manta2_mongodb_dump.tgz	Zenodo	doi:10.5281/zenodo.1044747	https://doi.org/10.5281/zenodo.1044747	K562	YY1	YY1	YY1
ENCSR000EWG	Transcription factor binding site predictions	MA0036	Computation of SNV impact scores	Validation using heterozygous TF binding events	ENCSR000EWG_K562_GATA2_GATA2	manta2_mongodb_dump.tgz	Zenodo	doi:10.5281/zenodo.1044747	https://doi.org/10.5281/zenodo.1044747	K562	GATA2	GATA2	GATA2
ENCSR000EWJ	Transcription factor binding site predictions	MA0471	Computation of SNV impact scores	Validation using heterozygous TF binding events	ENCSR000EWJ_K562_E2F6_E2F6	manta2_mongodb_dump.tgz	Zenodo	doi:10.5281/zenodo.1044747	https://doi.org/10.5281/zenodo.1044747	K562	E2F6	E2F6	E2F6
ENCSR000EWL	Transcription factor binding site predictions	MA0470	Computation of SNV impact scores	Validation using heterozygous TF binding events	ENCSR000EWL_K562_E2F4_E2F4	manta2_mongodb_dump.tgz	Zenodo	doi:10.5281/zenodo.1044747	https://doi.org/10.5281/zenodo.1044747	K562	E2F4	E2F4	E2F4
ENCSR000EWM	Transcription factor binding site predictions	MA0035	Computation of SNV impact scores	Validation using heterozygous TF binding events	ENCSR000EWM_K562_GATA1_GATA1	manta2_mongodb_dump.tgz	Zenodo	doi:10.5281/zenodo.1044747	https://doi.org/10.5281/zenodo.1044747	K562	GATA1	GATA1	GATA1
ENCSR000EWN	Transcription factor binding site predictions	MA0528	Computation of SNV impact scores	Validation using heterozygous TF binding events	ENCSR000EWN_K562_ZNF263_ZNF263	manta2_mongodb_dump.tgz	Zenodo	doi:10.5281/zenodo.1044747	https://doi.org/10.5281/zenodo.1044747	K562	ZNF263	ZNF263	ZNF263
ENCSR000EWS	Transcription factor binding site predictions	MA0037	Computation of SNV impact scores	Validation using heterozygous TF binding events	ENCSR000EWS_MCF7_GATA3_GATA3	manta2_mongodb_dump.tgz	Zenodo	doi:10.5281/zenodo.1044747	https://doi.org/10.5281/zenodo.1044747	MCF7	GATA3	GATA3	GATA3
ENCSR000EWT	Transcription factor binding site predictions	MA0523	Computation of SNV impact scores	Validation using heterozygous TF binding events	ENCSR000EWT_MCF7_TCF7L2_TCF7L2	manta2_mongodb_dump.tgz	Zenodo	doi:10.5281/zenodo.1044747	https://doi.org/10.5281/zenodo.1044747	MCF7	TCF7L2	TCF7L2	TCF7L2
ENCSR000EWV	Transcription factor binding site predictions	MA0037	Computation of SNV impact scores	Validation using heterozygous TF binding events	ENCSR000EWV_MCF7_GATA3_GATA3	manta2_mongodb_dump.tgz	Zenodo	doi:10.5281/zenodo.1044747	https://doi.org/10.5281/zenodo.1044747	MCF7	GATA3	GATA3	GATA3
ENCSR000EWX	Transcription factor binding site predictions	MA0024	Computation of SNV impact scores	Validation using heterozygous TF binding events	ENCSR000EWX_MCF7_E2F1_E2F1	manta2_mongodb_dump.tgz	Zenodo	doi:10.5281/zenodo.1044747	https://doi.org/10.5281/zenodo.1044747	MCF7	E2F1	E2F1	E2F1
ENCSR000EXG	Transcription factor binding site predictions	MA0095	Computation of SNV impact scores	Validation using heterozygous TF binding events	ENCSR000EXG_NT2D1_YY1_YY1	manta2_mongodb_dump.tgz	Zenodo	doi:10.5281/zenodo.1044747	https://doi.org/10.5281/zenodo.1044747	NT2D1	YY1	YY1	YY1
ENCSR000EXL	Transcription factor binding site predictions	MA0523	Computation of SNV impact scores	Validation using heterozygous TF binding events	ENCSR000EXL_PANC1_TCF7L2_TCF7L2	manta2_mongodb_dump.tgz	Zenodo	doi:10.5281/zenodo.1044747	https://doi.org/10.5281/zenodo.1044747	PANC1	TCF7L2	TCF7L2	TCF7L2
ENCSR000EXP	Transcription factor binding site predictions	MA0035	Computation of SNV impact scores	Validation using heterozygous TF binding events	ENCSR000EXP_ERYTHROBLAST_GATA1_GATA1	manta2_mongodb_dump.tgz	Zenodo	doi:10.5281/zenodo.1044747	https://doi.org/10.5281/zenodo.1044747	ERYTHROBLAST	GATA1	GATA1	GATA1
ENCSR000EXZ	Transcription factor binding site predictions	MA0037	Computation of SNV impact scores	Validation using heterozygous TF binding events	ENCSR000EXZ_SHSY5Y_GATA3_GATA3	manta2_mongodb_dump.tgz	Zenodo	doi:10.5281/zenodo.1044747	https://doi.org/10.5281/zenodo.1044747	SHSY5Y	GATA3	GATA3	GATA3
ENCSR000EYB	Transcription factor binding site predictions	MA0036	Computation of SNV impact scores	Validation using heterozygous TF binding events	ENCSR000EYB_SHSY5Y_GATA2_GATA2	manta2_mongodb_dump.tgz	Zenodo	doi:10.5281/zenodo.1044747	https://doi.org/10.5281/zenodo.1044747	SHSY5Y	GATA2	GATA2	GATA2
ENCSR000EYV	Transcription factor binding site predictions	MA0492	Computation of SNV impact scores	Validation using heterozygous TF binding events	ENCSR000EYV_GM12878_JUND_JUND(VAR.2)	manta2_mongodb_dump.tgz	Zenodo	doi:10.5281/zenodo.1044747	https://doi.org/10.5281/zenodo.1044747	GM12878	JUND	JUND	JUND(VAR.2)
ENCSR000EYV	Transcription factor binding site predictions	MA0491	Computation of SNV impact scores	Validation using heterozygous TF binding events	ENCSR000EYV_GM12878_JUND_JUND	manta2_mongodb_dump.tgz	Zenodo	doi:10.5281/zenodo.1044747	https://doi.org/10.5281/zenodo.1044747	GM12878	JUND	JUND	JUND
ENCSR000EYZ	Transcription factor binding site predictions	MA0476	Computation of SNV impact scores	Validation using heterozygous TF binding events	ENCSR000EYZ_GM12878_FOS_FOS	manta2_mongodb_dump.tgz	Zenodo	doi:10.5281/zenodo.1044747	https://doi.org/10.5281/zenodo.1044747	GM12878	FOS	FOS	FOS
ENCSR000EZD	Transcription factor binding site predictions	MA0147	Computation of SNV impact scores	Validation using heterozygous TF binding events	ENCSR000EZD_HELA_S3_MYC_MYC	manta2_mongodb_dump.tgz	Zenodo	doi:10.5281/zenodo.1044747	https://doi.org/10.5281/zenodo.1044747	HELA_S3	MYC	MYC	MYC
ENCSR000EZE	Transcription factor binding site predictions	MA0476	Computation of SNV impact scores	Validation using heterozygous TF binding events	ENCSR000EZE_HELA_S3_FOS_FOS	manta2_mongodb_dump.tgz	Zenodo	doi:10.5281/zenodo.1044747	https://doi.org/10.5281/zenodo.1044747	HELA_S3	FOS	FOS	FOS
ENCSR000EZF	Transcription factor binding site predictions	MA0058	Computation of SNV impact scores	Validation using heterozygous TF binding events	ENCSR000EZF_HELA_S3_MAX_MAX	manta2_mongodb_dump.tgz	Zenodo	doi:10.5281/zenodo.1044747	https://doi.org/10.5281/zenodo.1044747	HELA_S3	MAX	MAX	MAX
ENCSR000EZK	Transcription factor binding site predictions	MA0137	Computation of SNV impact scores	Validation using heterozygous TF binding events	ENCSR000EZK_HELA_S3_STAT1_STAT1	manta2_mongodb_dump.tgz	Zenodo	doi:10.5281/zenodo.1044747	https://doi.org/10.5281/zenodo.1044747	HELA_S3	STAT1	STAT1	STAT1
ENCSR000EZO	Transcription factor binding site predictions	MA0828	Computation of SNV impact scores	Validation using heterozygous TF binding events	ENCSR000EZO_HEPG2_SREBF2_SREBF2(VAR.2)	manta2_mongodb_dump.tgz	Zenodo	doi:10.5281/zenodo.1044747	https://doi.org/10.5281/zenodo.1044747	HEPG2	SREBF2	SREBF2	SREBF2(VAR.2)
ENCSR000EZO	Transcription factor binding site predictions	MA0596	Computation of SNV impact scores	Validation using heterozygous TF binding events	ENCSR000EZO_HEPG2_SREBF2_SREBF2	manta2_mongodb_dump.tgz	Zenodo	doi:10.5281/zenodo.1044747	https://doi.org/10.5281/zenodo.1044747	HEPG2	SREBF2	SREBF2	SREBF2
ENCSR000EZP	Transcription factor binding site predictions	MA0829	Computation of SNV impact scores	Validation using heterozygous TF binding events	ENCSR000EZP_HEPG2_SREBF1_SREBF1(VAR.2)	manta2_mongodb_dump.tgz	Zenodo	doi:10.5281/zenodo.1044747	https://doi.org/10.5281/zenodo.1044747	HEPG2	SREBF1	SREBF1	SREBF1(VAR.2)
ENCSR000EZP	Transcription factor binding site predictions	MA0595	Computation of SNV impact scores	Validation using heterozygous TF binding events	ENCSR000EZP_HEPG2_SREBF1_SREBF1	manta2_mongodb_dump.tgz	Zenodo	doi:10.5281/zenodo.1044747	https://doi.org/10.5281/zenodo.1044747	HEPG2	SREBF1	SREBF1	SREBF1
ENCSR000EZT	Transcription factor binding site predictions	MA0489	Computation of SNV impact scores	Validation using heterozygous TF binding events	ENCSR000EZT_K562_JUN_JUN(VAR.2)	manta2_mongodb_dump.tgz	Zenodo	doi:10.5281/zenodo.1044747	https://doi.org/10.5281/zenodo.1044747	K562	JUN	JUN	JUN(VAR.2)
ENCSR000EZT	Transcription factor binding site predictions	MA0488	Computation of SNV impact scores	Validation using heterozygous TF binding events	ENCSR000EZT_K562_JUN_JUN	manta2_mongodb_dump.tgz	Zenodo	doi:10.5281/zenodo.1044747	https://doi.org/10.5281/zenodo.1044747	K562	JUN	JUN	JUN
ENCSR000EZU	Transcription factor binding site predictions	MA0147	Computation of SNV impact scores	Validation using heterozygous TF binding events	ENCSR000EZU_K562_MYC_MYC	manta2_mongodb_dump.tgz	Zenodo	doi:10.5281/zenodo.1044747	https://doi.org/10.5281/zenodo.1044747	K562	MYC	MYC	MYC
ENCSR000EZV	Transcription factor binding site predictions	MA0147	Computation of SNV impact scores	Validation using heterozygous TF binding events	ENCSR000EZV_K562_MYC_MYC	manta2_mongodb_dump.tgz	Zenodo	doi:10.5281/zenodo.1044747	https://doi.org/10.5281/zenodo.1044747	K562	MYC	MYC	MYC
ENCSR000EZW	Transcription factor binding site predictions	MA0489	Computation of SNV impact scores	Validation using heterozygous TF binding events	ENCSR000EZW_K562_JUN_JUN(VAR.2)	manta2_mongodb_dump.tgz	Zenodo	doi:10.5281/zenodo.1044747	https://doi.org/10.5281/zenodo.1044747	K562	JUN	JUN	JUN(VAR.2)
ENCSR000EZW	Transcription factor binding site predictions	MA0488	Computation of SNV impact scores	Validation using heterozygous TF binding events	ENCSR000EZW_K562_JUN_JUN	manta2_mongodb_dump.tgz	Zenodo	doi:10.5281/zenodo.1044747	https://doi.org/10.5281/zenodo.1044747	K562	JUN	JUN	JUN
ENCSR000EZX	Transcription factor binding site predictions	MA0489	Computation of SNV impact scores	Validation using heterozygous TF binding events	ENCSR000EZX_K562_JUN_JUN(VAR.2)	manta2_mongodb_dump.tgz	Zenodo	doi:10.5281/zenodo.1044747	https://doi.org/10.5281/zenodo.1044747	K562	JUN	JUN	JUN(VAR.2)
ENCSR000EZX	Transcription factor binding site predictions	MA0488	Computation of SNV impact scores	Validation using heterozygous TF binding events	ENCSR000EZX_K562_JUN_JUN	manta2_mongodb_dump.tgz	Zenodo	doi:10.5281/zenodo.1044747	https://doi.org/10.5281/zenodo.1044747	K562	JUN	JUN	JUN
ENCSR000FAE	Transcription factor binding site predictions	MA0058	Computation of SNV impact scores	Validation using heterozygous TF binding events	ENCSR000FAE_K562_MAX_MAX	manta2_mongodb_dump.tgz	Zenodo	doi:10.5281/zenodo.1044747	https://doi.org/10.5281/zenodo.1044747	K562	MAX	MAX	MAX
ENCSR000FAF	Transcription factor binding site predictions	MA0841	Computation of SNV impact scores	Validation using heterozygous TF binding events	ENCSR000FAF_K562_NFE2_NFE2	manta2_mongodb_dump.tgz	Zenodo	doi:10.5281/zenodo.1044747	https://doi.org/10.5281/zenodo.1044747	K562	NFE2	NFE2	NFE2
ENCSR000FAG	Transcription factor binding site predictions	MA0147	Computation of SNV impact scores	Validation using heterozygous TF binding events	ENCSR000FAG_K562_MYC_MYC	manta2_mongodb_dump.tgz	Zenodo	doi:10.5281/zenodo.1044747	https://doi.org/10.5281/zenodo.1044747	K562	MYC	MYC	MYC
ENCSR000FAH	Transcription factor binding site predictions	MA0489	Computation of SNV impact scores	Validation using heterozygous TF binding events	ENCSR000FAH_K562_JUN_JUN(VAR.2)	manta2_mongodb_dump.tgz	Zenodo	doi:10.5281/zenodo.1044747	https://doi.org/10.5281/zenodo.1044747	K562	JUN	JUN	JUN(VAR.2)
ENCSR000FAH	Transcription factor binding site predictions	MA0488	Computation of SNV impact scores	Validation using heterozygous TF binding events	ENCSR000FAH_K562_JUN_JUN	manta2_mongodb_dump.tgz	Zenodo	doi:10.5281/zenodo.1044747	https://doi.org/10.5281/zenodo.1044747	K562	JUN	JUN	JUN
ENCSR000FAI	Transcription factor binding site predictions	MA0476	Computation of SNV impact scores	Validation using heterozygous TF binding events	ENCSR000FAI_K562_FOS_FOS	manta2_mongodb_dump.tgz	Zenodo	doi:10.5281/zenodo.1044747	https://doi.org/10.5281/zenodo.1044747	K562	FOS	FOS	FOS
ENCSR000FAT	Transcription factor binding site predictions	MA0517	Computation of SNV impact scores	Validation using heterozygous TF binding events	ENCSR000FAT_K562_STAT2_STAT1::STAT2	manta2_mongodb_dump.tgz	Zenodo	doi:10.5281/zenodo.1044747	https://doi.org/10.5281/zenodo.1044747	K562	STAT2	STAT2	STAT1::STAT2
ENCSR000FAU	Transcription factor binding site predictions	MA0137	Computation of SNV impact scores	Validation using heterozygous TF binding events	ENCSR000FAU_K562_STAT1_STAT1	manta2_mongodb_dump.tgz	Zenodo	doi:10.5281/zenodo.1044747	https://doi.org/10.5281/zenodo.1044747	K562	STAT1	STAT1	STAT1
ENCSR000FAV	Transcription factor binding site predictions	MA0137	Computation of SNV impact scores	Validation using heterozygous TF binding events	ENCSR000FAV_K562_STAT1_STAT1	manta2_mongodb_dump.tgz	Zenodo	doi:10.5281/zenodo.1044747	https://doi.org/10.5281/zenodo.1044747	K562	STAT1	STAT1	STAT1
ENCSR000FAZ	Transcription factor binding site predictions	MA0147	Computation of SNV impact scores	Validation using heterozygous TF binding events	ENCSR000FAZ_K562_MYC_MYC	manta2_mongodb_dump.tgz	Zenodo	doi:10.5281/zenodo.1044747	https://doi.org/10.5281/zenodo.1044747	K562	MYC	MYC	MYC
ENCSR000FBC	Transcription factor binding site predictions	MA0517	Computation of SNV impact scores	Validation using heterozygous TF binding events	ENCSR000FBC_K562_STAT2_STAT1::STAT2	manta2_mongodb_dump.tgz	Zenodo	doi:10.5281/zenodo.1044747	https://doi.org/10.5281/zenodo.1044747	K562	STAT2	STAT2	STAT1::STAT2
ENCSR000FCB	Transcription factor binding site predictions	MA0620	Computation of SNV impact scores	Validation using heterozygous TF binding events	ENCSR000FCB_K562_MITF_MITF	manta2_mongodb_dump.tgz	Zenodo	doi:10.5281/zenodo.1044747	https://doi.org/10.5281/zenodo.1044747	K562	MITF	MITF	MITF
ENCSR000FCC	Transcription factor binding site predictions	MA0841	Computation of SNV impact scores	Validation using heterozygous TF binding events	ENCSR000FCC_K562_NFE2_NFE2	manta2_mongodb_dump.tgz	Zenodo	doi:10.5281/zenodo.1044747	https://doi.org/10.5281/zenodo.1044747	K562	NFE2	NFE2	NFE2
ENCSR000FCE	Transcription factor binding site predictions	MA0645	Computation of SNV impact scores	Validation using heterozygous TF binding events	ENCSR000FCE_K562_ETV6_ETV6	manta2_mongodb_dump.tgz	Zenodo	doi:10.5281/zenodo.1044747	https://doi.org/10.5281/zenodo.1044747	K562	ETV6	ETV6	ETV6
ENCSR009MBP	Transcription factor binding site predictions	MA0486	Computation of SNV impact scores	Validation using heterozygous TF binding events	ENCSR009MBP_GM12878_HSF1_HSF1	manta2_mongodb_dump.tgz	Zenodo	doi:10.5281/zenodo.1044747	https://doi.org/10.5281/zenodo.1044747	GM12878	HSF1	HSF1	HSF1
ENCSR017CEO	Transcription factor binding site predictions	MA0754	Computation of SNV impact scores	Validation using heterozygous TF binding events	ENCSR017CEO_MCF7_CUX1_CUX1	manta2_mongodb_dump.tgz	Zenodo	doi:10.5281/zenodo.1044747	https://doi.org/10.5281/zenodo.1044747	MCF7	CUX1	CUX1	CUX1
ENCSR017GBO	Transcription factor binding site predictions	MA1122	Computation of SNV impact scores	Validation using heterozygous TF binding events	ENCSR017GBO_K562_TFDP1_TFDP1	manta2_mongodb_dump.tgz	Zenodo	doi:10.5281/zenodo.1044747	https://doi.org/10.5281/zenodo.1044747	K562	TFDP1	TFDP1	TFDP1
ENCSR027HML	Transcription factor binding site predictions	MA0139	Computation of SNV impact scores	Validation using heterozygous TF binding events	ENCSR027HML_OCILY7_CTCF_CTCF	manta2_mongodb_dump.tgz	Zenodo	doi:10.5281/zenodo.1044747	https://doi.org/10.5281/zenodo.1044747	OCILY7	CTCF	CTCF	CTCF
ENCSR043EHG	Transcription factor binding site predictions	MA0591	Computation of SNV impact scores	Validation using heterozygous TF binding events	ENCSR043EHG_A549_BACH1_BACH1::MAFK	manta2_mongodb_dump.tgz	Zenodo	doi:10.5281/zenodo.1044747	https://doi.org/10.5281/zenodo.1044747	A549	BACH1	BACH1	BACH1::MAFK
ENCSR049KIZ	Transcription factor binding site predictions	MA0754	Computation of SNV impact scores	Validation using heterozygous TF binding events	ENCSR049KIZ_HEPG2_CUX1_CUX1	manta2_mongodb_dump.tgz	Zenodo	doi:10.5281/zenodo.1044747	https://doi.org/10.5281/zenodo.1044747	HEPG2	CUX1	CUX1	CUX1
ENCSR062HDL	Transcription factor binding site predictions	MA0486	Computation of SNV impact scores	Validation using heterozygous TF binding events	ENCSR062HDL_MCF7_HSF1_HSF1	manta2_mongodb_dump.tgz	Zenodo	doi:10.5281/zenodo.1044747	https://doi.org/10.5281/zenodo.1044747	MCF7	HSF1	HSF1	HSF1
ENCSR064LJN	Transcription factor binding site predictions	MA0510	Computation of SNV impact scores	Validation using heterozygous TF binding events	ENCSR064LJN_A549_RFX5_RFX5	manta2_mongodb_dump.tgz	Zenodo	doi:10.5281/zenodo.1044747	https://doi.org/10.5281/zenodo.1044747	A549	RFX5	RFX5	RFX5
ENCSR077DKV	Transcription factor binding site predictions	MA0609	Computation of SNV impact scores	Validation using heterozygous TF binding events	ENCSR077DKV_K562_CREM_CREM	manta2_mongodb_dump.tgz	Zenodo	doi:10.5281/zenodo.1044747	https://doi.org/10.5281/zenodo.1044747	K562	CREM	CREM	CREM
ENCSR084RDK	Transcription factor binding site predictions	MA0139	Computation of SNV impact scores	Validation using heterozygous TF binding events	ENCSR084RDK_DOHH2_CTCF_CTCF	manta2_mongodb_dump.tgz	Zenodo	doi:10.5281/zenodo.1044747	https://doi.org/10.5281/zenodo.1044747	DOHH2	CTCF	CTCF	CTCF
ENCSR091GVJ	Transcription factor binding site predictions	MA0604	Computation of SNV impact scores	Validation using heterozygous TF binding events	ENCSR091GVJ_K562_ATF1_ATF1	manta2_mongodb_dump.tgz	Zenodo	doi:10.5281/zenodo.1044747	https://doi.org/10.5281/zenodo.1044747	K562	ATF1	ATF1	ATF1
ENCSR093FKD	Transcription factor binding site predictions	MA0638	Computation of SNV impact scores	Validation using heterozygous TF binding events	ENCSR093FKD_K562_CREB3_CREB3	manta2_mongodb_dump.tgz	Zenodo	doi:10.5281/zenodo.1044747	https://doi.org/10.5281/zenodo.1044747	K562	CREB3	CREB3	CREB3
ENCSR094ZCF	Transcription factor binding site predictions	MA0838	Computation of SNV impact scores	Validation using heterozygous TF binding events	ENCSR094ZCF_MCF7_CEBPG_CEBPG	manta2_mongodb_dump.tgz	Zenodo	doi:10.5281/zenodo.1044747	https://doi.org/10.5281/zenodo.1044747	MCF7	CEBPG	CEBPG	CEBPG
ENCSR101FJT	Transcription factor binding site predictions	MA0088	Computation of SNV impact scores	Validation using heterozygous TF binding events	ENCSR101FJT_HEPG2_ZNF143_ZNF143	manta2_mongodb_dump.tgz	Zenodo	doi:10.5281/zenodo.1044747	https://doi.org/10.5281/zenodo.1044747	HEPG2	ZNF143	ZNF143	ZNF143
ENCSR101FJU	Transcription factor binding site predictions	MA1125	Computation of SNV impact scores	Validation using heterozygous TF binding events	ENCSR101FJU_HEPG2_ZNF384_ZNF384	manta2_mongodb_dump.tgz	Zenodo	doi:10.5281/zenodo.1044747	https://doi.org/10.5281/zenodo.1044747	HEPG2	ZNF384	ZNF384	ZNF384
ENCSR103SZL	Transcription factor binding site predictions	MA0691	Computation of SNV impact scores	Validation using heterozygous TF binding events	ENCSR103SZL_HEPG2_TFAP4_TFAP4	manta2_mongodb_dump.tgz	Zenodo	doi:10.5281/zenodo.1044747	https://doi.org/10.5281/zenodo.1044747	HEPG2	TFAP4	TFAP4	TFAP4
ENCSR106FRG	Transcription factor binding site predictions	MA0140	Computation of SNV impact scores	Validation using heterozygous TF binding events	ENCSR106FRG_K562_TAL1_TAL1::GATA1	manta2_mongodb_dump.tgz	Zenodo	doi:10.5281/zenodo.1044747	https://doi.org/10.5281/zenodo.1044747	K562	TAL1	TAL1	TAL1::GATA1
ENCSR106FRG	Transcription factor binding site predictions	MA0091	Computation of SNV impact scores	Validation using heterozygous TF binding events	ENCSR106FRG_K562_TAL1_TAL1::TCF3	manta2_mongodb_dump.tgz	Zenodo	doi:10.5281/zenodo.1044747	https://doi.org/10.5281/zenodo.1044747	K562	TAL1	TAL1	TAL1::TCF3
ENCSR109YGM	Transcription factor binding site predictions	MA0839	Computation of SNV impact scores	Validation using heterozygous TF binding events	ENCSR109YGM_K562_CREB3L1_CREB3L1	manta2_mongodb_dump.tgz	Zenodo	doi:10.5281/zenodo.1044747	https://doi.org/10.5281/zenodo.1044747	K562	CREB3L1	CREB3L1	CREB3L1
ENCSR113REG	Transcription factor binding site predictions	MA0139	Computation of SNV impact scores	Validation using heterozygous TF binding events	ENCSR113REG_KARPAS422_CTCF_CTCF	manta2_mongodb_dump.tgz	Zenodo	doi:10.5281/zenodo.1044747	https://doi.org/10.5281/zenodo.1044747	KARPAS422	CTCF	CTCF	CTCF
ENCSR115SMW	Transcription factor binding site predictions	MA0782	Computation of SNV impact scores	Validation using heterozygous TF binding events	ENCSR115SMW_K562_PKNOX1_PKNOX1	manta2_mongodb_dump.tgz	Zenodo	doi:10.5281/zenodo.1044747	https://doi.org/10.5281/zenodo.1044747	K562	PKNOX1	PKNOX1	PKNOX1
ENCSR116TFA	Transcription factor binding site predictions	MA0113	Computation of SNV impact scores	Validation using heterozygous TF binding events	ENCSR116TFA_A549_NR3C1_NR3C1	manta2_mongodb_dump.tgz	Zenodo	doi:10.5281/zenodo.1044747	https://doi.org/10.5281/zenodo.1044747	A549	NR3C1	NR3C1	NR3C1
ENCSR117WTM	Transcription factor binding site predictions	MA1124	Computation of SNV impact scores	Validation using heterozygous TF binding events	ENCSR117WTM_K562_ZNF24_ZNF24	manta2_mongodb_dump.tgz	Zenodo	doi:10.5281/zenodo.1044747	https://doi.org/10.5281/zenodo.1044747	K562	ZNF24	ZNF24	ZNF24
ENCSR124BJR	Transcription factor binding site predictions	MA0645	Computation of SNV impact scores	Validation using heterozygous TF binding events	ENCSR124BJR_K562_ETV6_ETV6	manta2_mongodb_dump.tgz	Zenodo	doi:10.5281/zenodo.1044747	https://doi.org/10.5281/zenodo.1044747	K562	ETV6	ETV6	ETV6
ENCSR125DKL	Transcription factor binding site predictions	MA0139	Computation of SNV impact scores	Validation using heterozygous TF binding events	ENCSR125DKL_SUDHL6_CTCF_CTCF	manta2_mongodb_dump.tgz	Zenodo	doi:10.5281/zenodo.1044747	https://doi.org/10.5281/zenodo.1044747	SUDHL6	CTCF	CTCF	CTCF
ENCSR125ZYC	Transcription factor binding site predictions	MA1107	Computation of SNV impact scores	Validation using heterozygous TF binding events	ENCSR125ZYC_MCF7_KLF9_KLF9	manta2_mongodb_dump.tgz	Zenodo	doi:10.5281/zenodo.1044747	https://doi.org/10.5281/zenodo.1044747	MCF7	KLF9	KLF9	KLF9
ENCSR135ANT	Transcription factor binding site predictions	MA0506	Computation of SNV impact scores	Validation using heterozygous TF binding events	ENCSR135ANT_MCF7_NRF1_NRF1	manta2_mongodb_dump.tgz	Zenodo	doi:10.5281/zenodo.1044747	https://doi.org/10.5281/zenodo.1044747	MCF7	NRF1	NRF1	NRF1
ENCSR137ZMQ	Transcription factor binding site predictions	MA0138	Computation of SNV impact scores	Validation using heterozygous TF binding events	ENCSR137ZMQ_K562_REST_REST	manta2_mongodb_dump.tgz	Zenodo	doi:10.5281/zenodo.1044747	https://doi.org/10.5281/zenodo.1044747	K562	REST	REST	REST
ENCSR140DSL	Transcription factor binding site predictions	MA0495	Computation of SNV impact scores	Validation using heterozygous TF binding events	ENCSR140DSL_HELA_S3_MAFF_MAFF	manta2_mongodb_dump.tgz	Zenodo	doi:10.5281/zenodo.1044747	https://doi.org/10.5281/zenodo.1044747	HELA_S3	MAFF	MAFF	MAFF
ENCSR155KHM	Transcription factor binding site predictions	MA0004	Computation of SNV impact scores	Validation using heterozygous TF binding events	ENCSR155KHM_K562_ARNT_ARNT	manta2_mongodb_dump.tgz	Zenodo	doi:10.5281/zenodo.1044747	https://doi.org/10.5281/zenodo.1044747	K562	ARNT	ARNT	ARNT
ENCSR159OCC	Transcription factor binding site predictions	MA0604	Computation of SNV impact scores	Validation using heterozygous TF binding events	ENCSR159OCC_K562_ATF1_ATF1	manta2_mongodb_dump.tgz	Zenodo	doi:10.5281/zenodo.1044747	https://doi.org/10.5281/zenodo.1044747	K562	ATF1	ATF1	ATF1
ENCSR171FUX	Transcription factor binding site predictions	MA1103	Computation of SNV impact scores	Validation using heterozygous TF binding events	ENCSR171FUX_HEPG2_FOXK2_FOXK2	manta2_mongodb_dump.tgz	Zenodo	doi:10.5281/zenodo.1044747	https://doi.org/10.5281/zenodo.1044747	HEPG2	FOXK2	FOXK2	FOXK2
ENCSR176EXN	Transcription factor binding site predictions	MA0489	Computation of SNV impact scores	Validation using heterozygous TF binding events	ENCSR176EXN_MCF7_JUN_JUN(VAR.2)	manta2_mongodb_dump.tgz	Zenodo	doi:10.5281/zenodo.1044747	https://doi.org/10.5281/zenodo.1044747	MCF7	JUN	JUN	JUN(VAR.2)
ENCSR176EXN	Transcription factor binding site predictions	MA0488	Computation of SNV impact scores	Validation using heterozygous TF binding events	ENCSR176EXN_MCF7_JUN_JUN	manta2_mongodb_dump.tgz	Zenodo	doi:10.5281/zenodo.1044747	https://doi.org/10.5281/zenodo.1044747	MCF7	JUN	JUN	JUN
ENCSR177HDZ	Transcription factor binding site predictions	MA0476	Computation of SNV impact scores	Validation using heterozygous TF binding events	ENCSR177HDZ_HEPG2_FOS_FOS	manta2_mongodb_dump.tgz	Zenodo	doi:10.5281/zenodo.1044747	https://doi.org/10.5281/zenodo.1044747	HEPG2	FOS	FOS	FOS
ENCSR189PYJ	Transcription factor binding site predictions	MA0513	Computation of SNV impact scores	Validation using heterozygous TF binding events	ENCSR189PYJ_K562_SMAD2_SMAD2::SMAD3::SMAD4	manta2_mongodb_dump.tgz	Zenodo	doi:10.5281/zenodo.1044747	https://doi.org/10.5281/zenodo.1044747	K562	SMAD2	SMAD2	SMAD2::SMAD3::SMAD4
ENCSR197DJH	Transcription factor binding site predictions	MA0829	Computation of SNV impact scores	Validation using heterozygous TF binding events	ENCSR197DJH_MCF7_SREBF1_SREBF1(VAR.2)	manta2_mongodb_dump.tgz	Zenodo	doi:10.5281/zenodo.1044747	https://doi.org/10.5281/zenodo.1044747	MCF7	SREBF1	SREBF1	SREBF1(VAR.2)
ENCSR197DJH	Transcription factor binding site predictions	MA0595	Computation of SNV impact scores	Validation using heterozygous TF binding events	ENCSR197DJH_MCF7_SREBF1_SREBF1	manta2_mongodb_dump.tgz	Zenodo	doi:10.5281/zenodo.1044747	https://doi.org/10.5281/zenodo.1044747	MCF7	SREBF1	SREBF1	SREBF1
ENCSR205FOW	Transcription factor binding site predictions	MA0605	Computation of SNV impact scores	Validation using heterozygous TF binding events	ENCSR205FOW_LIVER_ATF3_ATF3	manta2_mongodb_dump.tgz	Zenodo	doi:10.5281/zenodo.1044747	https://doi.org/10.5281/zenodo.1044747	LIVER	ATF3	ATF3	ATF3
ENCSR207PFI	Transcription factor binding site predictions	MA0749	Computation of SNV impact scores	Validation using heterozygous TF binding events	ENCSR207PFI_GM12878_ZBED1_ZBED1	manta2_mongodb_dump.tgz	Zenodo	doi:10.5281/zenodo.1044747	https://doi.org/10.5281/zenodo.1044747	GM12878	ZBED1	ZBED1	ZBED1
ENCSR224IKA	Transcription factor binding site predictions	MA1122	Computation of SNV impact scores	Validation using heterozygous TF binding events	ENCSR224IKA_K562_TFDP1_TFDP1	manta2_mongodb_dump.tgz	Zenodo	doi:10.5281/zenodo.1044747	https://doi.org/10.5281/zenodo.1044747	K562	TFDP1	TFDP1	TFDP1
ENCSR237YZZ	Transcription factor binding site predictions	MA0495	Computation of SNV impact scores	Validation using heterozygous TF binding events	ENCSR237YZZ_GM12878_MAFF_MAFF	manta2_mongodb_dump.tgz	Zenodo	doi:10.5281/zenodo.1044747	https://doi.org/10.5281/zenodo.1044747	GM12878	MAFF	MAFF	MAFF
ENCSR239ZLZ	Transcription factor binding site predictions	MA0477	Computation of SNV impact scores	Validation using heterozygous TF binding events	ENCSR239ZLZ_K562_FOSL1_FOSL1	manta2_mongodb_dump.tgz	Zenodo	doi:10.5281/zenodo.1044747	https://doi.org/10.5281/zenodo.1044747	K562	FOSL1	FOSL1	FOSL1
ENCSR253OON	Transcription factor binding site predictions	MA0604	Computation of SNV impact scores	Validation using heterozygous TF binding events	ENCSR253OON_HEPG2_ATF1_ATF1	manta2_mongodb_dump.tgz	Zenodo	doi:10.5281/zenodo.1044747	https://doi.org/10.5281/zenodo.1044747	HEPG2	ATF1	ATF1	ATF1
ENCSR264RJX	Transcription factor binding site predictions	MA1115	Computation of SNV impact scores	Validation using heterozygous TF binding events	ENCSR264RJX_ESC_POU5F1_POU5F1	manta2_mongodb_dump.tgz	Zenodo	doi:10.5281/zenodo.1044747	https://doi.org/10.5281/zenodo.1044747	ESC	POU5F1	POU5F1	POU5F1
ENCSR277DMR	Transcription factor binding site predictions	MA0761	Computation of SNV impact scores	Validation using heterozygous TF binding events	ENCSR277DMR_K562_ETV1_ETV1	manta2_mongodb_dump.tgz	Zenodo	doi:10.5281/zenodo.1044747	https://doi.org/10.5281/zenodo.1044747	K562	ETV1	ETV1	ETV1
ENCSR286PCG	Transcription factor binding site predictions	MA0749	Computation of SNV impact scores	Validation using heterozygous TF binding events	ENCSR286PCG_K562_ZBED1_ZBED1	manta2_mongodb_dump.tgz	Zenodo	doi:10.5281/zenodo.1044747	https://doi.org/10.5281/zenodo.1044747	K562	ZBED1	ZBED1	ZBED1
ENCSR290MUH	Transcription factor binding site predictions	MA0062	Computation of SNV impact scores	Validation using heterozygous TF binding events	ENCSR290MUH_K562_GABPA_GABPA	manta2_mongodb_dump.tgz	Zenodo	doi:10.5281/zenodo.1044747	https://doi.org/10.5281/zenodo.1044747	K562	GABPA	GABPA	GABPA
ENCSR302AWT	Transcription factor binding site predictions	MA1103	Computation of SNV impact scores	Validation using heterozygous TF binding events	ENCSR302AWT_K562_FOXK2_FOXK2	manta2_mongodb_dump.tgz	Zenodo	doi:10.5281/zenodo.1044747	https://doi.org/10.5281/zenodo.1044747	K562	FOXK2	FOXK2	FOXK2
ENCSR331HPA	Transcription factor binding site predictions	MA0062	Computation of SNV impact scores	Validation using heterozygous TF binding events	ENCSR331HPA_GM12878_GABPA_GABPA	manta2_mongodb_dump.tgz	Zenodo	doi:10.5281/zenodo.1044747	https://doi.org/10.5281/zenodo.1044747	GM12878	GABPA	GABPA	GABPA
ENCSR331ORD	Transcription factor binding site predictions	MA0018	Computation of SNV impact scores	Validation using heterozygous TF binding events	ENCSR331ORD_HEPG2_CREB1_CREB1	manta2_mongodb_dump.tgz	Zenodo	doi:10.5281/zenodo.1044747	https://doi.org/10.5281/zenodo.1044747	HEPG2	CREB1	CREB1	CREB1
ENCSR332EYT	Transcription factor binding site predictions	MA0137	Computation of SNV impact scores	Validation using heterozygous TF binding events	ENCSR332EYT_GM12878_STAT1_STAT1	manta2_mongodb_dump.tgz	Zenodo	doi:10.5281/zenodo.1044747	https://doi.org/10.5281/zenodo.1044747	GM12878	STAT1	STAT1	STAT1
ENCSR338QAC	Transcription factor binding site predictions	MA0028	Computation of SNV impact scores	Validation using heterozygous TF binding events	ENCSR338QAC_K562_ELK1_ELK1	manta2_mongodb_dump.tgz	Zenodo	doi:10.5281/zenodo.1044747	https://doi.org/10.5281/zenodo.1044747	K562	ELK1	ELK1	ELK1
ENCSR359NFW	Transcription factor binding site predictions	MA0526	Computation of SNV impact scores	Validation using heterozygous TF binding events	ENCSR359NFW_K562_USF2_USF2	manta2_mongodb_dump.tgz	Zenodo	doi:10.5281/zenodo.1044747	https://doi.org/10.5281/zenodo.1044747	K562	USF2	USF2	USF2
ENCSR364SNE	Transcription factor binding site predictions	MA1115	Computation of SNV impact scores	Validation using heterozygous TF binding events	ENCSR364SNE_K562_POU5F1_POU5F1	manta2_mongodb_dump.tgz	Zenodo	doi:10.5281/zenodo.1044747	https://doi.org/10.5281/zenodo.1044747	K562	POU5F1	POU5F1	POU5F1
ENCSR376WCJ	Transcription factor binding site predictions	MA0051	Computation of SNV impact scores	Validation using heterozygous TF binding events	ENCSR376WCJ_K562_IRF2_IRF2	manta2_mongodb_dump.tgz	Zenodo	doi:10.5281/zenodo.1044747	https://doi.org/10.5281/zenodo.1044747	K562	IRF2	IRF2	IRF2
ENCSR382MOM	Transcription factor binding site predictions	MA0095	Computation of SNV impact scores	Validation using heterozygous TF binding events	ENCSR382MOM_LIVER_YY1_YY1	manta2_mongodb_dump.tgz	Zenodo	doi:10.5281/zenodo.1044747	https://doi.org/10.5281/zenodo.1044747	LIVER	YY1	YY1	YY1
ENCSR382WLL	Transcription factor binding site predictions	MA0028	Computation of SNV impact scores	Validation using heterozygous TF binding events	ENCSR382WLL_MCF7_ELK1_ELK1	manta2_mongodb_dump.tgz	Zenodo	doi:10.5281/zenodo.1044747	https://doi.org/10.5281/zenodo.1044747	MCF7	ELK1	ELK1	ELK1
ENCSR385AHH	Transcription factor binding site predictions	MA1124	Computation of SNV impact scores	Validation using heterozygous TF binding events	ENCSR385AHH_K562_ZNF24_ZNF24	manta2_mongodb_dump.tgz	Zenodo	doi:10.5281/zenodo.1044747	https://doi.org/10.5281/zenodo.1044747	K562	ZNF24	ZNF24	ZNF24
ENCSR408JQO	Transcription factor binding site predictions	MA1418	Computation of SNV impact scores	Validation using heterozygous TF binding events	ENCSR408JQO_GM12878_IRF3_IRF3	manta2_mongodb_dump.tgz	Zenodo	doi:10.5281/zenodo.1044747	https://doi.org/10.5281/zenodo.1044747	GM12878	IRF3	IRF3	IRF3
ENCSR414TYY	Transcription factor binding site predictions	MA0002	Computation of SNV impact scores	Validation using heterozygous TF binding events	ENCSR414TYY_K562_RUNX1_RUNX1	manta2_mongodb_dump.tgz	Zenodo	doi:10.5281/zenodo.1044747	https://doi.org/10.5281/zenodo.1044747	K562	RUNX1	RUNX1	RUNX1
ENCSR416QLJ	Transcription factor binding site predictions	MA0466	Computation of SNV impact scores	Validation using heterozygous TF binding events	ENCSR416QLJ_K562_CBFB_CEBPB	manta2_mongodb_dump.tgz	Zenodo	doi:10.5281/zenodo.1044747	https://doi.org/10.5281/zenodo.1044747	K562	CBFB	CBFB	CEBPB
ENCSR445ACU	Transcription factor binding site predictions	MA1120	Computation of SNV impact scores	Validation using heterozygous TF binding events	ENCSR445ACU_HEPG2_SOX13_SOX13	manta2_mongodb_dump.tgz	Zenodo	doi:10.5281/zenodo.1044747	https://doi.org/10.5281/zenodo.1044747	HEPG2	SOX13	SOX13	SOX13
ENCSR464DKE	Transcription factor binding site predictions	MA0139	Computation of SNV impact scores	Validation using heterozygous TF binding events	ENCSR464DKE_LOUCY_CTCF_CTCF	manta2_mongodb_dump.tgz	Zenodo	doi:10.5281/zenodo.1044747	https://doi.org/10.5281/zenodo.1044747	LOUCY	CTCF	CTCF	CTCF
ENCSR465VLK	Transcription factor binding site predictions	MA1103	Computation of SNV impact scores	Validation using heterozygous TF binding events	ENCSR465VLK_MCF7_FOXK2_FOXK2	manta2_mongodb_dump.tgz	Zenodo	doi:10.5281/zenodo.1044747	https://doi.org/10.5281/zenodo.1044747	MCF7	FOXK2	FOXK2	FOXK2
ENCSR473SUA	Transcription factor binding site predictions	MA0592	Computation of SNV impact scores	Validation using heterozygous TF binding events	ENCSR473SUA_A549_ESRRA_ESRRA	manta2_mongodb_dump.tgz	Zenodo	doi:10.5281/zenodo.1044747	https://doi.org/10.5281/zenodo.1044747	A549	ESRRA	ESRRA	ESRRA
ENCSR480LIS	Transcription factor binding site predictions	MA0605	Computation of SNV impact scores	Validation using heterozygous TF binding events	ENCSR480LIS_LIVER_ATF3_ATF3	manta2_mongodb_dump.tgz	Zenodo	doi:10.5281/zenodo.1044747	https://doi.org/10.5281/zenodo.1044747	LIVER	ATF3	ATF3	ATF3
ENCSR485GKE	Transcription factor binding site predictions	MA0150	Computation of SNV impact scores	Validation using heterozygous TF binding events	ENCSR485GKE_K562_NFE2L2_NFE2L2	manta2_mongodb_dump.tgz	Zenodo	doi:10.5281/zenodo.1044747	https://doi.org/10.5281/zenodo.1044747	K562	NFE2L2	NFE2L2	NFE2L2
ENCSR486IFJ	Transcription factor binding site predictions	MA0592	Computation of SNV impact scores	Validation using heterozygous TF binding events	ENCSR486IFJ_K562_ESRRA_ESRRA	manta2_mongodb_dump.tgz	Zenodo	doi:10.5281/zenodo.1044747	https://doi.org/10.5281/zenodo.1044747	K562	ESRRA	ESRRA	ESRRA
ENCSR488EES	Transcription factor binding site predictions	MA0150	Computation of SNV impact scores	Validation using heterozygous TF binding events	ENCSR488EES_HEPG2_NFE2L2_NFE2L2	manta2_mongodb_dump.tgz	Zenodo	doi:10.5281/zenodo.1044747	https://doi.org/10.5281/zenodo.1044747	HEPG2	NFE2L2	NFE2L2	NFE2L2
ENCSR494TDU	Transcription factor binding site predictions	MA0506	Computation of SNV impact scores	Validation using heterozygous TF binding events	ENCSR494TDU_K562_NRF1_NRF1	manta2_mongodb_dump.tgz	Zenodo	doi:10.5281/zenodo.1044747	https://doi.org/10.5281/zenodo.1044747	K562	NRF1	NRF1	NRF1
ENCSR501DKS	Transcription factor binding site predictions	MA0769	Computation of SNV impact scores	Validation using heterozygous TF binding events	ENCSR501DKS_GM12878_TCF7_TCF7	manta2_mongodb_dump.tgz	Zenodo	doi:10.5281/zenodo.1044747	https://doi.org/10.5281/zenodo.1044747	GM12878	TCF7	TCF7	TCF7
ENCSR508DQA	Transcription factor binding site predictions	MA1103	Computation of SNV impact scores	Validation using heterozygous TF binding events	ENCSR508DQA_K562_FOXK2_FOXK2	manta2_mongodb_dump.tgz	Zenodo	doi:10.5281/zenodo.1044747	https://doi.org/10.5281/zenodo.1044747	K562	FOXK2	FOXK2	FOXK2
ENCSR509GDT	Transcription factor binding site predictions	MA0483	Computation of SNV impact scores	Validation using heterozygous TF binding events	ENCSR509GDT_K562_GFI1B_GFI1B	manta2_mongodb_dump.tgz	Zenodo	doi:10.5281/zenodo.1044747	https://doi.org/10.5281/zenodo.1044747	K562	GFI1B	GFI1B	GFI1B
ENCSR517QHU	Transcription factor binding site predictions	MA0464	Computation of SNV impact scores	Validation using heterozygous TF binding events	ENCSR517QHU_GM12878_BHLHE40_BHLHE40	manta2_mongodb_dump.tgz	Zenodo	doi:10.5281/zenodo.1044747	https://doi.org/10.5281/zenodo.1044747	GM12878	BHLHE40	BHLHE40	BHLHE40
ENCSR518WPL	Transcription factor binding site predictions	MA0728	Computation of SNV impact scores	Validation using heterozygous TF binding events	ENCSR518WPL_HEPG2_NR2F6_NR2F6(VAR.2)	manta2_mongodb_dump.tgz	Zenodo	doi:10.5281/zenodo.1044747	https://doi.org/10.5281/zenodo.1044747	HEPG2	NR2F6	NR2F6	NR2F6(VAR.2)
ENCSR518WPL	Transcription factor binding site predictions	MA0677	Computation of SNV impact scores	Validation using heterozygous TF binding events	ENCSR518WPL_HEPG2_NR2F6_NR2F6	manta2_mongodb_dump.tgz	Zenodo	doi:10.5281/zenodo.1044747	https://doi.org/10.5281/zenodo.1044747	HEPG2	NR2F6	NR2F6	NR2F6
ENCSR534VHI	Transcription factor binding site predictions	MA0098	Computation of SNV impact scores	Validation using heterozygous TF binding events	ENCSR534VHI_ESC_ETS1_ETS1	manta2_mongodb_dump.tgz	Zenodo	doi:10.5281/zenodo.1044747	https://doi.org/10.5281/zenodo.1044747	ESC	ETS1	ETS1	ETS1
ENCSR541WQI	Transcription factor binding site predictions	MA0496	Computation of SNV impact scores	Validation using heterozygous TF binding events	ENCSR541WQI_A549_MAFK_MAFK	manta2_mongodb_dump.tgz	Zenodo	doi:10.5281/zenodo.1044747	https://doi.org/10.5281/zenodo.1044747	A549	MAFK	MAFK	MAFK
ENCSR546KCN	Transcription factor binding site predictions	MA0478	Computation of SNV impact scores	Validation using heterozygous TF binding events	ENCSR546KCN_MCF7_FOSL2_FOSL2	manta2_mongodb_dump.tgz	Zenodo	doi:10.5281/zenodo.1044747	https://doi.org/10.5281/zenodo.1044747	MCF7	FOSL2	FOSL2	FOSL2
ENCSR550HCT	Transcription factor binding site predictions	MA0493	Computation of SNV impact scores	Validation using heterozygous TF binding events	ENCSR550HCT_K562_KLF1_KLF1	manta2_mongodb_dump.tgz	Zenodo	doi:10.5281/zenodo.1044747	https://doi.org/10.5281/zenodo.1044747	K562	KLF1	KLF1	KLF1
ENCSR555PBN	Transcription factor binding site predictions	MA0496	Computation of SNV impact scores	Validation using heterozygous TF binding events	ENCSR555PBN_MCF7_MAFK_MAFK	manta2_mongodb_dump.tgz	Zenodo	doi:10.5281/zenodo.1044747	https://doi.org/10.5281/zenodo.1044747	MCF7	MAFK	MAFK	MAFK
ENCSR563FBT	Transcription factor binding site predictions	MA0526	Computation of SNV impact scores	Validation using heterozygous TF binding events	ENCSR563FBT_A549_USF2_USF2	manta2_mongodb_dump.tgz	Zenodo	doi:10.5281/zenodo.1044747	https://doi.org/10.5281/zenodo.1044747	A549	USF2	USF2	USF2
ENCSR584GHV	Transcription factor binding site predictions	MA0150	Computation of SNV impact scores	Validation using heterozygous TF binding events	ENCSR584GHV_A549_NFE2L2_NFE2L2	manta2_mongodb_dump.tgz	Zenodo	doi:10.5281/zenodo.1044747	https://doi.org/10.5281/zenodo.1044747	A549	NFE2L2	NFE2L2	NFE2L2
ENCSR585CVE	Transcription factor binding site predictions	MA0591	Computation of SNV impact scores	Validation using heterozygous TF binding events	ENCSR585CVE_GM12878_BACH1_BACH1::MAFK	manta2_mongodb_dump.tgz	Zenodo	doi:10.5281/zenodo.1044747	https://doi.org/10.5281/zenodo.1044747	GM12878	BACH1	BACH1	BACH1::MAFK
ENCSR588AKU	Transcription factor binding site predictions	MA0002	Computation of SNV impact scores	Validation using heterozygous TF binding events	ENCSR588AKU_K562_RUNX1_RUNX1	manta2_mongodb_dump.tgz	Zenodo	doi:10.5281/zenodo.1044747	https://doi.org/10.5281/zenodo.1044747	K562	RUNX1	RUNX1	RUNX1
ENCSR590CNM	Transcription factor binding site predictions	MA0482	Computation of SNV impact scores	Validation using heterozygous TF binding events	ENCSR590CNM_HEPG2_GATA4_GATA4	manta2_mongodb_dump.tgz	Zenodo	doi:10.5281/zenodo.1044747	https://doi.org/10.5281/zenodo.1044747	HEPG2	GATA4	GATA4	GATA4
ENCSR597VGC	Transcription factor binding site predictions	MA0645	Computation of SNV impact scores	Validation using heterozygous TF binding events	ENCSR597VGC_GM12878_ETV6_ETV6	manta2_mongodb_dump.tgz	Zenodo	doi:10.5281/zenodo.1044747	https://doi.org/10.5281/zenodo.1044747	GM12878	ETV6	ETV6	ETV6
ENCSR608HVP	Transcription factor binding site predictions	MA0657	Computation of SNV impact scores	Validation using heterozygous TF binding events	ENCSR608HVP_K562_KLF13_KLF13	manta2_mongodb_dump.tgz	Zenodo	doi:10.5281/zenodo.1044747	https://doi.org/10.5281/zenodo.1044747	K562	KLF13	KLF13	KLF13
ENCSR611WZO	Transcription factor binding site predictions	MA0828	Computation of SNV impact scores	Validation using heterozygous TF binding events	ENCSR611WZO_HELA_S3_SREBF2_SREBF2(VAR.2)	manta2_mongodb_dump.tgz	Zenodo	doi:10.5281/zenodo.1044747	https://doi.org/10.5281/zenodo.1044747	HELA_S3	SREBF2	SREBF2	SREBF2(VAR.2)
ENCSR611WZO	Transcription factor binding site predictions	MA0596	Computation of SNV impact scores	Validation using heterozygous TF binding events	ENCSR611WZO_HELA_S3_SREBF2_SREBF2	manta2_mongodb_dump.tgz	Zenodo	doi:10.5281/zenodo.1044747	https://doi.org/10.5281/zenodo.1044747	HELA_S3	SREBF2	SREBF2	SREBF2
ENCSR619GFP	Transcription factor binding site predictions	MA0131	Computation of SNV impact scores	Validation using heterozygous TF binding events	ENCSR619GFP_K562_HINFP_HINFP	manta2_mongodb_dump.tgz	Zenodo	doi:10.5281/zenodo.1044747	https://doi.org/10.5281/zenodo.1044747	K562	HINFP	HINFP	HINFP
ENCSR620VIC	Transcription factor binding site predictions	MA0838	Computation of SNV impact scores	Validation using heterozygous TF binding events	ENCSR620VIC_K562_CEBPG_CEBPG	manta2_mongodb_dump.tgz	Zenodo	doi:10.5281/zenodo.1044747	https://doi.org/10.5281/zenodo.1044747	K562	CEBPG	CEBPG	CEBPG
ENCSR623KNM	Transcription factor binding site predictions	MA0028	Computation of SNV impact scores	Validation using heterozygous TF binding events	ENCSR623KNM_A549_ELK1_ELK1	manta2_mongodb_dump.tgz	Zenodo	doi:10.5281/zenodo.1044747	https://doi.org/10.5281/zenodo.1044747	A549	ELK1	ELK1	ELK1
ENCSR626VUC	Transcription factor binding site predictions	MA0645	Computation of SNV impact scores	Validation using heterozygous TF binding events	ENCSR626VUC_GM12878_ETV6_ETV6	manta2_mongodb_dump.tgz	Zenodo	doi:10.5281/zenodo.1044747	https://doi.org/10.5281/zenodo.1044747	GM12878	ETV6	ETV6	ETV6
ENCSR632SHZ	Transcription factor binding site predictions	MA0089	Computation of SNV impact scores	Validation using heterozygous TF binding events	ENCSR632SHZ_K562_NFE2L1_MAFG::NFE2L1	manta2_mongodb_dump.tgz	Zenodo	doi:10.5281/zenodo.1044747	https://doi.org/10.5281/zenodo.1044747	K562	NFE2L1	NFE2L1	MAFG::NFE2L1
ENCSR633EIC	Transcription factor binding site predictions	MA1113	Computation of SNV impact scores	Validation using heterozygous TF binding events	ENCSR633EIC_K562_PBX2_PBX2	manta2_mongodb_dump.tgz	Zenodo	doi:10.5281/zenodo.1044747	https://doi.org/10.5281/zenodo.1044747	K562	PBX2	PBX2	PBX2
ENCSR635GTR	Transcription factor binding site predictions	MA1121	Computation of SNV impact scores	Validation using heterozygous TF binding events	ENCSR635GTR_K562_TEAD2_TEAD2	manta2_mongodb_dump.tgz	Zenodo	doi:10.5281/zenodo.1044747	https://doi.org/10.5281/zenodo.1044747	K562	TEAD2	TEAD2	TEAD2
ENCSR638QYO	Transcription factor binding site predictions	MA0828	Computation of SNV impact scores	Validation using heterozygous TF binding events	ENCSR638QYO_A549_SREBF2_SREBF2(VAR.2)	manta2_mongodb_dump.tgz	Zenodo	doi:10.5281/zenodo.1044747	https://doi.org/10.5281/zenodo.1044747	A549	SREBF2	SREBF2	SREBF2(VAR.2)
ENCSR638QYO	Transcription factor binding site predictions	MA0596	Computation of SNV impact scores	Validation using heterozygous TF binding events	ENCSR638QYO_A549_SREBF2_SREBF2	manta2_mongodb_dump.tgz	Zenodo	doi:10.5281/zenodo.1044747	https://doi.org/10.5281/zenodo.1044747	A549	SREBF2	SREBF2	SREBF2
ENCSR663ZZZ	Transcription factor binding site predictions	MA0825	Computation of SNV impact scores	Validation using heterozygous TF binding events	ENCSR663ZZZ_MCF7_MNT_MNT	manta2_mongodb_dump.tgz	Zenodo	doi:10.5281/zenodo.1044747	https://doi.org/10.5281/zenodo.1044747	MCF7	MNT	MNT	MNT
ENCSR664POU	Transcription factor binding site predictions	MA0107	Computation of SNV impact scores	Validation using heterozygous TF binding events	ENCSR664POU_GM12878_RELA_RELA	manta2_mongodb_dump.tgz	Zenodo	doi:10.5281/zenodo.1044747	https://doi.org/10.5281/zenodo.1044747	GM12878	RELA	RELA	RELA
ENCSR669LCD	Transcription factor binding site predictions	MA0833	Computation of SNV impact scores	Validation using heterozygous TF binding events	ENCSR669LCD_HEPG2_ATF4_ATF4	manta2_mongodb_dump.tgz	Zenodo	doi:10.5281/zenodo.1044747	https://doi.org/10.5281/zenodo.1044747	HEPG2	ATF4	ATF4	ATF4
ENCSR681NOM	Transcription factor binding site predictions	MA0466	Computation of SNV impact scores	Validation using heterozygous TF binding events	ENCSR681NOM_GM12878_CEBPB_CEBPB	manta2_mongodb_dump.tgz	Zenodo	doi:10.5281/zenodo.1044747	https://doi.org/10.5281/zenodo.1044747	GM12878	CEBPB	CEBPB	CEBPB
ENCSR699TNT	Transcription factor binding site predictions	MA0591	Computation of SNV impact scores	Validation using heterozygous TF binding events	ENCSR699TNT_HEPG2_BACH1_BACH1::MAFK	manta2_mongodb_dump.tgz	Zenodo	doi:10.5281/zenodo.1044747	https://doi.org/10.5281/zenodo.1044747	HEPG2	BACH1	BACH1	BACH1::MAFK
ENCSR714YZG	Transcription factor binding site predictions	MA0764	Computation of SNV impact scores	Validation using heterozygous TF binding events	ENCSR714YZG_HEPG2_ETV4_ETV4	manta2_mongodb_dump.tgz	Zenodo	doi:10.5281/zenodo.1044747	https://doi.org/10.5281/zenodo.1044747	HEPG2	ETV4	ETV4	ETV4
ENCSR725LYT	Transcription factor binding site predictions	MA0151	Computation of SNV impact scores	Validation using heterozygous TF binding events	ENCSR725LYT_GM12878_ARID3A_ARID3A	manta2_mongodb_dump.tgz	Zenodo	doi:10.5281/zenodo.1044747	https://doi.org/10.5281/zenodo.1044747	GM12878	ARID3A	ARID3A	ARID3A
ENCSR737UST	Transcription factor binding site predictions	MA0753	Computation of SNV impact scores	Validation using heterozygous TF binding events	ENCSR737UST_K562_ZNF740_ZNF740	manta2_mongodb_dump.tgz	Zenodo	doi:10.5281/zenodo.1044747	https://doi.org/10.5281/zenodo.1044747	K562	ZNF740	ZNF740	ZNF740
ENCSR739IHN	Transcription factor binding site predictions	MA0690	Computation of SNV impact scores	Validation using heterozygous TF binding events	ENCSR739IHN_GM12878_TBX21_TBX21	manta2_mongodb_dump.tgz	Zenodo	doi:10.5281/zenodo.1044747	https://doi.org/10.5281/zenodo.1044747	GM12878	TBX21	TBX21	TBX21
ENCSR740NPG	Transcription factor binding site predictions	MA0591	Computation of SNV impact scores	Validation using heterozygous TF binding events	ENCSR740NPG_K562_BACH1_BACH1::MAFK	manta2_mongodb_dump.tgz	Zenodo	doi:10.5281/zenodo.1044747	https://doi.org/10.5281/zenodo.1044747	K562	BACH1	BACH1	BACH1::MAFK
ENCSR750LYM	Transcription factor binding site predictions	MA0504	Computation of SNV impact scores	Validation using heterozygous TF binding events	ENCSR750LYM_K562_NR2C2_NR2C2	manta2_mongodb_dump.tgz	Zenodo	doi:10.5281/zenodo.1044747	https://doi.org/10.5281/zenodo.1044747	K562	NR2C2	NR2C2	NR2C2
ENCSR756ZKG	Transcription factor binding site predictions	MA0139	Computation of SNV impact scores	Validation using heterozygous TF binding events	ENCSR756ZKG_OCILY3_CTCF_CTCF	manta2_mongodb_dump.tgz	Zenodo	doi:10.5281/zenodo.1044747	https://doi.org/10.5281/zenodo.1044747	OCILY3	CTCF	CTCF	CTCF
ENCSR757IIU	Transcription factor binding site predictions	MA0895	Computation of SNV impact scores	Validation using heterozygous TF binding events	ENCSR757IIU_K562_HMBOX1_HMBOX1	manta2_mongodb_dump.tgz	Zenodo	doi:10.5281/zenodo.1044747	https://doi.org/10.5281/zenodo.1044747	K562	HMBOX1	HMBOX1	HMBOX1
ENCSR772EEN	Transcription factor binding site predictions	MA0107	Computation of SNV impact scores	Validation using heterozygous TF binding events	ENCSR772EEN_K562_RELA_RELA	manta2_mongodb_dump.tgz	Zenodo	doi:10.5281/zenodo.1044747	https://doi.org/10.5281/zenodo.1044747	K562	RELA	RELA	RELA
ENCSR788RSW	Transcription factor binding site predictions	MA0515	Computation of SNV impact scores	Validation using heterozygous TF binding events	ENCSR788RSW_K562_SOX6_SOX6	manta2_mongodb_dump.tgz	Zenodo	doi:10.5281/zenodo.1044747	https://doi.org/10.5281/zenodo.1044747	K562	SOX6	SOX6	SOX6
ENCSR795IYP	Transcription factor binding site predictions	MA0490	Computation of SNV impact scores	Validation using heterozygous TF binding events	ENCSR795IYP_K562_JUNB_JUNB	manta2_mongodb_dump.tgz	Zenodo	doi:10.5281/zenodo.1044747	https://doi.org/10.5281/zenodo.1044747	K562	JUNB	JUNB	JUNB
ENCSR815ZDS	Transcription factor binding site predictions	MA0829	Computation of SNV impact scores	Validation using heterozygous TF binding events	ENCSR815ZDS_K562_SREBF1_SREBF1(VAR.2)	manta2_mongodb_dump.tgz	Zenodo	doi:10.5281/zenodo.1044747	https://doi.org/10.5281/zenodo.1044747	K562	SREBF1	SREBF1	SREBF1(VAR.2)
ENCSR815ZDS	Transcription factor binding site predictions	MA0595	Computation of SNV impact scores	Validation using heterozygous TF binding events	ENCSR815ZDS_K562_SREBF1_SREBF1	manta2_mongodb_dump.tgz	Zenodo	doi:10.5281/zenodo.1044747	https://doi.org/10.5281/zenodo.1044747	K562	SREBF1	SREBF1	SREBF1
ENCSR818DQV	Transcription factor binding site predictions	MA0659	Computation of SNV impact scores	Validation using heterozygous TF binding events	ENCSR818DQV_K562_MAFG_MAFG	manta2_mongodb_dump.tgz	Zenodo	doi:10.5281/zenodo.1044747	https://doi.org/10.5281/zenodo.1044747	K562	MAFG	MAFG	MAFG
ENCSR819ATC	Transcription factor binding site predictions	MA0100	Computation of SNV impact scores	Validation using heterozygous TF binding events	ENCSR819ATC_GM12878_MYB_MYB	manta2_mongodb_dump.tgz	Zenodo	doi:10.5281/zenodo.1044747	https://doi.org/10.5281/zenodo.1044747	GM12878	MYB	MYB	MYB
ENCSR822CEA	Transcription factor binding site predictions	MA0139	Computation of SNV impact scores	Validation using heterozygous TF binding events	ENCSR822CEA_NEURAL_CTCF_CTCF	manta2_mongodb_dump.tgz	Zenodo	doi:10.5281/zenodo.1044747	https://doi.org/10.5281/zenodo.1044747	NEURAL	CTCF	CTCF	CTCF
ENCSR837EYC	Transcription factor binding site predictions	MA0506	Computation of SNV impact scores	Validation using heterozygous TF binding events	ENCSR837EYC_K562_NRF1_NRF1	manta2_mongodb_dump.tgz	Zenodo	doi:10.5281/zenodo.1044747	https://doi.org/10.5281/zenodo.1044747	K562	NRF1	NRF1	NRF1
ENCSR839XZU	Transcription factor binding site predictions	MA0609	Computation of SNV impact scores	Validation using heterozygous TF binding events	ENCSR839XZU_GM12878_CREM_CREM	manta2_mongodb_dump.tgz	Zenodo	doi:10.5281/zenodo.1044747	https://doi.org/10.5281/zenodo.1044747	GM12878	CREM	CREM	CREM
ENCSR847LBF	Transcription factor binding site predictions	MA0614	Computation of SNV impact scores	Validation using heterozygous TF binding events	ENCSR847LBF_K562_FOXJ2_FOXJ2	manta2_mongodb_dump.tgz	Zenodo	doi:10.5281/zenodo.1044747	https://doi.org/10.5281/zenodo.1044747	K562	FOXJ2	FOXJ2	FOXJ2
ENCSR849DFF	Transcription factor binding site predictions	MA1113	Computation of SNV impact scores	Validation using heterozygous TF binding events	ENCSR849DFF_HEPG2_PBX2_PBX2	manta2_mongodb_dump.tgz	Zenodo	doi:10.5281/zenodo.1044747	https://doi.org/10.5281/zenodo.1044747	HEPG2	PBX2	PBX2	PBX2
ENCSR851BNE	Transcription factor binding site predictions	MA0774	Computation of SNV impact scores	Validation using heterozygous TF binding events	ENCSR851BNE_K562_MEIS2_MEIS2	manta2_mongodb_dump.tgz	Zenodo	doi:10.5281/zenodo.1044747	https://doi.org/10.5281/zenodo.1044747	K562	MEIS2	MEIS2	MEIS2
ENCSR853ADA	Transcription factor binding site predictions	MA0506	Computation of SNV impact scores	Validation using heterozygous TF binding events	ENCSR853ADA_HEPG2_NRF1_NRF1	manta2_mongodb_dump.tgz	Zenodo	doi:10.5281/zenodo.1044747	https://doi.org/10.5281/zenodo.1044747	HEPG2	NRF1	NRF1	NRF1
ENCSR854MCV	Transcription factor binding site predictions	MA0050	Computation of SNV impact scores	Validation using heterozygous TF binding events	ENCSR854MCV_K562_IRF1_IRF1	manta2_mongodb_dump.tgz	Zenodo	doi:10.5281/zenodo.1044747	https://doi.org/10.5281/zenodo.1044747	K562	IRF1	IRF1	IRF1
ENCSR863KUB	Transcription factor binding site predictions	MA0769	Computation of SNV impact scores	Validation using heterozygous TF binding events	ENCSR863KUB_K562_TCF7_TCF7	manta2_mongodb_dump.tgz	Zenodo	doi:10.5281/zenodo.1044747	https://doi.org/10.5281/zenodo.1044747	K562	TCF7	TCF7	TCF7
ENCSR897MMC	Transcription factor binding site predictions	MA0490	Computation of SNV impact scores	Validation using heterozygous TF binding events	ENCSR897MMC_GM12878_JUNB_JUNB	manta2_mongodb_dump.tgz	Zenodo	doi:10.5281/zenodo.1044747	https://doi.org/10.5281/zenodo.1044747	GM12878	JUNB	JUNB	JUNB
ENCSR897MYK	Transcription factor binding site predictions	MA0829	Computation of SNV impact scores	Validation using heterozygous TF binding events	ENCSR897MYK_A549_SREBF1_SREBF1(VAR.2)	manta2_mongodb_dump.tgz	Zenodo	doi:10.5281/zenodo.1044747	https://doi.org/10.5281/zenodo.1044747	A549	SREBF1	SREBF1	SREBF1(VAR.2)
ENCSR897MYK	Transcription factor binding site predictions	MA0595	Computation of SNV impact scores	Validation using heterozygous TF binding events	ENCSR897MYK_A549_SREBF1_SREBF1	manta2_mongodb_dump.tgz	Zenodo	doi:10.5281/zenodo.1044747	https://doi.org/10.5281/zenodo.1044747	A549	SREBF1	SREBF1	SREBF1
ENCSR904YPP	Transcription factor binding site predictions	MA0113	Computation of SNV impact scores	Validation using heterozygous TF binding events	ENCSR904YPP_GM12878_NR3C1_NR3C1	manta2_mongodb_dump.tgz	Zenodo	doi:10.5281/zenodo.1044747	https://doi.org/10.5281/zenodo.1044747	GM12878	NR3C1	NR3C1	NR3C1
ENCSR917MAH	Transcription factor binding site predictions	MA0490	Computation of SNV impact scores	Validation using heterozygous TF binding events	ENCSR917MAH_ESC_JUNB_JUNB	manta2_mongodb_dump.tgz	Zenodo	doi:10.5281/zenodo.1044747	https://doi.org/10.5281/zenodo.1044747	ESC	JUNB	JUNB	JUNB
ENCSR920ASP	Transcription factor binding site predictions	MA0146	Computation of SNV impact scores	Validation using heterozygous TF binding events	ENCSR920ASP_K562_ZFX_ZFX	manta2_mongodb_dump.tgz	Zenodo	doi:10.5281/zenodo.1044747	https://doi.org/10.5281/zenodo.1044747	K562	ZFX	ZFX	ZFX
ENCSR924TVL	Transcription factor binding site predictions	MA0510	Computation of SNV impact scores	Validation using heterozygous TF binding events	ENCSR924TVL_MCF7_RFX5_RFX5	manta2_mongodb_dump.tgz	Zenodo	doi:10.5281/zenodo.1044747	https://doi.org/10.5281/zenodo.1044747	MCF7	RFX5	RFX5	RFX5
ENCSR926KTP	Transcription factor binding site predictions	MA0653	Computation of SNV impact scores	Validation using heterozygous TF binding events	ENCSR926KTP_K562_IRF9_IRF9	manta2_mongodb_dump.tgz	Zenodo	doi:10.5281/zenodo.1044747	https://doi.org/10.5281/zenodo.1044747	K562	IRF9	IRF9	IRF9
ENCSR928API	Transcription factor binding site predictions	MA0509	Computation of SNV impact scores	Validation using heterozygous TF binding events	ENCSR928API_HEPG2_RFX1_RFX1	manta2_mongodb_dump.tgz	Zenodo	doi:10.5281/zenodo.1044747	https://doi.org/10.5281/zenodo.1044747	HEPG2	RFX1	RFX1	RFX1
ENCSR934NHU	Transcription factor binding site predictions	MA1108	Computation of SNV impact scores	Validation using heterozygous TF binding events	ENCSR934NHU_NEURAL_MXI1_MXI1	manta2_mongodb_dump.tgz	Zenodo	doi:10.5281/zenodo.1044747	https://doi.org/10.5281/zenodo.1044747	NEURAL	MXI1	MXI1	MXI1
ENCSR954WVZ	Transcription factor binding site predictions	MA0592	Computation of SNV impact scores	Validation using heterozygous TF binding events	ENCSR954WVZ_MCF7_ESRRA_ESRRA	manta2_mongodb_dump.tgz	Zenodo	doi:10.5281/zenodo.1044747	https://doi.org/10.5281/zenodo.1044747	MCF7	ESRRA	ESRRA	ESRRA
ENCSR970NKQ	Transcription factor binding site predictions	MA0017	Computation of SNV impact scores	Validation using heterozygous TF binding events	ENCSR970NKQ_K562_NR2F1_NR2F1	manta2_mongodb_dump.tgz	Zenodo	doi:10.5281/zenodo.1044747	https://doi.org/10.5281/zenodo.1044747	K562	NR2F1	NR2F1	NR2F1
ENCSR972ZBV	Transcription factor binding site predictions	MA0834	Computation of SNV impact scores	Validation using heterozygous TF binding events	ENCSR972ZBV_K562_ATF7_ATF7	manta2_mongodb_dump.tgz	Zenodo	doi:10.5281/zenodo.1044747	https://doi.org/10.5281/zenodo.1044747	K562	ATF7	ATF7	ATF7
ENCSR974OFJ	Transcription factor binding site predictions	MA0599	Computation of SNV impact scores	Validation using heterozygous TF binding events	ENCSR974OFJ_GM12878_KLF5_KLF5	manta2_mongodb_dump.tgz	Zenodo	doi:10.5281/zenodo.1044747	https://doi.org/10.5281/zenodo.1044747	GM12878	KLF5	KLF5	KLF5
ENCSR975SSR	Transcription factor binding site predictions	MA0473	Computation of SNV impact scores	Validation using heterozygous TF binding events	ENCSR975SSR_K562_ELF1_ELF1	manta2_mongodb_dump.tgz	Zenodo	doi:10.5281/zenodo.1044747	https://doi.org/10.5281/zenodo.1044747	K562	ELF1	ELF1	ELF1
ENCSR979UVS	Transcription factor binding site predictions	MA1113	Computation of SNV impact scores	Validation using heterozygous TF binding events	ENCSR979UVS_K562_PBX2_PBX2	manta2_mongodb_dump.tgz	Zenodo	doi:10.5281/zenodo.1044747	https://doi.org/10.5281/zenodo.1044747	K562	PBX2	PBX2	PBX2
ENCSR986CDX	Transcription factor binding site predictions	MA1109	Computation of SNV impact scores	Validation using heterozygous TF binding events	ENCSR986CDX_K562_NEUROD1_NEUROD1	manta2_mongodb_dump.tgz	Zenodo	doi:10.5281/zenodo.1044747	https://doi.org/10.5281/zenodo.1044747	K562	NEUROD1	NEUROD1	NEUROD1
ENCSR991ELG	Transcription factor binding site predictions	MA0079	Computation of SNV impact scores	Validation using heterozygous TF binding events	ENCSR991ELG_K562_SP1_SP1	manta2_mongodb_dump.tgz	Zenodo	doi:10.5281/zenodo.1044747	https://doi.org/10.5281/zenodo.1044747	K562	SP1	SP1	SP1
ENCSR993LMB	Transcription factor binding site predictions	MA0797	Computation of SNV impact scores	Validation using heterozygous TF binding events	ENCSR993LMB_HEPG2_TGIF2_TGIF2	manta2_mongodb_dump.tgz	Zenodo	doi:10.5281/zenodo.1044747	https://doi.org/10.5281/zenodo.1044747	HEPG2	TGIF2	TGIF2	TGIF2
ENCSR994YLZ	Transcription factor binding site predictions	MA0095	Computation of SNV impact scores	Validation using heterozygous TF binding events	ENCSR994YLZ_LIVER_YY1_YY1	manta2_mongodb_dump.tgz	Zenodo	doi:10.5281/zenodo.1044747	https://doi.org/10.5281/zenodo.1044747	LIVER	YY1	YY1	YY1
ENCSR996DUT	Transcription factor binding site predictions	MA0489	Computation of SNV impact scores	Validation using heterozygous TF binding events	ENCSR996DUT_A549_JUN_JUN(VAR.2)	manta2_mongodb_dump.tgz	Zenodo	doi:10.5281/zenodo.1044747	https://doi.org/10.5281/zenodo.1044747	A549	JUN	JUN	JUN(VAR.2)
ENCSR996DUT	Transcription factor binding site predictions	MA0488	Computation of SNV impact scores	Validation using heterozygous TF binding events	ENCSR996DUT_A549_JUN_JUN	manta2_mongodb_dump.tgz	Zenodo	doi:10.5281/zenodo.1044747	https://doi.org/10.5281/zenodo.1044747	A549	JUN	JUN	JUN
ENCSR998AJK	Transcription factor binding site predictions	MA0506	Computation of SNV impact scores	Validation using heterozygous TF binding events	ENCSR998AJK_K562_NRF1_NRF1	manta2_mongodb_dump.tgz	Zenodo	doi:10.5281/zenodo.1044747	https://doi.org/10.5281/zenodo.1044747	K562	NRF1	NRF1	NRF1
ERP000209	Transcription factor binding site predictions	MA0102	Computation of SNV impact scores	Validation using heterozygous TF binding events	ERP000209_HEPG2_CEBPA_CEBPA	manta2_mongodb_dump.tgz	Zenodo	doi:10.5281/zenodo.1044747	https://doi.org/10.5281/zenodo.1044747	HEPG2	CEBPA	CEBPA	CEBPA
ERP000209	Transcription factor binding site predictions	MA0139	Computation of SNV impact scores	Validation using heterozygous TF binding events	ERP000209_HEPG2_CTCF_CTCF	manta2_mongodb_dump.tgz	Zenodo	doi:10.5281/zenodo.1044747	https://doi.org/10.5281/zenodo.1044747	HEPG2	CTCF	CTCF	CTCF
ERP000209	Transcription factor binding site predictions	MA0114	Computation of SNV impact scores	Validation using heterozygous TF binding events	ERP000209_HEPG2_HNF4A_HNF4A	manta2_mongodb_dump.tgz	Zenodo	doi:10.5281/zenodo.1044747	https://doi.org/10.5281/zenodo.1044747	HEPG2	HNF4A	HNF4A	HNF4A
ERP000209	Transcription factor binding site predictions	MA0112	Computation of SNV impact scores	Validation using heterozygous TF binding events	ERP000209_MCF7_ESR1_ESR1	manta2_mongodb_dump.tgz	Zenodo	doi:10.5281/zenodo.1044747	https://doi.org/10.5281/zenodo.1044747	MCF7	ESR1	ESR1	ESR1
ERP000209	Transcription factor binding site predictions	MA0112	Computation of SNV impact scores	Validation using heterozygous TF binding events	ERP000209_MCF7_E2_ESR1_ESR1	manta2_mongodb_dump.tgz	Zenodo	doi:10.5281/zenodo.1044747	https://doi.org/10.5281/zenodo.1044747	MCF7_E2	ESR1	ESR1	ESR1
ERP000209	Transcription factor binding site predictions	MA0139	Computation of SNV impact scores	Validation using heterozygous TF binding events	ERP000209_MCF7_E2_SHCTCF_CTCF_CTCF	manta2_mongodb_dump.tgz	Zenodo	doi:10.5281/zenodo.1044747	https://doi.org/10.5281/zenodo.1044747	MCF7_E2_SHCTCF	CTCF	CTCF	CTCF
ERP000209	Transcription factor binding site predictions	MA0139	Computation of SNV impact scores	Validation using heterozygous TF binding events	ERP000209_MCF7_E2_SHCTR_CTCF_CTCF	manta2_mongodb_dump.tgz	Zenodo	doi:10.5281/zenodo.1044747	https://doi.org/10.5281/zenodo.1044747	MCF7_E2_SHCTR	CTCF	CTCF	CTCF
ERP000333	Transcription factor binding site predictions	MA0066	Computation of SNV impact scores	Validation using heterozygous TF binding events	ERP000333_WPMY1_PPARG_PPARG	manta2_mongodb_dump.tgz	Zenodo	doi:10.5281/zenodo.1044747	https://doi.org/10.5281/zenodo.1044747	WPMY1	PPARG	PPARG	PPARG
ERP000380	Transcription factor binding site predictions	MA0139	Computation of SNV impact scores	Validation using heterozygous TF binding events	ERP000380_MCF7_CTCF_CTCF	manta2_mongodb_dump.tgz	Zenodo	doi:10.5281/zenodo.1044747	https://doi.org/10.5281/zenodo.1044747	MCF7	CTCF	CTCF	CTCF
ERP000380	Transcription factor binding site predictions	MA0112	Computation of SNV impact scores	Validation using heterozygous TF binding events	ERP000380_MCF7_ESR1_ESR1	manta2_mongodb_dump.tgz	Zenodo	doi:10.5281/zenodo.1044747	https://doi.org/10.5281/zenodo.1044747	MCF7	ESR1	ESR1	ESR1
ERP000380	Transcription factor binding site predictions	MA0148	Computation of SNV impact scores	Validation using heterozygous TF binding events	ERP000380_MCF7_FOXA1_FOXA1	manta2_mongodb_dump.tgz	Zenodo	doi:10.5281/zenodo.1044747	https://doi.org/10.5281/zenodo.1044747	MCF7	FOXA1	FOXA1	FOXA1
ERP000380	Transcription factor binding site predictions	MA0139	Computation of SNV impact scores	Validation using heterozygous TF binding events	ERP000380_MCF7_E2_CTCF_CTCF	manta2_mongodb_dump.tgz	Zenodo	doi:10.5281/zenodo.1044747	https://doi.org/10.5281/zenodo.1044747	MCF7_E2	CTCF	CTCF	CTCF
ERP000380	Transcription factor binding site predictions	MA0112	Computation of SNV impact scores	Validation using heterozygous TF binding events	ERP000380_MCF7_E2_ESR1_ESR1	manta2_mongodb_dump.tgz	Zenodo	doi:10.5281/zenodo.1044747	https://doi.org/10.5281/zenodo.1044747	MCF7_E2	ESR1	ESR1	ESR1
ERP000380	Transcription factor binding site predictions	MA0112	Computation of SNV impact scores	Validation using heterozygous TF binding events	ERP000380_MCF7_E2_TAM_ESR1_ESR1	manta2_mongodb_dump.tgz	Zenodo	doi:10.5281/zenodo.1044747	https://doi.org/10.5281/zenodo.1044747	MCF7_E2_TAM	ESR1	ESR1	ESR1
ERP000380	Transcription factor binding site predictions	MA0148	Computation of SNV impact scores	Validation using heterozygous TF binding events	ERP000380_MCF7_E2_TAM_FOXA1_FOXA1	manta2_mongodb_dump.tgz	Zenodo	doi:10.5281/zenodo.1044747	https://doi.org/10.5281/zenodo.1044747	MCF7_E2_TAM	FOXA1	FOXA1	FOXA1
ERP000380	Transcription factor binding site predictions	MA0112	Computation of SNV impact scores	Validation using heterozygous TF binding events	ERP000380_MCF7_SHCRT_E2_ESR1_ESR1	manta2_mongodb_dump.tgz	Zenodo	doi:10.5281/zenodo.1044747	https://doi.org/10.5281/zenodo.1044747	MCF7_SHCRT_E2	ESR1	ESR1	ESR1
ERP000380	Transcription factor binding site predictions	MA0112	Computation of SNV impact scores	Validation using heterozygous TF binding events	ERP000380_MCF7_SHFOXA1_E2_ESR1_ESR1	manta2_mongodb_dump.tgz	Zenodo	doi:10.5281/zenodo.1044747	https://doi.org/10.5281/zenodo.1044747	MCF7_SHFOXA1_E2	ESR1	ESR1	ESR1
ERP000380	Transcription factor binding site predictions	MA0139	Computation of SNV impact scores	Validation using heterozygous TF binding events	ERP000380_MCF7_TAM_CTCF_CTCF	manta2_mongodb_dump.tgz	Zenodo	doi:10.5281/zenodo.1044747	https://doi.org/10.5281/zenodo.1044747	MCF7_TAM	CTCF	CTCF	CTCF
ERP000380	Transcription factor binding site predictions	MA0112	Computation of SNV impact scores	Validation using heterozygous TF binding events	ERP000380_MCF7_TAM_ESR1_ESR1	manta2_mongodb_dump.tgz	Zenodo	doi:10.5281/zenodo.1044747	https://doi.org/10.5281/zenodo.1044747	MCF7_TAM	ESR1	ESR1	ESR1
ERP000380	Transcription factor binding site predictions	MA0112	Computation of SNV impact scores	Validation using heterozygous TF binding events	ERP000380_MCF7_TAMR_ESR1_ESR1	manta2_mongodb_dump.tgz	Zenodo	doi:10.5281/zenodo.1044747	https://doi.org/10.5281/zenodo.1044747	MCF7_TAMR	ESR1	ESR1	ESR1
ERP000380	Transcription factor binding site predictions	MA0148	Computation of SNV impact scores	Validation using heterozygous TF binding events	ERP000380_MCF7_TAMR_E2_TAM_FOXA1_FOXA1	manta2_mongodb_dump.tgz	Zenodo	doi:10.5281/zenodo.1044747	https://doi.org/10.5281/zenodo.1044747	MCF7_TAMR_E2_TAM	FOXA1	FOXA1	FOXA1
ERP000380	Transcription factor binding site predictions	MA0112	Computation of SNV impact scores	Validation using heterozygous TF binding events	ERP000380_MCF7_TAMR_TAM_ESR1_ESR1	manta2_mongodb_dump.tgz	Zenodo	doi:10.5281/zenodo.1044747	https://doi.org/10.5281/zenodo.1044747	MCF7_TAMR_TAM	ESR1	ESR1	ESR1
ERP000380	Transcription factor binding site predictions	MA0112	Computation of SNV impact scores	Validation using heterozygous TF binding events	ERP000380_T47D_E2_TAM_ESR1_ESR1	manta2_mongodb_dump.tgz	Zenodo	doi:10.5281/zenodo.1044747	https://doi.org/10.5281/zenodo.1044747	T47D_E2_TAM	ESR1	ESR1	ESR1
ERP000380	Transcription factor binding site predictions	MA0148	Computation of SNV impact scores	Validation using heterozygous TF binding events	ERP000380_T47D_E2_TAM_FOXA1_FOXA1	manta2_mongodb_dump.tgz	Zenodo	doi:10.5281/zenodo.1044747	https://doi.org/10.5281/zenodo.1044747	T47D_E2_TAM	FOXA1	FOXA1	FOXA1
ERP000380	Transcription factor binding site predictions	MA0112	Computation of SNV impact scores	Validation using heterozygous TF binding events	ERP000380_ZR751_E2_TAM_ESR1_ESR1	manta2_mongodb_dump.tgz	Zenodo	doi:10.5281/zenodo.1044747	https://doi.org/10.5281/zenodo.1044747	ZR751_E2_TAM	ESR1	ESR1	ESR1
ERP000380	Transcription factor binding site predictions	MA0148	Computation of SNV impact scores	Validation using heterozygous TF binding events	ERP000380_ZR751_E2_TAM_FOXA1_FOXA1	manta2_mongodb_dump.tgz	Zenodo	doi:10.5281/zenodo.1044747	https://doi.org/10.5281/zenodo.1044747	ZR751_E2_TAM	FOXA1	FOXA1	FOXA1
ERP000395	Transcription factor binding site predictions	MA0139	Computation of SNV impact scores	Validation using heterozygous TF binding events	ERP000395_HEPATOCYTE_CTCF_CTCF	manta2_mongodb_dump.tgz	Zenodo	doi:10.5281/zenodo.1044747	https://doi.org/10.5281/zenodo.1044747	HEPATOCYTE	CTCF	CTCF	CTCF
ERP000395	Transcription factor binding site predictions	MA0138	Computation of SNV impact scores	Validation using heterozygous TF binding events	ERP000395_HEPATOCYTE_REST_REST	manta2_mongodb_dump.tgz	Zenodo	doi:10.5281/zenodo.1044747	https://doi.org/10.5281/zenodo.1044747	HEPATOCYTE	REST	REST	REST
ERP000783	Transcription factor binding site predictions	MA0139	Computation of SNV impact scores	Validation using heterozygous TF binding events	ERP000783_MCF10A_CTCF_CTCF	manta2_mongodb_dump.tgz	Zenodo	doi:10.5281/zenodo.1044747	https://doi.org/10.5281/zenodo.1044747	MCF10A	CTCF	CTCF	CTCF
ERP000783	Transcription factor binding site predictions	MA0112	Computation of SNV impact scores	Validation using heterozygous TF binding events	ERP000783_MCF7_ESR1_ESR1	manta2_mongodb_dump.tgz	Zenodo	doi:10.5281/zenodo.1044747	https://doi.org/10.5281/zenodo.1044747	MCF7	ESR1	ESR1	ESR1
ERP000783	Transcription factor binding site predictions	MA0139	Computation of SNV impact scores	Validation using heterozygous TF binding events	ERP000783_MCF7_TAM_CTCF_CTCF	manta2_mongodb_dump.tgz	Zenodo	doi:10.5281/zenodo.1044747	https://doi.org/10.5281/zenodo.1044747	MCF7_TAM	CTCF	CTCF	CTCF
ERP000783	Transcription factor binding site predictions	MA0139	Computation of SNV impact scores	Validation using heterozygous TF binding events	ERP000783_ZR751_CTCF_CTCF	manta2_mongodb_dump.tgz	Zenodo	doi:10.5281/zenodo.1044747	https://doi.org/10.5281/zenodo.1044747	ZR751	CTCF	CTCF	CTCF
ERP000783	Transcription factor binding site predictions	MA0112	Computation of SNV impact scores	Validation using heterozygous TF binding events	ERP000783_ZR751_ESR1_ESR1	manta2_mongodb_dump.tgz	Zenodo	doi:10.5281/zenodo.1044747	https://doi.org/10.5281/zenodo.1044747	ZR751	ESR1	ESR1	ESR1
ERP000901	Transcription factor binding site predictions	MA0112	Computation of SNV impact scores	Validation using heterozygous TF binding events	ERP000901_MCF7_E2_ESR1_ESR1	manta2_mongodb_dump.tgz	Zenodo	doi:10.5281/zenodo.1044747	https://doi.org/10.5281/zenodo.1044747	MCF7_E2	ESR1	ESR1	ESR1
ERP001226	Transcription factor binding site predictions	MA0007	Computation of SNV impact scores	Validation using heterozygous TF binding events	ERP001226_LNCAP_AR_AR	manta2_mongodb_dump.tgz	Zenodo	doi:10.5281/zenodo.1044747	https://doi.org/10.5281/zenodo.1044747	LNCAP	AR	AR	AR
ERP001226	Transcription factor binding site predictions	MA0148	Computation of SNV impact scores	Validation using heterozygous TF binding events	ERP001226_LNCAP_FOXA1_FOXA1	manta2_mongodb_dump.tgz	Zenodo	doi:10.5281/zenodo.1044747	https://doi.org/10.5281/zenodo.1044747	LNCAP	FOXA1	FOXA1	FOXA1
ERP001226	Transcription factor binding site predictions	MA0007	Computation of SNV impact scores	Validation using heterozygous TF binding events	ERP001226_MCF7_AR_AR	manta2_mongodb_dump.tgz	Zenodo	doi:10.5281/zenodo.1044747	https://doi.org/10.5281/zenodo.1044747	MCF7	AR	AR	AR
ERP001226	Transcription factor binding site predictions	MA0148	Computation of SNV impact scores	Validation using heterozygous TF binding events	ERP001226_MCF7_FOXA1_FOXA1	manta2_mongodb_dump.tgz	Zenodo	doi:10.5281/zenodo.1044747	https://doi.org/10.5281/zenodo.1044747	MCF7	FOXA1	FOXA1	FOXA1
ERP001226	Transcription factor binding site predictions	MA0007	Computation of SNV impact scores	Validation using heterozygous TF binding events	ERP001226_MDAMB453_AR_AR	manta2_mongodb_dump.tgz	Zenodo	doi:10.5281/zenodo.1044747	https://doi.org/10.5281/zenodo.1044747	MDAMB453	AR	AR	AR
ERP001226	Transcription factor binding site predictions	MA0148	Computation of SNV impact scores	Validation using heterozygous TF binding events	ERP001226_MDAMB453_FOXA1_FOXA1	manta2_mongodb_dump.tgz	Zenodo	doi:10.5281/zenodo.1044747	https://doi.org/10.5281/zenodo.1044747	MDAMB453	FOXA1	FOXA1	FOXA1
ERP001456	Transcription factor binding site predictions	MA0132	Computation of SNV impact scores	Validation using heterozygous TF binding events	ERP001456_ISLET_PDX1_PDX1	manta2_mongodb_dump.tgz	Zenodo	doi:10.5281/zenodo.1044747	https://doi.org/10.5281/zenodo.1044747	ISLET	PDX1	PDX1	PDX1
ERP002038	Transcription factor binding site predictions	MA0106	Computation of SNV impact scores	Validation using heterozygous TF binding events	ERP002038_SAOS2_TP53_TP53	manta2_mongodb_dump.tgz	Zenodo	doi:10.5281/zenodo.1044747	https://doi.org/10.5281/zenodo.1044747	SAOS2	TP53	TP53	TP53
ERP002246	Transcription factor binding site predictions	MA0139	Computation of SNV impact scores	Validation using heterozygous TF binding events	ERP002246_813_CTCF_CTCF	manta2_mongodb_dump.tgz	Zenodo	doi:10.5281/zenodo.1044747	https://doi.org/10.5281/zenodo.1044747	813	CTCF	CTCF	CTCF
ERP002246	Transcription factor binding site predictions	MA0139	Computation of SNV impact scores	Validation using heterozygous TF binding events	ERP002246_GM12878_CTCF_CTCF	manta2_mongodb_dump.tgz	Zenodo	doi:10.5281/zenodo.1044747	https://doi.org/10.5281/zenodo.1044747	GM12878	CTCF	CTCF	CTCF
ERP002305	Transcription factor binding site predictions	MA0112	Computation of SNV impact scores	Validation using heterozygous TF binding events	ERP002305_BREAST_GLYC_ESR1_ESR1	manta2_mongodb_dump.tgz	Zenodo	doi:10.5281/zenodo.1044747	https://doi.org/10.5281/zenodo.1044747	BREAST_GLYC	ESR1	ESR1	ESR1
ERP002305	Transcription factor binding site predictions	MA0112	Computation of SNV impact scores	Validation using heterozygous TF binding events	ERP002305_BREAST_MRNAHIST_ESR1_ESR1	manta2_mongodb_dump.tgz	Zenodo	doi:10.5281/zenodo.1044747	https://doi.org/10.5281/zenodo.1044747	BREAST_MRNAHIST	ESR1	ESR1	ESR1
ERP002305	Transcription factor binding site predictions	MA0112	Computation of SNV impact scores	Validation using heterozygous TF binding events	ERP002305_MCF7_ESR1_ESR1	manta2_mongodb_dump.tgz	Zenodo	doi:10.5281/zenodo.1044747	https://doi.org/10.5281/zenodo.1044747	MCF7	ESR1	ESR1	ESR1
ERP002305	Transcription factor binding site predictions	MA0112	Computation of SNV impact scores	Validation using heterozygous TF binding events	ERP002305_MCF7_GLYC_ESR1_ESR1	manta2_mongodb_dump.tgz	Zenodo	doi:10.5281/zenodo.1044747	https://doi.org/10.5281/zenodo.1044747	MCF7_GLYC	ESR1	ESR1	ESR1
ERP002305	Transcription factor binding site predictions	MA0112	Computation of SNV impact scores	Validation using heterozygous TF binding events	ERP002305_MCF7_MRNAHIST_ESR1_ESR1	manta2_mongodb_dump.tgz	Zenodo	doi:10.5281/zenodo.1044747	https://doi.org/10.5281/zenodo.1044747	MCF7_MRNAHIST	ESR1	ESR1	ESR1
ERP002306	Transcription factor binding site predictions	MA0102	Computation of SNV impact scores	Validation using heterozygous TF binding events	ERP002306_LIVER_CEBPA_CEBPA	manta2_mongodb_dump.tgz	Zenodo	doi:10.5281/zenodo.1044747	https://doi.org/10.5281/zenodo.1044747	LIVER	CEBPA	CEBPA	CEBPA
ERP002306	Transcription factor binding site predictions	MA0148	Computation of SNV impact scores	Validation using heterozygous TF binding events	ERP002306_LIVER_FOXA1_FOXA1	manta2_mongodb_dump.tgz	Zenodo	doi:10.5281/zenodo.1044747	https://doi.org/10.5281/zenodo.1044747	LIVER	FOXA1	FOXA1	FOXA1
ERP002306	Transcription factor binding site predictions	MA0114	Computation of SNV impact scores	Validation using heterozygous TF binding events	ERP002306_LIVER_HNF4A_HNF4A	manta2_mongodb_dump.tgz	Zenodo	doi:10.5281/zenodo.1044747	https://doi.org/10.5281/zenodo.1044747	LIVER	HNF4A	HNF4A	HNF4A
ERP002306	Transcription factor binding site predictions	MA0679	Computation of SNV impact scores	Validation using heterozygous TF binding events	ERP002306_LIVER_ONECUT1_ONECUT1	manta2_mongodb_dump.tgz	Zenodo	doi:10.5281/zenodo.1044747	https://doi.org/10.5281/zenodo.1044747	LIVER	ONECUT1	ONECUT1	ONECUT1
ERP002417	Transcription factor binding site predictions	MA0028	Computation of SNV impact scores	Validation using heterozygous TF binding events	ERP002417_ESC_H1_ELK1_ELK1	manta2_mongodb_dump.tgz	Zenodo	doi:10.5281/zenodo.1044747	https://doi.org/10.5281/zenodo.1044747	ESC_H1	ELK1	ELK1	ELK1
ERP003272	Transcription factor binding site predictions	MA0007	Computation of SNV impact scores	Validation using heterozygous TF binding events	ERP003272_MDAMB453_SHFOXA1_AR_AR	manta2_mongodb_dump.tgz	Zenodo	doi:10.5281/zenodo.1044747	https://doi.org/10.5281/zenodo.1044747	MDAMB453_SHFOXA1	AR	AR	AR
ERP003503	Transcription factor binding site predictions	MA0007	Computation of SNV impact scores	Validation using heterozygous TF binding events	ERP003503_LNCAP_AR_AR	manta2_mongodb_dump.tgz	Zenodo	doi:10.5281/zenodo.1044747	https://doi.org/10.5281/zenodo.1044747	LNCAP	AR	AR	AR
ERP003503	Transcription factor binding site predictions	MA0007	Computation of SNV impact scores	Validation using heterozygous TF binding events	ERP003503_LNCAP_FOXA1_AR_AR	manta2_mongodb_dump.tgz	Zenodo	doi:10.5281/zenodo.1044747	https://doi.org/10.5281/zenodo.1044747	LNCAP_FOXA1	AR	AR	AR
ERP003503	Transcription factor binding site predictions	MA0007	Computation of SNV impact scores	Validation using heterozygous TF binding events	ERP003503_MDAMB453_AR_AR	manta2_mongodb_dump.tgz	Zenodo	doi:10.5281/zenodo.1044747	https://doi.org/10.5281/zenodo.1044747	MDAMB453	AR	AR	AR
ERP003503	Transcription factor binding site predictions	MA0007	Computation of SNV impact scores	Validation using heterozygous TF binding events	ERP003503_MDAMB453_FOXA1_AR_AR	manta2_mongodb_dump.tgz	Zenodo	doi:10.5281/zenodo.1044747	https://doi.org/10.5281/zenodo.1044747	MDAMB453_FOXA1	AR	AR	AR
ERP003787	Transcription factor binding site predictions	MA0511	Computation of SNV impact scores	Validation using heterozygous TF binding events	ERP003787_IMSC3_RUNX2_RUNX2	manta2_mongodb_dump.tgz	Zenodo	doi:10.5281/zenodo.1044747	https://doi.org/10.5281/zenodo.1044747	IMSC3	RUNX2	RUNX2	RUNX2
ERP003844	Transcription factor binding site predictions	MA0112	Computation of SNV impact scores	Validation using heterozygous TF binding events	ERP003844_MCF7_LY2_ESR1_ESR1	manta2_mongodb_dump.tgz	Zenodo	doi:10.5281/zenodo.1044747	https://doi.org/10.5281/zenodo.1044747	MCF7_LY2	ESR1	ESR1	ESR1
ERP004003	Transcription factor binding site predictions	MA0139	Computation of SNV impact scores	Validation using heterozygous TF binding events	ERP004003_ISLET_CTCF_CTCF	manta2_mongodb_dump.tgz	Zenodo	doi:10.5281/zenodo.1044747	https://doi.org/10.5281/zenodo.1044747	ISLET	CTCF	CTCF	CTCF
ERP004003	Transcription factor binding site predictions	MA0047	Computation of SNV impact scores	Validation using heterozygous TF binding events	ERP004003_ISLET_FOXA2_FOXA2	manta2_mongodb_dump.tgz	Zenodo	doi:10.5281/zenodo.1044747	https://doi.org/10.5281/zenodo.1044747	ISLET	FOXA2	FOXA2	FOXA2
ERP004003	Transcription factor binding site predictions	MA0117	Computation of SNV impact scores	Validation using heterozygous TF binding events	ERP004003_ISLET_MAFB_MAFB	manta2_mongodb_dump.tgz	Zenodo	doi:10.5281/zenodo.1044747	https://doi.org/10.5281/zenodo.1044747	ISLET	MAFB	MAFB	MAFB
ERP004003	Transcription factor binding site predictions	MA0124	Computation of SNV impact scores	Validation using heterozygous TF binding events	ERP004003_ISLET_NKX3_1_NKX3-1	manta2_mongodb_dump.tgz	Zenodo	doi:10.5281/zenodo.1044747	https://doi.org/10.5281/zenodo.1044747	ISLET	NKX3_1	NKX3-1	NKX3-1
ERP004003	Transcription factor binding site predictions	MA0132	Computation of SNV impact scores	Validation using heterozygous TF binding events	ERP004003_ISLET_PDX1_PDX1	manta2_mongodb_dump.tgz	Zenodo	doi:10.5281/zenodo.1044747	https://doi.org/10.5281/zenodo.1044747	ISLET	PDX1	PDX1	PDX1
ERP004110	Transcription factor binding site predictions	MA0147	Computation of SNV impact scores	Validation using heterozygous TF binding events	ERP004110_LCL_MYC_MYC	manta2_mongodb_dump.tgz	Zenodo	doi:10.5281/zenodo.1044747	https://doi.org/10.5281/zenodo.1044747	LCL	MYC	MYC	MYC
ERP004110	Transcription factor binding site predictions	MA0080	Computation of SNV impact scores	Validation using heterozygous TF binding events	ERP004110_LCL_SPI1_SPI1	manta2_mongodb_dump.tgz	Zenodo	doi:10.5281/zenodo.1044747	https://doi.org/10.5281/zenodo.1044747	LCL	SPI1	SPI1	SPI1
ERP004176	Transcription factor binding site predictions	MA0106	Computation of SNV impact scores	Validation using heterozygous TF binding events	ERP004176_U2OS_TP53_TP53	manta2_mongodb_dump.tgz	Zenodo	doi:10.5281/zenodo.1044747	https://doi.org/10.5281/zenodo.1044747	U2OS	TP53	TP53	TP53
ERP004176	Transcription factor binding site predictions	MA0106	Computation of SNV impact scores	Validation using heterozygous TF binding events	ERP004176_U2OS_UV_16H_TP53_TP53	manta2_mongodb_dump.tgz	Zenodo	doi:10.5281/zenodo.1044747	https://doi.org/10.5281/zenodo.1044747	U2OS_UV_16H	TP53	TP53	TP53
ERP004176	Transcription factor binding site predictions	MA0106	Computation of SNV impact scores	Validation using heterozygous TF binding events	ERP004176_U2OS_UV_8H_TP53_TP53	manta2_mongodb_dump.tgz	Zenodo	doi:10.5281/zenodo.1044747	https://doi.org/10.5281/zenodo.1044747	U2OS_UV_8H	TP53	TP53	TP53
ERP004206	Transcription factor binding site predictions	MA0047	Computation of SNV impact scores	Validation using heterozygous TF binding events	ERP004206_ESC_H9_FOXA2_FOXA2	manta2_mongodb_dump.tgz	Zenodo	doi:10.5281/zenodo.1044747	https://doi.org/10.5281/zenodo.1044747	ESC_H9	FOXA2	FOXA2	FOXA2
ERP004206	Transcription factor binding site predictions	MA1104	Computation of SNV impact scores	Validation using heterozygous TF binding events	ERP004206_ESC_H9_GATA6_GATA6	manta2_mongodb_dump.tgz	Zenodo	doi:10.5281/zenodo.1044747	https://doi.org/10.5281/zenodo.1044747	ESC_H9	GATA6	GATA6	GATA6
ERP004206	Transcription factor binding site predictions	MA0153	Computation of SNV impact scores	Validation using heterozygous TF binding events	ERP004206_ESC_H9_HNF1B_HNF1B	manta2_mongodb_dump.tgz	Zenodo	doi:10.5281/zenodo.1044747	https://doi.org/10.5281/zenodo.1044747	ESC_H9	HNF1B	HNF1B	HNF1B
ERP004206	Transcription factor binding site predictions	MA0679	Computation of SNV impact scores	Validation using heterozygous TF binding events	ERP004206_ESC_H9_ONECUT1_ONECUT1	manta2_mongodb_dump.tgz	Zenodo	doi:10.5281/zenodo.1044747	https://doi.org/10.5281/zenodo.1044747	ESC_H9	ONECUT1	ONECUT1	ONECUT1
ERP004206	Transcription factor binding site predictions	MA0132	Computation of SNV impact scores	Validation using heterozygous TF binding events	ERP004206_ESC_H9_PDX1_PDX1	manta2_mongodb_dump.tgz	Zenodo	doi:10.5281/zenodo.1044747	https://doi.org/10.5281/zenodo.1044747	ESC_H9	PDX1	PDX1	PDX1
ERP004237	Transcription factor binding site predictions	MA0144	Computation of SNV impact scores	Validation using heterozygous TF binding events	ERP004237_ESC_H1_STAT3_STAT3	manta2_mongodb_dump.tgz	Zenodo	doi:10.5281/zenodo.1044747	https://doi.org/10.5281/zenodo.1044747	ESC_H1	STAT3	STAT3	STAT3
ERP004238	Transcription factor binding site predictions	MA1115	Computation of SNV impact scores	Validation using heterozygous TF binding events	ERP004238_ESC_H1_3IL_POU5F1_POU5F1	manta2_mongodb_dump.tgz	Zenodo	doi:10.5281/zenodo.1044747	https://doi.org/10.5281/zenodo.1044747	ESC_H1_3IL	POU5F1	POU5F1	POU5F1
ERP007081	Transcription factor binding site predictions	MA0113	Computation of SNV impact scores	Validation using heterozygous TF binding events	ERP007081_IMR90_GLUCC_NR3C1_NR3C1	manta2_mongodb_dump.tgz	Zenodo	doi:10.5281/zenodo.1044747	https://doi.org/10.5281/zenodo.1044747	IMR90_GLUCC	NR3C1	NR3C1	NR3C1
ERP007081	Transcription factor binding site predictions	MA0113	Computation of SNV impact scores	Validation using heterozygous TF binding events	ERP007081_K562_GLUCC_NR3C1_NR3C1	manta2_mongodb_dump.tgz	Zenodo	doi:10.5281/zenodo.1044747	https://doi.org/10.5281/zenodo.1044747	K562_GLUCC	NR3C1	NR3C1	NR3C1
ERP007081	Transcription factor binding site predictions	MA0113	Computation of SNV impact scores	Validation using heterozygous TF binding events	ERP007081_U2OS_GLUCC_NR3C1_NR3C1	manta2_mongodb_dump.tgz	Zenodo	doi:10.5281/zenodo.1044747	https://doi.org/10.5281/zenodo.1044747	U2OS_GLUCC	NR3C1	NR3C1	NR3C1
ERP007093	Transcription factor binding site predictions	MA0113	Computation of SNV impact scores	Validation using heterozygous TF binding events	ERP007093_IMR90_NR3C1_NR3C1	manta2_mongodb_dump.tgz	Zenodo	doi:10.5281/zenodo.1044747	https://doi.org/10.5281/zenodo.1044747	IMR90	NR3C1	NR3C1	NR3C1
ERP007114	Transcription factor binding site predictions	MA0079	Computation of SNV impact scores	Validation using heterozygous TF binding events	ERP007114_HEK293T_SP1_SP1	manta2_mongodb_dump.tgz	Zenodo	doi:10.5281/zenodo.1044747	https://doi.org/10.5281/zenodo.1044747	HEK293T	SP1	SP1	SP1
ERP007114	Transcription factor binding site predictions	MA0516	Computation of SNV impact scores	Validation using heterozygous TF binding events	ERP007114_HEK293T_SP2_SP2	manta2_mongodb_dump.tgz	Zenodo	doi:10.5281/zenodo.1044747	https://doi.org/10.5281/zenodo.1044747	HEK293T	SP2	SP2	SP2
ERP008568	Transcription factor binding site predictions	MA0139	Computation of SNV impact scores	Validation using heterozygous TF binding events	ERP008568_CHRF28811_CTCF_CTCF	manta2_mongodb_dump.tgz	Zenodo	doi:10.5281/zenodo.1044747	https://doi.org/10.5281/zenodo.1044747	CHRF28811	CTCF	CTCF	CTCF
ERP008568	Transcription factor binding site predictions	MA0035	Computation of SNV impact scores	Validation using heterozygous TF binding events	ERP008568_CHRF28811_GATA1_GATA1	manta2_mongodb_dump.tgz	Zenodo	doi:10.5281/zenodo.1044747	https://doi.org/10.5281/zenodo.1044747	CHRF28811	GATA1	GATA1	GATA1
ERP008568	Transcription factor binding site predictions	MA0091	Computation of SNV impact scores	Validation using heterozygous TF binding events	ERP008568_CHRF28811_TAL1_TAL1::TCF3	manta2_mongodb_dump.tgz	Zenodo	doi:10.5281/zenodo.1044747	https://doi.org/10.5281/zenodo.1044747	CHRF28811	TAL1	TAL1	TAL1::TCF3
ERP008568	Transcription factor binding site predictions	MA0139	Computation of SNV impact scores	Validation using heterozygous TF binding events	ERP008568_HL60_CTCF_CTCF	manta2_mongodb_dump.tgz	Zenodo	doi:10.5281/zenodo.1044747	https://doi.org/10.5281/zenodo.1044747	HL60	CTCF	CTCF	CTCF
ERP008568	Transcription factor binding site predictions	MA0036	Computation of SNV impact scores	Validation using heterozygous TF binding events	ERP008568_HL60_GATA2_GATA2	manta2_mongodb_dump.tgz	Zenodo	doi:10.5281/zenodo.1044747	https://doi.org/10.5281/zenodo.1044747	HL60	GATA2	GATA2	GATA2
ERP008568	Transcription factor binding site predictions	MA0002	Computation of SNV impact scores	Validation using heterozygous TF binding events	ERP008568_HL60_RUNX1_RUNX1	manta2_mongodb_dump.tgz	Zenodo	doi:10.5281/zenodo.1044747	https://doi.org/10.5281/zenodo.1044747	HL60	RUNX1	RUNX1	RUNX1
ERP008568	Transcription factor binding site predictions	MA0079	Computation of SNV impact scores	Validation using heterozygous TF binding events	ERP008568_HL60_SP1_SP1	manta2_mongodb_dump.tgz	Zenodo	doi:10.5281/zenodo.1044747	https://doi.org/10.5281/zenodo.1044747	HL60	SP1	SP1	SP1
ERP008568	Transcription factor binding site predictions	MA0102	Computation of SNV impact scores	Validation using heterozygous TF binding events	ERP008568_U937_CEBPA_CEBPA	manta2_mongodb_dump.tgz	Zenodo	doi:10.5281/zenodo.1044747	https://doi.org/10.5281/zenodo.1044747	U937	CEBPA	CEBPA	CEBPA
ERP008568	Transcription factor binding site predictions	MA0139	Computation of SNV impact scores	Validation using heterozygous TF binding events	ERP008568_U937_CTCF_CTCF	manta2_mongodb_dump.tgz	Zenodo	doi:10.5281/zenodo.1044747	https://doi.org/10.5281/zenodo.1044747	U937	CTCF	CTCF	CTCF
ERP008568	Transcription factor binding site predictions	MA0080	Computation of SNV impact scores	Validation using heterozygous TF binding events	ERP008568_U937_SPI1_SPI1	manta2_mongodb_dump.tgz	Zenodo	doi:10.5281/zenodo.1044747	https://doi.org/10.5281/zenodo.1044747	U937	SPI1	SPI1	SPI1
ERP008682	Transcription factor binding site predictions	MA0047	Computation of SNV impact scores	Validation using heterozygous TF binding events	ERP008682_LIVER_CARN1618_FOXA2_FOXA2	manta2_mongodb_dump.tgz	Zenodo	doi:10.5281/zenodo.1044747	https://doi.org/10.5281/zenodo.1044747	LIVER_CARN1618	FOXA2	FOXA2	FOXA2
ERP008682	Transcription factor binding site predictions	MA0090	Computation of SNV impact scores	Validation using heterozygous TF binding events	ERP008682_PANCREAS_12D_TEAD1_TEAD1	manta2_mongodb_dump.tgz	Zenodo	doi:10.5281/zenodo.1044747	https://doi.org/10.5281/zenodo.1044747	PANCREAS_12D	TEAD1	TEAD1	TEAD1
ERP008682	Transcription factor binding site predictions	MA0047	Computation of SNV impact scores	Validation using heterozygous TF binding events	ERP008682_PANCREAS_CARN1618_FOXA2_FOXA2	manta2_mongodb_dump.tgz	Zenodo	doi:10.5281/zenodo.1044747	https://doi.org/10.5281/zenodo.1044747	PANCREAS_CARN1618	FOXA2	FOXA2	FOXA2
ERP008801	Transcription factor binding site predictions	MA0066	Computation of SNV impact scores	Validation using heterozygous TF binding events	ERP008801_MACROPHAGE_PPARG_PPARG	manta2_mongodb_dump.tgz	Zenodo	doi:10.5281/zenodo.1044747	https://doi.org/10.5281/zenodo.1044747	MACROPHAGE	PPARG	PPARG	PPARG
ERP010999	Transcription factor binding site predictions	MA0481	Computation of SNV impact scores	Validation using heterozygous TF binding events	ERP010999_RCK8_FOXP1_FOXP1	manta2_mongodb_dump.tgz	Zenodo	doi:10.5281/zenodo.1044747	https://doi.org/10.5281/zenodo.1044747	RCK8	FOXP1	FOXP1	FOXP1
ERP010999	Transcription factor binding site predictions	MA0481	Computation of SNV impact scores	Validation using heterozygous TF binding events	ERP010999_SUDHL4_FOXP1_FOXP1	manta2_mongodb_dump.tgz	Zenodo	doi:10.5281/zenodo.1044747	https://doi.org/10.5281/zenodo.1044747	SUDHL4	FOXP1	FOXP1	FOXP1
ERP010999	Transcription factor binding site predictions	MA0481	Computation of SNV impact scores	Validation using heterozygous TF binding events	ERP010999_SUDHL6_FOXP1_FOXP1	manta2_mongodb_dump.tgz	Zenodo	doi:10.5281/zenodo.1044747	https://doi.org/10.5281/zenodo.1044747	SUDHL6	FOXP1	FOXP1	FOXP1
ERP010999	Transcription factor binding site predictions	MA0481	Computation of SNV impact scores	Validation using heterozygous TF binding events	ERP010999_U2932_FOXP1_FOXP1	manta2_mongodb_dump.tgz	Zenodo	doi:10.5281/zenodo.1044747	https://doi.org/10.5281/zenodo.1044747	U2932	FOXP1	FOXP1	FOXP1
ERP013415	Transcription factor binding site predictions	MA0104	Computation of SNV impact scores	Validation using heterozygous TF binding events	ERP013415_SHSY5Y_MYCN_MYCN	manta2_mongodb_dump.tgz	Zenodo	doi:10.5281/zenodo.1044747	https://doi.org/10.5281/zenodo.1044747	SHSY5Y	MYCN	MYCN	MYCN
ERP013415	Transcription factor binding site predictions	MA0104	Computation of SNV impact scores	Validation using heterozygous TF binding events	ERP013415_SHSY5Y_OVERMYCN_24H_MYCN_MYCN	manta2_mongodb_dump.tgz	Zenodo	doi:10.5281/zenodo.1044747	https://doi.org/10.5281/zenodo.1044747	SHSY5Y_OVERMYCN_24H	MYCN	MYCN	MYCN
ERP013415	Transcription factor binding site predictions	MA0104	Computation of SNV impact scores	Validation using heterozygous TF binding events	ERP013415_SHSY5Y_OVERMYCN_48H_MYCN_MYCN	manta2_mongodb_dump.tgz	Zenodo	doi:10.5281/zenodo.1044747	https://doi.org/10.5281/zenodo.1044747	SHSY5Y_OVERMYCN_48H	MYCN	MYCN	MYCN
ERP013415	Transcription factor binding site predictions	MA0104	Computation of SNV impact scores	Validation using heterozygous TF binding events	ERP013415_SMSKCN_MYCN_MYCN	manta2_mongodb_dump.tgz	Zenodo	doi:10.5281/zenodo.1044747	https://doi.org/10.5281/zenodo.1044747	SMSKCN	MYCN	MYCN	MYCN
ERP013415	Transcription factor binding site predictions	MA0104	Computation of SNV impact scores	Validation using heterozygous TF binding events	ERP013415_SMSKCNR_MYCN_MYCN	manta2_mongodb_dump.tgz	Zenodo	doi:10.5281/zenodo.1044747	https://doi.org/10.5281/zenodo.1044747	SMSKCNR	MYCN	MYCN	MYCN
ERP014035	Transcription factor binding site predictions	MA0106	Computation of SNV impact scores	Validation using heterozygous TF binding events	ERP014035_BC3_TP53_TP53	manta2_mongodb_dump.tgz	Zenodo	doi:10.5281/zenodo.1044747	https://doi.org/10.5281/zenodo.1044747	BC3	TP53	TP53	TP53
ERP014035	Transcription factor binding site predictions	MA0106	Computation of SNV impact scores	Validation using heterozygous TF binding events	ERP014035_BC3_NUT_TP53_TP53	manta2_mongodb_dump.tgz	Zenodo	doi:10.5281/zenodo.1044747	https://doi.org/10.5281/zenodo.1044747	BC3_NUT	TP53	TP53	TP53
ERP014035	Transcription factor binding site predictions	MA0106	Computation of SNV impact scores	Validation using heterozygous TF binding events	ERP014035_BC3_TPA_24H_TP53_TP53	manta2_mongodb_dump.tgz	Zenodo	doi:10.5281/zenodo.1044747	https://doi.org/10.5281/zenodo.1044747	BC3_TPA_24H	TP53	TP53	TP53
ERP014035	Transcription factor binding site predictions	MA0106	Computation of SNV impact scores	Validation using heterozygous TF binding events	ERP014035_BC3_TPA_4H_TP53_TP53	manta2_mongodb_dump.tgz	Zenodo	doi:10.5281/zenodo.1044747	https://doi.org/10.5281/zenodo.1044747	BC3_TPA_4H	TP53	TP53	TP53
ERP022459	Transcription factor binding site predictions	MA0106	Computation of SNV impact scores	Validation using heterozygous TF binding events	ERP022459_NCIH1299_TP53_TP53	manta2_mongodb_dump.tgz	Zenodo	doi:10.5281/zenodo.1044747	https://doi.org/10.5281/zenodo.1044747	NCIH1299	TP53	TP53	TP53
ERR063469	Transcription factor binding site predictions	MA0498	Computation of SNV impact scores	Validation using heterozygous TF binding events	ERR063469_CHRF28811_MEIS1_MEIS1	manta2_mongodb_dump.tgz	Zenodo	doi:10.5281/zenodo.1044747	https://doi.org/10.5281/zenodo.1044747	CHRF28811	MEIS1	MEIS1	MEIS1
GSE14664	Transcription factor binding site predictions	MA0112	Computation of SNV impact scores	Validation using heterozygous TF binding events	GSE14664_MCF7_E2_ESR1_ESR1	manta2_mongodb_dump.tgz	Zenodo	doi:10.5281/zenodo.1044747	https://doi.org/10.5281/zenodo.1044747	MCF7_E2	ESR1	ESR1	ESR1
GSE15780	Transcription factor binding site predictions	MA0106	Computation of SNV impact scores	Validation using heterozygous TF binding events	GSE15780_SAOS2_TP53_TP53	manta2_mongodb_dump.tgz	Zenodo	doi:10.5281/zenodo.1044747	https://doi.org/10.5281/zenodo.1044747	SAOS2	TP53	TP53	TP53
GSE15780	Transcription factor binding site predictions	MA0861	Computation of SNV impact scores	Validation using heterozygous TF binding events	GSE15780_SAOS2_TP73_DELTANP_TP73	manta2_mongodb_dump.tgz	Zenodo	doi:10.5281/zenodo.1044747	https://doi.org/10.5281/zenodo.1044747	SAOS2	TP73_DELTANP	TP73	TP73
GSE15780	Transcription factor binding site predictions	MA0861	Computation of SNV impact scores	Validation using heterozygous TF binding events	GSE15780_SAOS2_TP73_TA_TP73	manta2_mongodb_dump.tgz	Zenodo	doi:10.5281/zenodo.1044747	https://doi.org/10.5281/zenodo.1044747	SAOS2	TP73_TA	TP73	TP73
GSE17917	Transcription factor binding site predictions	MA0039	Computation of SNV impact scores	Validation using heterozygous TF binding events	GSE17917_ESC_KLF4_KLF4	manta2_mongodb_dump.tgz	Zenodo	doi:10.5281/zenodo.1044747	https://doi.org/10.5281/zenodo.1044747	ESC	KLF4	KLF4	KLF4
GSE17917	Transcription factor binding site predictions	MA0147	Computation of SNV impact scores	Validation using heterozygous TF binding events	GSE17917_ESC_MYC_MYC	manta2_mongodb_dump.tgz	Zenodo	doi:10.5281/zenodo.1044747	https://doi.org/10.5281/zenodo.1044747	ESC	MYC	MYC	MYC
GSE17917	Transcription factor binding site predictions	MA1115	Computation of SNV impact scores	Validation using heterozygous TF binding events	GSE17917_ESC_POU5F1_POU5F1	manta2_mongodb_dump.tgz	Zenodo	doi:10.5281/zenodo.1044747	https://doi.org/10.5281/zenodo.1044747	ESC	POU5F1	POU5F1	POU5F1
GSE18292	Transcription factor binding site predictions	MA0143	Computation of SNV impact scores	Validation using heterozygous TF binding events	GSE18292_ESC_SOX2_SOX2	manta2_mongodb_dump.tgz	Zenodo	doi:10.5281/zenodo.1044747	https://doi.org/10.5281/zenodo.1044747	ESC	SOX2	SOX2	SOX2
GSE20650	Transcription factor binding site predictions	MA0139	Computation of SNV impact scores	Validation using heterozygous TF binding events	GSE20650_ESC_CTCF_CTCF	manta2_mongodb_dump.tgz	Zenodo	doi:10.5281/zenodo.1044747	https://doi.org/10.5281/zenodo.1044747	ESC	CTCF	CTCF	CTCF
GSE20650	Transcription factor binding site predictions	MA1115	Computation of SNV impact scores	Validation using heterozygous TF binding events	GSE20650_ESC_POU5F1_POU5F1	manta2_mongodb_dump.tgz	Zenodo	doi:10.5281/zenodo.1044747	https://doi.org/10.5281/zenodo.1044747	ESC	POU5F1	POU5F1	POU5F1
GSE21234	Transcription factor binding site predictions	MA0814	Computation of SNV impact scores	Validation using heterozygous TF binding events	GSE21234_MCF7_TFAP2C_TFAP2C(VAR.2)	manta2_mongodb_dump.tgz	Zenodo	doi:10.5281/zenodo.1044747	https://doi.org/10.5281/zenodo.1044747	MCF7	TFAP2C	TFAP2C	TFAP2C(VAR.2)
GSE21366	Transcription factor binding site predictions	MA0139	Computation of SNV impact scores	Validation using heterozygous TF binding events	GSE21366_ASC_CTCF_CTCF	manta2_mongodb_dump.tgz	Zenodo	doi:10.5281/zenodo.1044747	https://doi.org/10.5281/zenodo.1044747	ASC	CTCF	CTCF	CTCF
GSE21366	Transcription factor binding site predictions	MA0066	Computation of SNV impact scores	Validation using heterozygous TF binding events	GSE21366_ASC_PPARG_PPARG	manta2_mongodb_dump.tgz	Zenodo	doi:10.5281/zenodo.1044747	https://doi.org/10.5281/zenodo.1044747	ASC	PPARG	PPARG	PPARG
GSE21488	Transcription factor binding site predictions	MA0470	Computation of SNV impact scores	Validation using heterozygous TF binding events	GSE21488_LYMPHOBLASTOID_E2F4_E2F4	manta2_mongodb_dump.tgz	Zenodo	doi:10.5281/zenodo.1044747	https://doi.org/10.5281/zenodo.1044747	LYMPHOBLASTOID	E2F4	E2F4	E2F4
GSE21614	Transcription factor binding site predictions	MA1115	Computation of SNV impact scores	Validation using heterozygous TF binding events	GSE21614_BGO3_POU5F1_POU5F1	manta2_mongodb_dump.tgz	Zenodo	doi:10.5281/zenodo.1044747	https://doi.org/10.5281/zenodo.1044747	BGO3	POU5F1	POU5F1	POU5F1
GSE21614	Transcription factor binding site predictions	MA0795	Computation of SNV impact scores	Validation using heterozygous TF binding events	GSE21614_BGO3_SMAD3_SMAD3	manta2_mongodb_dump.tgz	Zenodo	doi:10.5281/zenodo.1044747	https://doi.org/10.5281/zenodo.1044747	BGO3	SMAD3	SMAD3	SMAD3
GSE21939	Transcription factor binding site predictions	MA0106	Computation of SNV impact scores	Validation using heterozygous TF binding events	GSE21939_U2OS_ACTD_TP53_TP53	manta2_mongodb_dump.tgz	Zenodo	doi:10.5281/zenodo.1044747	https://doi.org/10.5281/zenodo.1044747	U2OS_ACTD	TP53	TP53	TP53
GSE21939	Transcription factor binding site predictions	MA0106	Computation of SNV impact scores	Validation using heterozygous TF binding events	GSE21939_U2OS_ACTD_TP53_PS15_TP53	manta2_mongodb_dump.tgz	Zenodo	doi:10.5281/zenodo.1044747	https://doi.org/10.5281/zenodo.1044747	U2OS_ACTD	TP53_PS15	TP53	TP53
GSE21939	Transcription factor binding site predictions	MA0106	Computation of SNV impact scores	Validation using heterozygous TF binding events	GSE21939_U2OS_ACTD_TP53_PS46_TP53	manta2_mongodb_dump.tgz	Zenodo	doi:10.5281/zenodo.1044747	https://doi.org/10.5281/zenodo.1044747	U2OS_ACTD	TP53_PS46	TP53	TP53
GSE21939	Transcription factor binding site predictions	MA0106	Computation of SNV impact scores	Validation using heterozygous TF binding events	GSE21939_U2OS_ETO_TP53_TP53	manta2_mongodb_dump.tgz	Zenodo	doi:10.5281/zenodo.1044747	https://doi.org/10.5281/zenodo.1044747	U2OS_ETO	TP53	TP53	TP53
GSE21939	Transcription factor binding site predictions	MA0106	Computation of SNV impact scores	Validation using heterozygous TF binding events	GSE21939_U2OS_ETO_TP53_PS15_TP53	manta2_mongodb_dump.tgz	Zenodo	doi:10.5281/zenodo.1044747	https://doi.org/10.5281/zenodo.1044747	U2OS_ETO	TP53_PS15	TP53	TP53
GSE21939	Transcription factor binding site predictions	MA0106	Computation of SNV impact scores	Validation using heterozygous TF binding events	GSE21939_U2OS_ETO_TP53_PS46_TP53	manta2_mongodb_dump.tgz	Zenodo	doi:10.5281/zenodo.1044747	https://doi.org/10.5281/zenodo.1044747	U2OS_ETO	TP53_PS46	TP53	TP53
GSE22441	Transcription factor binding site predictions	MA0761	Computation of SNV impact scores	Validation using heterozygous TF binding events	GSE22441_GIST_ETV1_ETV1	manta2_mongodb_dump.tgz	Zenodo	doi:10.5281/zenodo.1044747	https://doi.org/10.5281/zenodo.1044747	GIST	ETV1	ETV1	ETV1
GSE22478	Transcription factor binding site predictions	MA0024	Computation of SNV impact scores	Validation using heterozygous TF binding events	GSE22478_HELA_E2F1_E2F1	manta2_mongodb_dump.tgz	Zenodo	doi:10.5281/zenodo.1044747	https://doi.org/10.5281/zenodo.1044747	HELA	E2F1	E2F1	E2F1
GSE22484	Transcription factor binding site predictions	MA0693	Computation of SNV impact scores	Validation using heterozygous TF binding events	GSE22484_LCLGM10861_CALCITRIOL_VDR_VDR	manta2_mongodb_dump.tgz	Zenodo	doi:10.5281/zenodo.1044747	https://doi.org/10.5281/zenodo.1044747	LCLGM10861_CALCITRIOL	VDR	VDR	VDR
GSE23436	Transcription factor binding site predictions	MA0465	Computation of SNV impact scores	Validation using heterozygous TF binding events	GSE23436_CACO2_DIFF_CDX2_CDX2	manta2_mongodb_dump.tgz	Zenodo	doi:10.5281/zenodo.1044747	https://doi.org/10.5281/zenodo.1044747	CACO2_DIFF	CDX2	CDX2	CDX2
GSE23436	Transcription factor binding site predictions	MA1104	Computation of SNV impact scores	Validation using heterozygous TF binding events	GSE23436_CACO2_DIFF_GATA6_GATA6	manta2_mongodb_dump.tgz	Zenodo	doi:10.5281/zenodo.1044747	https://doi.org/10.5281/zenodo.1044747	CACO2_DIFF	GATA6	GATA6	GATA6
GSE23436	Transcription factor binding site predictions	MA0114	Computation of SNV impact scores	Validation using heterozygous TF binding events	GSE23436_CACO2_DIFF_HNF4A_HNF4A	manta2_mongodb_dump.tgz	Zenodo	doi:10.5281/zenodo.1044747	https://doi.org/10.5281/zenodo.1044747	CACO2_DIFF	HNF4A	HNF4A	HNF4A
GSE23436	Transcription factor binding site predictions	MA0465	Computation of SNV impact scores	Validation using heterozygous TF binding events	GSE23436_CACO2_PROLIF_CDX2_CDX2	manta2_mongodb_dump.tgz	Zenodo	doi:10.5281/zenodo.1044747	https://doi.org/10.5281/zenodo.1044747	CACO2_PROLIF	CDX2	CDX2	CDX2
GSE23436	Transcription factor binding site predictions	MA1104	Computation of SNV impact scores	Validation using heterozygous TF binding events	GSE23436_CACO2_PROLIF_GATA6_GATA6	manta2_mongodb_dump.tgz	Zenodo	doi:10.5281/zenodo.1044747	https://doi.org/10.5281/zenodo.1044747	CACO2_PROLIF	GATA6	GATA6	GATA6
GSE23436	Transcription factor binding site predictions	MA0114	Computation of SNV impact scores	Validation using heterozygous TF binding events	GSE23436_CACO2_PROLIF_HNF4A_HNF4A	manta2_mongodb_dump.tgz	Zenodo	doi:10.5281/zenodo.1044747	https://doi.org/10.5281/zenodo.1044747	CACO2_PROLIF	HNF4A	HNF4A	HNF4A
GSE23730	Transcription factor binding site predictions	MA0474	Computation of SNV impact scores	Validation using heterozygous TF binding events	GSE23730_AMLPZ12_ERG_ERG	manta2_mongodb_dump.tgz	Zenodo	doi:10.5281/zenodo.1044747	https://doi.org/10.5281/zenodo.1044747	AMLPZ12	ERG	ERG	ERG
GSE23730	Transcription factor binding site predictions	MA0474	Computation of SNV impact scores	Validation using heterozygous TF binding events	GSE23730_CD34_NR29_ERG_ERG	manta2_mongodb_dump.tgz	Zenodo	doi:10.5281/zenodo.1044747	https://doi.org/10.5281/zenodo.1044747	CD34_NR29	ERG	ERG	ERG
GSE23730	Transcription factor binding site predictions	MA0474	Computation of SNV impact scores	Validation using heterozygous TF binding events	GSE23730_K562_ERG_ERG	manta2_mongodb_dump.tgz	Zenodo	doi:10.5281/zenodo.1044747	https://doi.org/10.5281/zenodo.1044747	K562	ERG	ERG	ERG
GSE23730	Transcription factor binding site predictions	MA0474	Computation of SNV impact scores	Validation using heterozygous TF binding events	GSE23730_K562_DOX_ERG_ERG	manta2_mongodb_dump.tgz	Zenodo	doi:10.5281/zenodo.1044747	https://doi.org/10.5281/zenodo.1044747	K562_DOX	ERG	ERG	ERG
GSE23730	Transcription factor binding site predictions	MA0521	Computation of SNV impact scores	Validation using heterozygous TF binding events	GSE23730_KASUMI1_TCF12_TCF12	manta2_mongodb_dump.tgz	Zenodo	doi:10.5281/zenodo.1044747	https://doi.org/10.5281/zenodo.1044747	KASUMI1	TCF12	TCF12	TCF12
GSE23730	Transcription factor binding site predictions	MA0474	Computation of SNV impact scores	Validation using heterozygous TF binding events	GSE23730_MCF7_ERG_ERG	manta2_mongodb_dump.tgz	Zenodo	doi:10.5281/zenodo.1044747	https://doi.org/10.5281/zenodo.1044747	MCF7	ERG	ERG	ERG
GSE23730	Transcription factor binding site predictions	MA0475	Computation of SNV impact scores	Validation using heterozygous TF binding events	GSE23730_NB4_FLI1_FLI1	manta2_mongodb_dump.tgz	Zenodo	doi:10.5281/zenodo.1044747	https://doi.org/10.5281/zenodo.1044747	NB4	FLI1	FLI1	FLI1
GSE23730	Transcription factor binding site predictions	MA0474	Computation of SNV impact scores	Validation using heterozygous TF binding events	GSE23730_SKNO1_ERG_ERG	manta2_mongodb_dump.tgz	Zenodo	doi:10.5281/zenodo.1044747	https://doi.org/10.5281/zenodo.1044747	SKNO1	ERG	ERG	ERG
GSE23730	Transcription factor binding site predictions	MA0475	Computation of SNV impact scores	Validation using heterozygous TF binding events	GSE23730_SKNO1_FLI1_FLI1	manta2_mongodb_dump.tgz	Zenodo	doi:10.5281/zenodo.1044747	https://doi.org/10.5281/zenodo.1044747	SKNO1	FLI1	FLI1	FLI1
GSE23730	Transcription factor binding site predictions	MA0002	Computation of SNV impact scores	Validation using heterozygous TF binding events	GSE23730_SKNO1_RUNX1_RUNX1	manta2_mongodb_dump.tgz	Zenodo	doi:10.5281/zenodo.1044747	https://doi.org/10.5281/zenodo.1044747	SKNO1	RUNX1	RUNX1	RUNX1
GSE23730	Transcription factor binding site predictions	MA0475	Computation of SNV impact scores	Validation using heterozygous TF binding events	GSE23730_UAE_FLI1_FLI1	manta2_mongodb_dump.tgz	Zenodo	doi:10.5281/zenodo.1044747	https://doi.org/10.5281/zenodo.1044747	UAE	FLI1	FLI1	FLI1
GSE23730	Transcription factor binding site predictions	MA0475	Computation of SNV impact scores	Validation using heterozygous TF binding events	GSE23730_UAE_ZINC_FLI1_FLI1	manta2_mongodb_dump.tgz	Zenodo	doi:10.5281/zenodo.1044747	https://doi.org/10.5281/zenodo.1044747	UAE_ZINC	FLI1	FLI1	FLI1
GSE23784	Transcription factor binding site predictions	MA0139	Computation of SNV impact scores	Validation using heterozygous TF binding events	GSE23784_ISLET_CTCF_CTCF	manta2_mongodb_dump.tgz	Zenodo	doi:10.5281/zenodo.1044747	https://doi.org/10.5281/zenodo.1044747	ISLET	CTCF	CTCF	CTCF
GSE23852	Transcription factor binding site predictions	MA0148	Computation of SNV impact scores	Validation using heterozygous TF binding events	GSE23852_MCF7_E2_FOXA1_FOXA1	manta2_mongodb_dump.tgz	Zenodo	doi:10.5281/zenodo.1044747	https://doi.org/10.5281/zenodo.1044747	MCF7_E2	FOXA1	FOXA1	FOXA1
GSE23852	Transcription factor binding site predictions	MA0814	Computation of SNV impact scores	Validation using heterozygous TF binding events	GSE23852_MCF7_E2_TFAP2C_TFAP2C(VAR.2)	manta2_mongodb_dump.tgz	Zenodo	doi:10.5281/zenodo.1044747	https://doi.org/10.5281/zenodo.1044747	MCF7_E2	TFAP2C	TFAP2C	TFAP2C(VAR.2)
GSE23852	Transcription factor binding site predictions	MA0148	Computation of SNV impact scores	Validation using heterozygous TF binding events	GSE23852_MCF7_ETOH_FOXA1_FOXA1	manta2_mongodb_dump.tgz	Zenodo	doi:10.5281/zenodo.1044747	https://doi.org/10.5281/zenodo.1044747	MCF7_ETOH	FOXA1	FOXA1	FOXA1
GSE23852	Transcription factor binding site predictions	MA0814	Computation of SNV impact scores	Validation using heterozygous TF binding events	GSE23852_MCF7_ETOH_TFAP2C_TFAP2C(VAR.2)	manta2_mongodb_dump.tgz	Zenodo	doi:10.5281/zenodo.1044747	https://doi.org/10.5281/zenodo.1044747	MCF7_ETOH	TFAP2C	TFAP2C	TFAP2C(VAR.2)
GSE24518	Transcription factor binding site predictions	MA0113	Computation of SNV impact scores	Validation using heterozygous TF binding events	GSE24518_HELAB2_DMSO_NR3C1_NR3C1	manta2_mongodb_dump.tgz	Zenodo	doi:10.5281/zenodo.1044747	https://doi.org/10.5281/zenodo.1044747	HELAB2_DMSO	NR3C1	NR3C1	NR3C1
GSE24518	Transcription factor binding site predictions	MA0107	Computation of SNV impact scores	Validation using heterozygous TF binding events	GSE24518_HELAB2_DMSO_RELA_RELA	manta2_mongodb_dump.tgz	Zenodo	doi:10.5281/zenodo.1044747	https://doi.org/10.5281/zenodo.1044747	HELAB2_DMSO	RELA	RELA	RELA
GSE24518	Transcription factor binding site predictions	MA0113	Computation of SNV impact scores	Validation using heterozygous TF binding events	GSE24518_HELAB2_GRKD_DMSO_NR3C1_NR3C1	manta2_mongodb_dump.tgz	Zenodo	doi:10.5281/zenodo.1044747	https://doi.org/10.5281/zenodo.1044747	HELAB2_GRKD_DMSO	NR3C1	NR3C1	NR3C1
GSE24518	Transcription factor binding site predictions	MA0107	Computation of SNV impact scores	Validation using heterozygous TF binding events	GSE24518_HELAB2_GRKD_DMSO_RELA_RELA	manta2_mongodb_dump.tgz	Zenodo	doi:10.5281/zenodo.1044747	https://doi.org/10.5281/zenodo.1044747	HELAB2_GRKD_DMSO	RELA	RELA	RELA
GSE24518	Transcription factor binding site predictions	MA0113	Computation of SNV impact scores	Validation using heterozygous TF binding events	GSE24518_HELAB2_GRKD_TA_TNFA_NR3C1_NR3C1	manta2_mongodb_dump.tgz	Zenodo	doi:10.5281/zenodo.1044747	https://doi.org/10.5281/zenodo.1044747	HELAB2_GRKD_TA_TNFA	NR3C1	NR3C1	NR3C1
GSE24518	Transcription factor binding site predictions	MA0107	Computation of SNV impact scores	Validation using heterozygous TF binding events	GSE24518_HELAB2_GRKD_TA_TNFA_RELA_RELA	manta2_mongodb_dump.tgz	Zenodo	doi:10.5281/zenodo.1044747	https://doi.org/10.5281/zenodo.1044747	HELAB2_GRKD_TA_TNFA	RELA	RELA	RELA
GSE24518	Transcription factor binding site predictions	MA0113	Computation of SNV impact scores	Validation using heterozygous TF binding events	GSE24518_HELAB2_P65KD_DMSO_NR3C1_NR3C1	manta2_mongodb_dump.tgz	Zenodo	doi:10.5281/zenodo.1044747	https://doi.org/10.5281/zenodo.1044747	HELAB2_P65KD_DMSO	NR3C1	NR3C1	NR3C1
GSE24518	Transcription factor binding site predictions	MA0107	Computation of SNV impact scores	Validation using heterozygous TF binding events	GSE24518_HELAB2_P65KD_DMSO_RELA_RELA	manta2_mongodb_dump.tgz	Zenodo	doi:10.5281/zenodo.1044747	https://doi.org/10.5281/zenodo.1044747	HELAB2_P65KD_DMSO	RELA	RELA	RELA
GSE24518	Transcription factor binding site predictions	MA0113	Computation of SNV impact scores	Validation using heterozygous TF binding events	GSE24518_HELAB2_P65KD_TA_TNFA_NR3C1_NR3C1	manta2_mongodb_dump.tgz	Zenodo	doi:10.5281/zenodo.1044747	https://doi.org/10.5281/zenodo.1044747	HELAB2_P65KD_TA_TNFA	NR3C1	NR3C1	NR3C1
GSE24518	Transcription factor binding site predictions	MA0107	Computation of SNV impact scores	Validation using heterozygous TF binding events	GSE24518_HELAB2_P65KD_TA_TNFA_RELA_RELA	manta2_mongodb_dump.tgz	Zenodo	doi:10.5281/zenodo.1044747	https://doi.org/10.5281/zenodo.1044747	HELAB2_P65KD_TA_TNFA	RELA	RELA	RELA
GSE24518	Transcription factor binding site predictions	MA0113	Computation of SNV impact scores	Validation using heterozygous TF binding events	GSE24518_HELAB2_TA_NR3C1_NR3C1	manta2_mongodb_dump.tgz	Zenodo	doi:10.5281/zenodo.1044747	https://doi.org/10.5281/zenodo.1044747	HELAB2_TA	NR3C1	NR3C1	NR3C1
GSE24518	Transcription factor binding site predictions	MA0107	Computation of SNV impact scores	Validation using heterozygous TF binding events	GSE24518_HELAB2_TA_RELA_RELA	manta2_mongodb_dump.tgz	Zenodo	doi:10.5281/zenodo.1044747	https://doi.org/10.5281/zenodo.1044747	HELAB2_TA	RELA	RELA	RELA
GSE24518	Transcription factor binding site predictions	MA0113	Computation of SNV impact scores	Validation using heterozygous TF binding events	GSE24518_HELAB2_TA_TNFA_NR3C1_NR3C1	manta2_mongodb_dump.tgz	Zenodo	doi:10.5281/zenodo.1044747	https://doi.org/10.5281/zenodo.1044747	HELAB2_TA_TNFA	NR3C1	NR3C1	NR3C1
GSE24518	Transcription factor binding site predictions	MA0107	Computation of SNV impact scores	Validation using heterozygous TF binding events	GSE24518_HELAB2_TA_TNFA_RELA_RELA	manta2_mongodb_dump.tgz	Zenodo	doi:10.5281/zenodo.1044747	https://doi.org/10.5281/zenodo.1044747	HELAB2_TA_TNFA	RELA	RELA	RELA
GSE24518	Transcription factor binding site predictions	MA0113	Computation of SNV impact scores	Validation using heterozygous TF binding events	GSE24518_HELAB2_TNFA_NR3C1_NR3C1	manta2_mongodb_dump.tgz	Zenodo	doi:10.5281/zenodo.1044747	https://doi.org/10.5281/zenodo.1044747	HELAB2_TNFA	NR3C1	NR3C1	NR3C1
GSE24518	Transcription factor binding site predictions	MA0107	Computation of SNV impact scores	Validation using heterozygous TF binding events	GSE24518_HELAB2_TNFA_RELA_RELA	manta2_mongodb_dump.tgz	Zenodo	doi:10.5281/zenodo.1044747	https://doi.org/10.5281/zenodo.1044747	HELAB2_TNFA	RELA	RELA	RELA
GSE25426	Transcription factor binding site predictions	MA0066	Computation of SNV impact scores	Validation using heterozygous TF binding events	GSE25426_THP1_DIFF_PPARG_PPARG	manta2_mongodb_dump.tgz	Zenodo	doi:10.5281/zenodo.1044747	https://doi.org/10.5281/zenodo.1044747	THP1_DIFF	PPARG	PPARG	PPARG
GSE25426	Transcription factor binding site predictions	MA0080	Computation of SNV impact scores	Validation using heterozygous TF binding events	GSE25426_THP1_DIFF_SPI1_SPI1	manta2_mongodb_dump.tgz	Zenodo	doi:10.5281/zenodo.1044747	https://doi.org/10.5281/zenodo.1044747	THP1_DIFF	SPI1	SPI1	SPI1
GSE26014	Transcription factor binding site predictions	MA0498	Computation of SNV impact scores	Validation using heterozygous TF binding events	GSE26014_HSPC_MEIS1_MEIS1	manta2_mongodb_dump.tgz	Zenodo	doi:10.5281/zenodo.1044747	https://doi.org/10.5281/zenodo.1044747	HSPC	MEIS1	MEIS1	MEIS1
GSE26097	Transcription factor binding site predictions	MA0800	Computation of SNV impact scores	Validation using heterozygous TF binding events	GSE26097_ESC_EOMES_EOMES	manta2_mongodb_dump.tgz	Zenodo	doi:10.5281/zenodo.1044747	https://doi.org/10.5281/zenodo.1044747	ESC	EOMES	EOMES	EOMES
GSE26439	Transcription factor binding site predictions	MA0060	Computation of SNV impact scores	Validation using heterozygous TF binding events	GSE26439_K562_NFYA_NFYA	manta2_mongodb_dump.tgz	Zenodo	doi:10.5281/zenodo.1044747	https://doi.org/10.5281/zenodo.1044747	K562	NFYA	NFYA	NFYA
GSE27300	Transcription factor binding site predictions	MA0112	Computation of SNV impact scores	Validation using heterozygous TF binding events	GSE27300_HCC1428_TLED_ESR1_ESR1	manta2_mongodb_dump.tgz	Zenodo	doi:10.5281/zenodo.1044747	https://doi.org/10.5281/zenodo.1044747	HCC1428_TLED	ESR1	ESR1	ESR1
GSE27300	Transcription factor binding site predictions	MA0112	Computation of SNV impact scores	Validation using heterozygous TF binding events	GSE27300_MCF7_TLED_ESR1_ESR1	manta2_mongodb_dump.tgz	Zenodo	doi:10.5281/zenodo.1044747	https://doi.org/10.5281/zenodo.1044747	MCF7_TLED	ESR1	ESR1	ESR1
GSE28264	Transcription factor binding site predictions	MA0148	Computation of SNV impact scores	Validation using heterozygous TF binding events	GSE28264_LNCAP_DHT_FOXA1_FOXA1	manta2_mongodb_dump.tgz	Zenodo	doi:10.5281/zenodo.1044747	https://doi.org/10.5281/zenodo.1044747	LNCAP_DHT	FOXA1	FOXA1	FOXA1
GSE28264	Transcription factor binding site predictions	MA0148	Computation of SNV impact scores	Validation using heterozygous TF binding events	GSE28264_LNCAP_ETOH_FOXA1_FOXA1	manta2_mongodb_dump.tgz	Zenodo	doi:10.5281/zenodo.1044747	https://doi.org/10.5281/zenodo.1044747	LNCAP_ETOH	FOXA1	FOXA1	FOXA1
GSE28264	Transcription factor binding site predictions	MA0124	Computation of SNV impact scores	Validation using heterozygous TF binding events	GSE28264_LNCAP_ETOH_NKX3_1_NKX3-1	manta2_mongodb_dump.tgz	Zenodo	doi:10.5281/zenodo.1044747	https://doi.org/10.5281/zenodo.1044747	LNCAP_ETOH	NKX3_1	NKX3-1	NKX3-1
GSE28319	Transcription factor binding site predictions	MA0494	Computation of SNV impact scores	Validation using heterozygous TF binding events	GSE28319_THP1_NR1H3_NR1H3::RXRA	manta2_mongodb_dump.tgz	Zenodo	doi:10.5281/zenodo.1044747	https://doi.org/10.5281/zenodo.1044747	THP1	NR1H3	NR1H3	NR1H3::RXRA
GSE28319	Transcription factor binding site predictions	MA0494	Computation of SNV impact scores	Validation using heterozygous TF binding events	GSE28319_THP1_T09_NR1H3_NR1H3::RXRA	manta2_mongodb_dump.tgz	Zenodo	doi:10.5281/zenodo.1044747	https://doi.org/10.5281/zenodo.1044747	THP1_T09	NR1H3	NR1H3	NR1H3::RXRA
GSE28857	Transcription factor binding site predictions	MA0691	Computation of SNV impact scores	Validation using heterozygous TF binding events	GSE28857_LNCAP_TFAP4_TFAP4	manta2_mongodb_dump.tgz	Zenodo	doi:10.5281/zenodo.1044747	https://doi.org/10.5281/zenodo.1044747	LNCAP	TFAP4	TFAP4	TFAP4
GSE28950	Transcription factor binding site predictions	MA0007	Computation of SNV impact scores	Validation using heterozygous TF binding events	GSE28950_VCAP_AR_AR	manta2_mongodb_dump.tgz	Zenodo	doi:10.5281/zenodo.1044747	https://doi.org/10.5281/zenodo.1044747	VCAP	AR	AR	AR
GSE28950	Transcription factor binding site predictions	MA0474	Computation of SNV impact scores	Validation using heterozygous TF binding events	GSE28950_VCAP_ERG_ERG	manta2_mongodb_dump.tgz	Zenodo	doi:10.5281/zenodo.1044747	https://doi.org/10.5281/zenodo.1044747	VCAP	ERG	ERG	ERG
GSE28950	Transcription factor binding site predictions	MA0007	Computation of SNV impact scores	Validation using heterozygous TF binding events	GSE28950_VCAP_DHAT_18H_AR_AR	manta2_mongodb_dump.tgz	Zenodo	doi:10.5281/zenodo.1044747	https://doi.org/10.5281/zenodo.1044747	VCAP_DHAT_18H	AR	AR	AR
GSE28950	Transcription factor binding site predictions	MA0474	Computation of SNV impact scores	Validation using heterozygous TF binding events	GSE28950_VCAP_DHAT_18H_ERG_ERG	manta2_mongodb_dump.tgz	Zenodo	doi:10.5281/zenodo.1044747	https://doi.org/10.5281/zenodo.1044747	VCAP_DHAT_18H	ERG	ERG	ERG
GSE28950	Transcription factor binding site predictions	MA0007	Computation of SNV impact scores	Validation using heterozygous TF binding events	GSE28950_VCAP_DHAT_2H_AR_AR	manta2_mongodb_dump.tgz	Zenodo	doi:10.5281/zenodo.1044747	https://doi.org/10.5281/zenodo.1044747	VCAP_DHAT_2H	AR	AR	AR
GSE28950	Transcription factor binding site predictions	MA0474	Computation of SNV impact scores	Validation using heterozygous TF binding events	GSE28950_VCAP_DHAT_2H_ERG_ERG	manta2_mongodb_dump.tgz	Zenodo	doi:10.5281/zenodo.1044747	https://doi.org/10.5281/zenodo.1044747	VCAP_DHAT_2H	ERG	ERG	ERG
GSE29073	Transcription factor binding site predictions	MA0037	Computation of SNV impact scores	Validation using heterozygous TF binding events	GSE29073_MCF7_DMSO_GATA3_GATA3	manta2_mongodb_dump.tgz	Zenodo	doi:10.5281/zenodo.1044747	https://doi.org/10.5281/zenodo.1044747	MCF7_DMSO	GATA3	GATA3	GATA3
GSE29073	Transcription factor binding site predictions	MA0037	Computation of SNV impact scores	Validation using heterozygous TF binding events	GSE29073_MCF7_E2_GATA3_GATA3	manta2_mongodb_dump.tgz	Zenodo	doi:10.5281/zenodo.1044747	https://doi.org/10.5281/zenodo.1044747	MCF7_E2	GATA3	GATA3	GATA3
GSE29180	Transcription factor binding site predictions	MA0037	Computation of SNV impact scores	Validation using heterozygous TF binding events	GSE29180_JURKAT_GATA3_GATA3	manta2_mongodb_dump.tgz	Zenodo	doi:10.5281/zenodo.1044747	https://doi.org/10.5281/zenodo.1044747	JURKAT	GATA3	GATA3	GATA3
GSE29180	Transcription factor binding site predictions	MA0002	Computation of SNV impact scores	Validation using heterozygous TF binding events	GSE29180_JURKAT_RUNX1_RUNX1	manta2_mongodb_dump.tgz	Zenodo	doi:10.5281/zenodo.1044747	https://doi.org/10.5281/zenodo.1044747	JURKAT	RUNX1	RUNX1	RUNX1
GSE29180	Transcription factor binding site predictions	MA0091	Computation of SNV impact scores	Validation using heterozygous TF binding events	GSE29180_JURKAT_TAL1_TAL1::TCF3	manta2_mongodb_dump.tgz	Zenodo	doi:10.5281/zenodo.1044747	https://doi.org/10.5281/zenodo.1044747	JURKAT	TAL1	TAL1	TAL1::TCF3
GSE29180	Transcription factor binding site predictions	MA0521	Computation of SNV impact scores	Validation using heterozygous TF binding events	GSE29180_JURKAT_TCF12_TCF12	manta2_mongodb_dump.tgz	Zenodo	doi:10.5281/zenodo.1044747	https://doi.org/10.5281/zenodo.1044747	JURKAT	TCF12	TCF12	TCF12
GSE29180	Transcription factor binding site predictions	MA0522	Computation of SNV impact scores	Validation using heterozygous TF binding events	GSE29180_JURKAT_TCF3_TCF3	manta2_mongodb_dump.tgz	Zenodo	doi:10.5281/zenodo.1044747	https://doi.org/10.5281/zenodo.1044747	JURKAT	TCF3	TCF3	TCF3
GSE29194	Transcription factor binding site predictions	MA0035	Computation of SNV impact scores	Validation using heterozygous TF binding events	GSE29194_CD34_ERYTH_BIO_GATA1_GATA1	manta2_mongodb_dump.tgz	Zenodo	doi:10.5281/zenodo.1044747	https://doi.org/10.5281/zenodo.1044747	CD34_ERYTH_BIO	GATA1	GATA1	GATA1
GSE29194	Transcription factor binding site predictions	MA0035	Computation of SNV impact scores	Validation using heterozygous TF binding events	GSE29194_CD34_ERYTH_BMP_GATA1_GATA1	manta2_mongodb_dump.tgz	Zenodo	doi:10.5281/zenodo.1044747	https://doi.org/10.5281/zenodo.1044747	CD34_ERYTH_BMP	GATA1	GATA1	GATA1
GSE29194	Transcription factor binding site predictions	MA0523	Computation of SNV impact scores	Validation using heterozygous TF binding events	GSE29194_CD34_PROG_BIO_TCF7L2_TCF7L2	manta2_mongodb_dump.tgz	Zenodo	doi:10.5281/zenodo.1044747	https://doi.org/10.5281/zenodo.1044747	CD34_PROG_BIO	TCF7L2	TCF7L2	TCF7L2
GSE29194	Transcription factor binding site predictions	MA0036	Computation of SNV impact scores	Validation using heterozygous TF binding events	GSE29194_CD34_PROG_BMP_GATA2_GATA2	manta2_mongodb_dump.tgz	Zenodo	doi:10.5281/zenodo.1044747	https://doi.org/10.5281/zenodo.1044747	CD34_PROG_BMP	GATA2	GATA2	GATA2
GSE29282	Transcription factor binding site predictions	MA0463	Computation of SNV impact scores	Validation using heterozygous TF binding events	GSE29282_OCILY1_BCL6_BCL6	manta2_mongodb_dump.tgz	Zenodo	doi:10.5281/zenodo.1044747	https://doi.org/10.5281/zenodo.1044747	OCILY1	BCL6	BCL6	BCL6
GSE29422	Transcription factor binding site predictions	MA0513	Computation of SNV impact scores	Validation using heterozygous TF binding events	GSE29422_ENDODERM_SMAD2_SMAD2::SMAD3::SMAD4	manta2_mongodb_dump.tgz	Zenodo	doi:10.5281/zenodo.1044747	https://doi.org/10.5281/zenodo.1044747	ENDODERM	SMAD2	SMAD2	SMAD2::SMAD3::SMAD4
GSE29422	Transcription factor binding site predictions	MA0795	Computation of SNV impact scores	Validation using heterozygous TF binding events	GSE29422_ENDODERM_SMAD3_SMAD3	manta2_mongodb_dump.tgz	Zenodo	doi:10.5281/zenodo.1044747	https://doi.org/10.5281/zenodo.1044747	ENDODERM	SMAD3	SMAD3	SMAD3
GSE29422	Transcription factor binding site predictions	MA1153	Computation of SNV impact scores	Validation using heterozygous TF binding events	GSE29422_ENDODERM_SMAD4_SMAD4	manta2_mongodb_dump.tgz	Zenodo	doi:10.5281/zenodo.1044747	https://doi.org/10.5281/zenodo.1044747	ENDODERM	SMAD4	SMAD4	SMAD4
GSE29422	Transcription factor binding site predictions	MA0513	Computation of SNV impact scores	Validation using heterozygous TF binding events	GSE29422_ESC_SMAD2_SMAD2::SMAD3::SMAD4	manta2_mongodb_dump.tgz	Zenodo	doi:10.5281/zenodo.1044747	https://doi.org/10.5281/zenodo.1044747	ESC	SMAD2	SMAD2	SMAD2::SMAD3::SMAD4
GSE29422	Transcription factor binding site predictions	MA0795	Computation of SNV impact scores	Validation using heterozygous TF binding events	GSE29422_ESC_SMAD3_SMAD3	manta2_mongodb_dump.tgz	Zenodo	doi:10.5281/zenodo.1044747	https://doi.org/10.5281/zenodo.1044747	ESC	SMAD3	SMAD3	SMAD3
GSE29422	Transcription factor binding site predictions	MA1153	Computation of SNV impact scores	Validation using heterozygous TF binding events	GSE29422_ESC_SMAD4_SMAD4	manta2_mongodb_dump.tgz	Zenodo	doi:10.5281/zenodo.1044747	https://doi.org/10.5281/zenodo.1044747	ESC	SMAD4	SMAD4	SMAD4
GSE29498	Transcription factor binding site predictions	MA1116	Computation of SNV impact scores	Validation using heterozygous TF binding events	GSE29498_NHEK_RBPJ_RBPJ	manta2_mongodb_dump.tgz	Zenodo	doi:10.5281/zenodo.1044747	https://doi.org/10.5281/zenodo.1044747	NHEK	RBPJ	RBPJ	RBPJ
GSE29600	Transcription factor binding site predictions	MA1116	Computation of SNV impact scores	Validation using heterozygous TF binding events	GSE29600_CUTLL1_RBPJ_RBPJ	manta2_mongodb_dump.tgz	Zenodo	doi:10.5281/zenodo.1044747	https://doi.org/10.5281/zenodo.1044747	CUTLL1	RBPJ	RBPJ	RBPJ
GSE29600	Transcription factor binding site predictions	MA0088	Computation of SNV impact scores	Validation using heterozygous TF binding events	GSE29600_CUTLL1_ZNF143_ZNF143	manta2_mongodb_dump.tgz	Zenodo	doi:10.5281/zenodo.1044747	https://doi.org/10.5281/zenodo.1044747	CUTLL1	ZNF143	ZNF143	ZNF143
GSE29808	Transcription factor binding site predictions	MA0491	Computation of SNV impact scores	Validation using heterozygous TF binding events	GSE29808_PC3_JUND_JUND	manta2_mongodb_dump.tgz	Zenodo	doi:10.5281/zenodo.1044747	https://doi.org/10.5281/zenodo.1044747	PC3	JUND	JUND	JUND
GSE29808	Transcription factor binding site predictions	MA0098	Computation of SNV impact scores	Validation using heterozygous TF binding events	GSE29808_RWPE1_ETS1_ETS1	manta2_mongodb_dump.tgz	Zenodo	doi:10.5281/zenodo.1044747	https://doi.org/10.5281/zenodo.1044747	RWPE1	ETS1	ETS1	ETS1
GSE29808	Transcription factor binding site predictions	MA0062	Computation of SNV impact scores	Validation using heterozygous TF binding events	GSE29808_RWPE1_GABPA_GABPA	manta2_mongodb_dump.tgz	Zenodo	doi:10.5281/zenodo.1044747	https://doi.org/10.5281/zenodo.1044747	RWPE1	GABPA	GABPA	GABPA
GSE29808	Transcription factor binding site predictions	MA0474	Computation of SNV impact scores	Validation using heterozygous TF binding events	GSE29808_RWPE1_FLAG_ERG_ERG	manta2_mongodb_dump.tgz	Zenodo	doi:10.5281/zenodo.1044747	https://doi.org/10.5281/zenodo.1044747	RWPE1_FLAG	ERG	ERG	ERG
GSE29808	Transcription factor binding site predictions	MA0761	Computation of SNV impact scores	Validation using heterozygous TF binding events	GSE29808_RWPE1_FLAG_ETV1_ETV1	manta2_mongodb_dump.tgz	Zenodo	doi:10.5281/zenodo.1044747	https://doi.org/10.5281/zenodo.1044747	RWPE1_FLAG	ETV1	ETV1	ETV1
GSE30026	Transcription factor binding site predictions	MA0465	Computation of SNV impact scores	Validation using heterozygous TF binding events	GSE30026_COLO320_CDX2_CDX2	manta2_mongodb_dump.tgz	Zenodo	doi:10.5281/zenodo.1044747	https://doi.org/10.5281/zenodo.1044747	COLO320	CDX2	CDX2	CDX2
GSE30623	Transcription factor binding site predictions	MA0007	Computation of SNV impact scores	Validation using heterozygous TF binding events	GSE30623_LNCAP_1F5_AR_AR	manta2_mongodb_dump.tgz	Zenodo	doi:10.5281/zenodo.1044747	https://doi.org/10.5281/zenodo.1044747	LNCAP_1F5	AR	AR	AR
GSE30623	Transcription factor binding site predictions	MA0148	Computation of SNV impact scores	Validation using heterozygous TF binding events	GSE30623_LNCAP_1F5_FOXA1_FOXA1	manta2_mongodb_dump.tgz	Zenodo	doi:10.5281/zenodo.1044747	https://doi.org/10.5281/zenodo.1044747	LNCAP_1F5	FOXA1	FOXA1	FOXA1
GSE30623	Transcription factor binding site predictions	MA0113	Computation of SNV impact scores	Validation using heterozygous TF binding events	GSE30623_LNCAP_1F5_NR3C1_NR3C1	manta2_mongodb_dump.tgz	Zenodo	doi:10.5281/zenodo.1044747	https://doi.org/10.5281/zenodo.1044747	LNCAP_1F5	NR3C1	NR3C1	NR3C1
GSE30623	Transcription factor binding site predictions	MA0007	Computation of SNV impact scores	Validation using heterozygous TF binding events	GSE30623_LNCAP_1F5_SIFOXA1_AR_AR	manta2_mongodb_dump.tgz	Zenodo	doi:10.5281/zenodo.1044747	https://doi.org/10.5281/zenodo.1044747	LNCAP_1F5_SIFOXA1	AR	AR	AR
GSE30623	Transcription factor binding site predictions	MA0148	Computation of SNV impact scores	Validation using heterozygous TF binding events	GSE30623_LNCAP_1F5_SIFOXA1_FOXA1_FOXA1	manta2_mongodb_dump.tgz	Zenodo	doi:10.5281/zenodo.1044747	https://doi.org/10.5281/zenodo.1044747	LNCAP_1F5_SIFOXA1	FOXA1	FOXA1	FOXA1
GSE30623	Transcription factor binding site predictions	MA0113	Computation of SNV impact scores	Validation using heterozygous TF binding events	GSE30623_LNCAP_1F5_SIFOXA1_NR3C1_NR3C1	manta2_mongodb_dump.tgz	Zenodo	doi:10.5281/zenodo.1044747	https://doi.org/10.5281/zenodo.1044747	LNCAP_1F5_SIFOXA1	NR3C1	NR3C1	NR3C1
GSE30726	Transcription factor binding site predictions	MA0147	Computation of SNV impact scores	Validation using heterozygous TF binding events	GSE30726_BL41_MYC_MYC	manta2_mongodb_dump.tgz	Zenodo	doi:10.5281/zenodo.1044747	https://doi.org/10.5281/zenodo.1044747	BL41	MYC	MYC	MYC
GSE30726	Transcription factor binding site predictions	MA0147	Computation of SNV impact scores	Validation using heterozygous TF binding events	GSE30726_BLUE1_MYC_MYC	manta2_mongodb_dump.tgz	Zenodo	doi:10.5281/zenodo.1044747	https://doi.org/10.5281/zenodo.1044747	BLUE1	MYC	MYC	MYC
GSE30726	Transcription factor binding site predictions	MA0147	Computation of SNV impact scores	Validation using heterozygous TF binding events	GSE30726_CA46_MYC_MYC	manta2_mongodb_dump.tgz	Zenodo	doi:10.5281/zenodo.1044747	https://doi.org/10.5281/zenodo.1044747	CA46	MYC	MYC	MYC
GSE30726	Transcription factor binding site predictions	MA0147	Computation of SNV impact scores	Validation using heterozygous TF binding events	GSE30726_RAJI_MYC_MYC	manta2_mongodb_dump.tgz	Zenodo	doi:10.5281/zenodo.1044747	https://doi.org/10.5281/zenodo.1044747	RAJI	MYC	MYC	MYC
GSE30726	Transcription factor binding site predictions	MA0147	Computation of SNV impact scores	Validation using heterozygous TF binding events	GSE30726_RAMOS_MYC_MYC	manta2_mongodb_dump.tgz	Zenodo	doi:10.5281/zenodo.1044747	https://doi.org/10.5281/zenodo.1044747	RAMOS	MYC	MYC	MYC
GSE31006	Transcription factor binding site predictions	MA0481	Computation of SNV impact scores	Validation using heterozygous TF binding events	GSE31006_ESC_H9_FOXP1_FOXP1	manta2_mongodb_dump.tgz	Zenodo	doi:10.5281/zenodo.1044747	https://doi.org/10.5281/zenodo.1044747	ESC_H9	FOXP1	FOXP1	FOXP1
GSE31216	Transcription factor binding site predictions	MA0136	Computation of SNV impact scores	Validation using heterozygous TF binding events	GSE31216_T47D_ELF5_48H_ELF5_ELF5	manta2_mongodb_dump.tgz	Zenodo	doi:10.5281/zenodo.1044747	https://doi.org/10.5281/zenodo.1044747	T47D_ELF5_48H	ELF5	ELF5	ELF5
GSE31294	Transcription factor binding site predictions	MA0007	Computation of SNV impact scores	Validation using heterozygous TF binding events	GSE31294_LNCAP_AR_AR	manta2_mongodb_dump.tgz	Zenodo	doi:10.5281/zenodo.1044747	https://doi.org/10.5281/zenodo.1044747	LNCAP	AR	AR	AR
GSE31294	Transcription factor binding site predictions	MA0007	Computation of SNV impact scores	Validation using heterozygous TF binding events	GSE31294_LNCAP_KDP53_AR_AR	manta2_mongodb_dump.tgz	Zenodo	doi:10.5281/zenodo.1044747	https://doi.org/10.5281/zenodo.1044747	LNCAP_KDP53	AR	AR	AR
GSE31417	Transcription factor binding site predictions	MA0062	Computation of SNV impact scores	Validation using heterozygous TF binding events	GSE31417_HELA_GABPA_GABPA	manta2_mongodb_dump.tgz	Zenodo	doi:10.5281/zenodo.1044747	https://doi.org/10.5281/zenodo.1044747	HELA	GABPA	GABPA	GABPA
GSE31417	Transcription factor binding site predictions	MA0095	Computation of SNV impact scores	Validation using heterozygous TF binding events	GSE31417_HELA_YY1_YY1	manta2_mongodb_dump.tgz	Zenodo	doi:10.5281/zenodo.1044747	https://doi.org/10.5281/zenodo.1044747	HELA	YY1	YY1	YY1
GSE31417	Transcription factor binding site predictions	MA0088	Computation of SNV impact scores	Validation using heterozygous TF binding events	GSE31417_HELA_ZNF143_ZNF143	manta2_mongodb_dump.tgz	Zenodo	doi:10.5281/zenodo.1044747	https://doi.org/10.5281/zenodo.1044747	HELA	ZNF143	ZNF143	ZNF143
GSE31485	Transcription factor binding site predictions	MA0139	Computation of SNV impact scores	Validation using heterozygous TF binding events	GSE31485_BJAB_CTCF_CTCF	manta2_mongodb_dump.tgz	Zenodo	doi:10.5281/zenodo.1044747	https://doi.org/10.5281/zenodo.1044747	BJAB	CTCF	CTCF	CTCF
GSE31485	Transcription factor binding site predictions	MA0139	Computation of SNV impact scores	Validation using heterozygous TF binding events	GSE31485_BL41_CTCF_CTCF	manta2_mongodb_dump.tgz	Zenodo	doi:10.5281/zenodo.1044747	https://doi.org/10.5281/zenodo.1044747	BL41	CTCF	CTCF	CTCF
GSE31558	Transcription factor binding site predictions	MA0106	Computation of SNV impact scores	Validation using heterozygous TF binding events	GSE31558_IMR90_TP53_TP53	manta2_mongodb_dump.tgz	Zenodo	doi:10.5281/zenodo.1044747	https://doi.org/10.5281/zenodo.1044747	IMR90	TP53	TP53	TP53
GSE31621	Transcription factor binding site predictions	MA0466	Computation of SNV impact scores	Validation using heterozygous TF binding events	GSE31621_MONOCYTE_CEBPB_CEBPB	manta2_mongodb_dump.tgz	Zenodo	doi:10.5281/zenodo.1044747	https://doi.org/10.5281/zenodo.1044747	MONOCYTE	CEBPB	CEBPB	CEBPB
GSE31621	Transcription factor binding site predictions	MA0080	Computation of SNV impact scores	Validation using heterozygous TF binding events	GSE31621_MONOCYTE_SPI1_SPI1	manta2_mongodb_dump.tgz	Zenodo	doi:10.5281/zenodo.1044747	https://doi.org/10.5281/zenodo.1044747	MONOCYTE	SPI1	SPI1	SPI1
GSE31621	Transcription factor binding site predictions	MA0466	Computation of SNV impact scores	Validation using heterozygous TF binding events	GSE31621_MONOCYTE_MACROPHAGE_CEBPB_CEBPB	manta2_mongodb_dump.tgz	Zenodo	doi:10.5281/zenodo.1044747	https://doi.org/10.5281/zenodo.1044747	MONOCYTE_MACROPHAGE	CEBPB	CEBPB	CEBPB
GSE31621	Transcription factor binding site predictions	MA0080	Computation of SNV impact scores	Validation using heterozygous TF binding events	GSE31621_MONOCYTE_MACROPHAGE_SPI1_SPI1	manta2_mongodb_dump.tgz	Zenodo	doi:10.5281/zenodo.1044747	https://doi.org/10.5281/zenodo.1044747	MONOCYTE_MACROPHAGE	SPI1	SPI1	SPI1
GSE31939	Transcription factor binding site predictions	MA0465	Computation of SNV impact scores	Validation using heterozygous TF binding events	GSE31939_LS180_CDX2_CDX2	manta2_mongodb_dump.tgz	Zenodo	doi:10.5281/zenodo.1044747	https://doi.org/10.5281/zenodo.1044747	LS180	CDX2	CDX2	CDX2
GSE31939	Transcription factor binding site predictions	MA0466	Computation of SNV impact scores	Validation using heterozygous TF binding events	GSE31939_LS180_CEBPB_CEBPB	manta2_mongodb_dump.tgz	Zenodo	doi:10.5281/zenodo.1044747	https://doi.org/10.5281/zenodo.1044747	LS180	CEBPB	CEBPB	CEBPB
GSE31939	Transcription factor binding site predictions	MA0830	Computation of SNV impact scores	Validation using heterozygous TF binding events	GSE31939_LS180_TCF4_TCF4	manta2_mongodb_dump.tgz	Zenodo	doi:10.5281/zenodo.1044747	https://doi.org/10.5281/zenodo.1044747	LS180	TCF4	TCF4	TCF4
GSE31939	Transcription factor binding site predictions	MA0693	Computation of SNV impact scores	Validation using heterozygous TF binding events	GSE31939_LS180_VDR_VDR	manta2_mongodb_dump.tgz	Zenodo	doi:10.5281/zenodo.1044747	https://doi.org/10.5281/zenodo.1044747	LS180	VDR	VDR	VDR
GSE31939	Transcription factor binding site predictions	MA0465	Computation of SNV impact scores	Validation using heterozygous TF binding events	GSE31939_LS180_125_CDX2_CDX2	manta2_mongodb_dump.tgz	Zenodo	doi:10.5281/zenodo.1044747	https://doi.org/10.5281/zenodo.1044747	LS180_125	CDX2	CDX2	CDX2
GSE31939	Transcription factor binding site predictions	MA0466	Computation of SNV impact scores	Validation using heterozygous TF binding events	GSE31939_LS180_125_CEBPB_CEBPB	manta2_mongodb_dump.tgz	Zenodo	doi:10.5281/zenodo.1044747	https://doi.org/10.5281/zenodo.1044747	LS180_125	CEBPB	CEBPB	CEBPB
GSE31939	Transcription factor binding site predictions	MA0830	Computation of SNV impact scores	Validation using heterozygous TF binding events	GSE31939_LS180_125_TCF4_TCF4	manta2_mongodb_dump.tgz	Zenodo	doi:10.5281/zenodo.1044747	https://doi.org/10.5281/zenodo.1044747	LS180_125	TCF4	TCF4	TCF4
GSE31939	Transcription factor binding site predictions	MA0693	Computation of SNV impact scores	Validation using heterozygous TF binding events	GSE31939_LS180_125_VDR_VDR	manta2_mongodb_dump.tgz	Zenodo	doi:10.5281/zenodo.1044747	https://doi.org/10.5281/zenodo.1044747	LS180_125	VDR	VDR	VDR
GSE32349	Transcription factor binding site predictions	MA0112	Computation of SNV impact scores	Validation using heterozygous TF binding events	GSE32349_NCIH3396_E2_ESR1_ESR1	manta2_mongodb_dump.tgz	Zenodo	doi:10.5281/zenodo.1044747	https://doi.org/10.5281/zenodo.1044747	NCIH3396_E2	ESR1	ESR1	ESR1
GSE32349	Transcription factor binding site predictions	MA0112	Computation of SNV impact scores	Validation using heterozygous TF binding events	GSE32349_NCIH3396_ETOH_ESR1_ESR1	manta2_mongodb_dump.tgz	Zenodo	doi:10.5281/zenodo.1044747	https://doi.org/10.5281/zenodo.1044747	NCIH3396_ETOH	ESR1	ESR1	ESR1
GSE32644	Transcription factor binding site predictions	MA0497	Computation of SNV impact scores	Validation using heterozygous TF binding events	GSE32644_HUVEC_MEF2C_MEF2C	manta2_mongodb_dump.tgz	Zenodo	doi:10.5281/zenodo.1044747	https://doi.org/10.5281/zenodo.1044747	HUVEC	MEF2C	MEF2C	MEF2C
GSE32644	Transcription factor binding site predictions	MA0497	Computation of SNV impact scores	Validation using heterozygous TF binding events	GSE32644_HUVEC_STATIN_MEF2C_MEF2C	manta2_mongodb_dump.tgz	Zenodo	doi:10.5281/zenodo.1044747	https://doi.org/10.5281/zenodo.1044747	HUVEC_STATIN	MEF2C	MEF2C	MEF2C
GSE32892	Transcription factor binding site predictions	MA0007	Computation of SNV impact scores	Validation using heterozygous TF binding events	GSE32892_VCAP_AR_AR	manta2_mongodb_dump.tgz	Zenodo	doi:10.5281/zenodo.1044747	https://doi.org/10.5281/zenodo.1044747	VCAP	AR	AR	AR
GSE32892	Transcription factor binding site predictions	MA0007	Computation of SNV impact scores	Validation using heterozygous TF binding events	GSE32892_VCAP_R1881_AR_AR	manta2_mongodb_dump.tgz	Zenodo	doi:10.5281/zenodo.1044747	https://doi.org/10.5281/zenodo.1044747	VCAP_R1881	AR	AR	AR
GSE32892	Transcription factor binding site predictions	MA0007	Computation of SNV impact scores	Validation using heterozygous TF binding events	GSE32892_VCAP_R1881_10C26_AR_AR	manta2_mongodb_dump.tgz	Zenodo	doi:10.5281/zenodo.1044747	https://doi.org/10.5281/zenodo.1044747	VCAP_R1881_10C26	AR	AR	AR
GSE32892	Transcription factor binding site predictions	MA0007	Computation of SNV impact scores	Validation using heterozygous TF binding events	GSE32892_VCAP_R1881_10C30_AR_AR	manta2_mongodb_dump.tgz	Zenodo	doi:10.5281/zenodo.1044747	https://doi.org/10.5281/zenodo.1044747	VCAP_R1881_10C30	AR	AR	AR
GSE32892	Transcription factor binding site predictions	MA0007	Computation of SNV impact scores	Validation using heterozygous TF binding events	GSE32892_VCAP_R1881_1C26_AR_AR	manta2_mongodb_dump.tgz	Zenodo	doi:10.5281/zenodo.1044747	https://doi.org/10.5281/zenodo.1044747	VCAP_R1881_1C26	AR	AR	AR
GSE32892	Transcription factor binding site predictions	MA0007	Computation of SNV impact scores	Validation using heterozygous TF binding events	GSE32892_VCAP_R1881_1C30_AR_AR	manta2_mongodb_dump.tgz	Zenodo	doi:10.5281/zenodo.1044747	https://doi.org/10.5281/zenodo.1044747	VCAP_R1881_1C30	AR	AR	AR
GSE33571	Transcription factor binding site predictions	MA0525	Computation of SNV impact scores	Validation using heterozygous TF binding events	GSE33571_KERATINOCYTE_TP63_TP63	manta2_mongodb_dump.tgz	Zenodo	doi:10.5281/zenodo.1044747	https://doi.org/10.5281/zenodo.1044747	KERATINOCYTE	TP63	TP63	TP63
GSE33571	Transcription factor binding site predictions	MA0525	Computation of SNV impact scores	Validation using heterozygous TF binding events	GSE33571_KERATINOCYTE_DIFF_TP63_TP63	manta2_mongodb_dump.tgz	Zenodo	doi:10.5281/zenodo.1044747	https://doi.org/10.5281/zenodo.1044747	KERATINOCYTE_DIFF	TP63	TP63	TP63
GSE33850	Transcription factor binding site predictions	MA0037	Computation of SNV impact scores	Validation using heterozygous TF binding events	GSE33850_CCRFCEM_GATA3_GATA3	manta2_mongodb_dump.tgz	Zenodo	doi:10.5281/zenodo.1044747	https://doi.org/10.5281/zenodo.1044747	CCRFCEM	GATA3	GATA3	GATA3
GSE33850	Transcription factor binding site predictions	MA0002	Computation of SNV impact scores	Validation using heterozygous TF binding events	GSE33850_CCRFCEM_RUNX1_RUNX1	manta2_mongodb_dump.tgz	Zenodo	doi:10.5281/zenodo.1044747	https://doi.org/10.5281/zenodo.1044747	CCRFCEM	RUNX1	RUNX1	RUNX1
GSE33850	Transcription factor binding site predictions	MA0091	Computation of SNV impact scores	Validation using heterozygous TF binding events	GSE33850_CCRFCEM_TAL1_TAL1::TCF3	manta2_mongodb_dump.tgz	Zenodo	doi:10.5281/zenodo.1044747	https://doi.org/10.5281/zenodo.1044747	CCRFCEM	TAL1	TAL1	TAL1::TCF3
GSE33850	Transcription factor binding site predictions	MA0521	Computation of SNV impact scores	Validation using heterozygous TF binding events	GSE33850_CCRFCEM_TCF12_TCF12	manta2_mongodb_dump.tgz	Zenodo	doi:10.5281/zenodo.1044747	https://doi.org/10.5281/zenodo.1044747	CCRFCEM	TCF12	TCF12	TCF12
GSE33850	Transcription factor binding site predictions	MA0522	Computation of SNV impact scores	Validation using heterozygous TF binding events	GSE33850_CCRFCEM_TCF3_TCF3	manta2_mongodb_dump.tgz	Zenodo	doi:10.5281/zenodo.1044747	https://doi.org/10.5281/zenodo.1044747	CCRFCEM	TCF3	TCF3	TCF3
GSE33850	Transcription factor binding site predictions	MA0091	Computation of SNV impact scores	Validation using heterozygous TF binding events	GSE33850_PRIMA2_TAL1_TAL1::TCF3	manta2_mongodb_dump.tgz	Zenodo	doi:10.5281/zenodo.1044747	https://doi.org/10.5281/zenodo.1044747	PRIMA2	TAL1	TAL1	TAL1::TCF3
GSE33850	Transcription factor binding site predictions	MA0091	Computation of SNV impact scores	Validation using heterozygous TF binding events	GSE33850_PRIMA5_TAL1_TAL1::TCF3	manta2_mongodb_dump.tgz	Zenodo	doi:10.5281/zenodo.1044747	https://doi.org/10.5281/zenodo.1044747	PRIMA5	TAL1	TAL1	TAL1::TCF3
GSE33889	Transcription factor binding site predictions	MA0511	Computation of SNV impact scores	Validation using heterozygous TF binding events	GSE33889_C42B_RUNX2_RUNX2	manta2_mongodb_dump.tgz	Zenodo	doi:10.5281/zenodo.1044747	https://doi.org/10.5281/zenodo.1044747	C42B	RUNX2	RUNX2	RUNX2
GSE34500	Transcription factor binding site predictions	MA0107	Computation of SNV impact scores	Validation using heterozygous TF binding events	GSE34500_HUVEC_TNF_0M_RELA_RELA	manta2_mongodb_dump.tgz	Zenodo	doi:10.5281/zenodo.1044747	https://doi.org/10.5281/zenodo.1044747	HUVEC_TNF_0M	RELA	RELA	RELA
GSE34500	Transcription factor binding site predictions	MA0107	Computation of SNV impact scores	Validation using heterozygous TF binding events	GSE34500_HUVEC_TNF_30M_RELA_RELA	manta2_mongodb_dump.tgz	Zenodo	doi:10.5281/zenodo.1044747	https://doi.org/10.5281/zenodo.1044747	HUVEC_TNF_30M	RELA	RELA	RELA
GSE34871	Transcription factor binding site predictions	MA1106	Computation of SNV impact scores	Validation using heterozygous TF binding events	GSE34871_786O_HIF1A_HIF1A	manta2_mongodb_dump.tgz	Zenodo	doi:10.5281/zenodo.1044747	https://doi.org/10.5281/zenodo.1044747	786O	HIF1A	HIF1A	HIF1A
GSE35109	Transcription factor binding site predictions	MA0112	Computation of SNV impact scores	Validation using heterozygous TF binding events	GSE35109_MCF7_ESR1_ESR1	manta2_mongodb_dump.tgz	Zenodo	doi:10.5281/zenodo.1044747	https://doi.org/10.5281/zenodo.1044747	MCF7	ESR1	ESR1	ESR1
GSE36134	Transcription factor binding site predictions	MA1115	Computation of SNV impact scores	Validation using heterozygous TF binding events	GSE36134_NCCIT_POU5F1_POU5F1	manta2_mongodb_dump.tgz	Zenodo	doi:10.5281/zenodo.1044747	https://doi.org/10.5281/zenodo.1044747	NCCIT	POU5F1	POU5F1	POU5F1
GSE36134	Transcription factor binding site predictions	MA1115	Computation of SNV impact scores	Validation using heterozygous TF binding events	GSE36134_NCCIT_SNF5_POU5F1_POU5F1	manta2_mongodb_dump.tgz	Zenodo	doi:10.5281/zenodo.1044747	https://doi.org/10.5281/zenodo.1044747	NCCIT_SNF5	POU5F1	POU5F1	POU5F1
GSE36351	Transcription factor binding site predictions	MA0814	Computation of SNV impact scores	Validation using heterozygous TF binding events	GSE36351_BT474_TFAP2C_TFAP2C(VAR.2)	manta2_mongodb_dump.tgz	Zenodo	doi:10.5281/zenodo.1044747	https://doi.org/10.5281/zenodo.1044747	BT474	TFAP2C	TFAP2C	TFAP2C(VAR.2)
GSE36351	Transcription factor binding site predictions	MA0815	Computation of SNV impact scores	Validation using heterozygous TF binding events	GSE36351_BT474_TFAP2C_TFAP2C(VAR.3)	manta2_mongodb_dump.tgz	Zenodo	doi:10.5281/zenodo.1044747	https://doi.org/10.5281/zenodo.1044747	BT474	TFAP2C	TFAP2C	TFAP2C(VAR.3)
GSE36351	Transcription factor binding site predictions	MA0524	Computation of SNV impact scores	Validation using heterozygous TF binding events	GSE36351_BT474_TFAP2C_TFAP2C	manta2_mongodb_dump.tgz	Zenodo	doi:10.5281/zenodo.1044747	https://doi.org/10.5281/zenodo.1044747	BT474	TFAP2C	TFAP2C	TFAP2C
GSE36351	Transcription factor binding site predictions	MA0814	Computation of SNV impact scores	Validation using heterozygous TF binding events	GSE36351_MCF7_TFAP2C_TFAP2C(VAR.2)	manta2_mongodb_dump.tgz	Zenodo	doi:10.5281/zenodo.1044747	https://doi.org/10.5281/zenodo.1044747	MCF7	TFAP2C	TFAP2C	TFAP2C(VAR.2)
GSE36351	Transcription factor binding site predictions	MA0815	Computation of SNV impact scores	Validation using heterozygous TF binding events	GSE36351_MCF7_TFAP2C_TFAP2C(VAR.3)	manta2_mongodb_dump.tgz	Zenodo	doi:10.5281/zenodo.1044747	https://doi.org/10.5281/zenodo.1044747	MCF7	TFAP2C	TFAP2C	TFAP2C(VAR.3)
GSE36351	Transcription factor binding site predictions	MA0524	Computation of SNV impact scores	Validation using heterozygous TF binding events	GSE36351_MCF7_TFAP2C_TFAP2C	manta2_mongodb_dump.tgz	Zenodo	doi:10.5281/zenodo.1044747	https://doi.org/10.5281/zenodo.1044747	MCF7	TFAP2C	TFAP2C	TFAP2C
GSE36351	Transcription factor binding site predictions	MA0814	Computation of SNV impact scores	Validation using heterozygous TF binding events	GSE36351_MDAMB453_TFAP2C_TFAP2C(VAR.2)	manta2_mongodb_dump.tgz	Zenodo	doi:10.5281/zenodo.1044747	https://doi.org/10.5281/zenodo.1044747	MDAMB453	TFAP2C	TFAP2C	TFAP2C(VAR.2)
GSE36351	Transcription factor binding site predictions	MA0815	Computation of SNV impact scores	Validation using heterozygous TF binding events	GSE36351_MDAMB453_TFAP2C_TFAP2C(VAR.3)	manta2_mongodb_dump.tgz	Zenodo	doi:10.5281/zenodo.1044747	https://doi.org/10.5281/zenodo.1044747	MDAMB453	TFAP2C	TFAP2C	TFAP2C(VAR.3)
GSE36351	Transcription factor binding site predictions	MA0524	Computation of SNV impact scores	Validation using heterozygous TF binding events	GSE36351_MDAMB453_TFAP2C_TFAP2C	manta2_mongodb_dump.tgz	Zenodo	doi:10.5281/zenodo.1044747	https://doi.org/10.5281/zenodo.1044747	MDAMB453	TFAP2C	TFAP2C	TFAP2C
GSE36351	Transcription factor binding site predictions	MA0814	Computation of SNV impact scores	Validation using heterozygous TF binding events	GSE36351_SKBR3_TFAP2C_TFAP2C(VAR.2)	manta2_mongodb_dump.tgz	Zenodo	doi:10.5281/zenodo.1044747	https://doi.org/10.5281/zenodo.1044747	SKBR3	TFAP2C	TFAP2C	TFAP2C(VAR.2)
GSE36351	Transcription factor binding site predictions	MA0815	Computation of SNV impact scores	Validation using heterozygous TF binding events	GSE36351_SKBR3_TFAP2C_TFAP2C(VAR.3)	manta2_mongodb_dump.tgz	Zenodo	doi:10.5281/zenodo.1044747	https://doi.org/10.5281/zenodo.1044747	SKBR3	TFAP2C	TFAP2C	TFAP2C(VAR.3)
GSE36351	Transcription factor binding site predictions	MA0524	Computation of SNV impact scores	Validation using heterozygous TF binding events	GSE36351_SKBR3_TFAP2C_TFAP2C	manta2_mongodb_dump.tgz	Zenodo	doi:10.5281/zenodo.1044747	https://doi.org/10.5281/zenodo.1044747	SKBR3	TFAP2C	TFAP2C	TFAP2C
GSE36354	Transcription factor binding site predictions	MA0147	Computation of SNV impact scores	Validation using heterozygous TF binding events	GSE36354_MM1S_DMSO_MYC_MYC	manta2_mongodb_dump.tgz	Zenodo	doi:10.5281/zenodo.1044747	https://doi.org/10.5281/zenodo.1044747	MM1S_DMSO	MYC	MYC	MYC
GSE36354	Transcription factor binding site predictions	MA0058	Computation of SNV impact scores	Validation using heterozygous TF binding events	GSE36354_NCIH2171_MAX_MAX	manta2_mongodb_dump.tgz	Zenodo	doi:10.5281/zenodo.1044747	https://doi.org/10.5281/zenodo.1044747	NCIH2171	MAX	MAX	MAX
GSE36354	Transcription factor binding site predictions	MA0147	Computation of SNV impact scores	Validation using heterozygous TF binding events	GSE36354_NCIH2171_MYC_MYC	manta2_mongodb_dump.tgz	Zenodo	doi:10.5281/zenodo.1044747	https://doi.org/10.5281/zenodo.1044747	NCIH2171	MYC	MYC	MYC
GSE36354	Transcription factor binding site predictions	MA0058	Computation of SNV impact scores	Validation using heterozygous TF binding events	GSE36354_P4936_MAX_MAX	manta2_mongodb_dump.tgz	Zenodo	doi:10.5281/zenodo.1044747	https://doi.org/10.5281/zenodo.1044747	P4936	MAX	MAX	MAX
GSE36354	Transcription factor binding site predictions	MA0147	Computation of SNV impact scores	Validation using heterozygous TF binding events	GSE36354_P4936_MYC_MYC	manta2_mongodb_dump.tgz	Zenodo	doi:10.5281/zenodo.1044747	https://doi.org/10.5281/zenodo.1044747	P4936	MYC	MYC	MYC
GSE36354	Transcription factor binding site predictions	MA0058	Computation of SNV impact scores	Validation using heterozygous TF binding events	GSE36354_P4936_CMYC_1H_MAX_MAX	manta2_mongodb_dump.tgz	Zenodo	doi:10.5281/zenodo.1044747	https://doi.org/10.5281/zenodo.1044747	P4936_CMYC_1H	MAX	MAX	MAX
GSE36354	Transcription factor binding site predictions	MA0147	Computation of SNV impact scores	Validation using heterozygous TF binding events	GSE36354_P4936_CMYC_1H_MYC_MYC	manta2_mongodb_dump.tgz	Zenodo	doi:10.5281/zenodo.1044747	https://doi.org/10.5281/zenodo.1044747	P4936_CMYC_1H	MYC	MYC	MYC
GSE36354	Transcription factor binding site predictions	MA0058	Computation of SNV impact scores	Validation using heterozygous TF binding events	GSE36354_P4936_CMYC_24H_MAX_MAX	manta2_mongodb_dump.tgz	Zenodo	doi:10.5281/zenodo.1044747	https://doi.org/10.5281/zenodo.1044747	P4936_CMYC_24H	MAX	MAX	MAX
GSE36354	Transcription factor binding site predictions	MA0147	Computation of SNV impact scores	Validation using heterozygous TF binding events	GSE36354_P4936_CMYC_24H_MYC_MYC	manta2_mongodb_dump.tgz	Zenodo	doi:10.5281/zenodo.1044747	https://doi.org/10.5281/zenodo.1044747	P4936_CMYC_24H	MYC	MYC	MYC
GSE36354	Transcription factor binding site predictions	MA0058	Computation of SNV impact scores	Validation using heterozygous TF binding events	GSE36354_U87MG_MAX_MAX	manta2_mongodb_dump.tgz	Zenodo	doi:10.5281/zenodo.1044747	https://doi.org/10.5281/zenodo.1044747	U87MG	MAX	MAX	MAX
GSE36354	Transcription factor binding site predictions	MA0147	Computation of SNV impact scores	Validation using heterozygous TF binding events	GSE36354_U87MG_MYC_MYC	manta2_mongodb_dump.tgz	Zenodo	doi:10.5281/zenodo.1044747	https://doi.org/10.5281/zenodo.1044747	U87MG	MYC	MYC	MYC
GSE36570	Transcription factor binding site predictions	MA0147	Computation of SNV impact scores	Validation using heterozygous TF binding events	GSE36570_BJ_MYC_MYC	manta2_mongodb_dump.tgz	Zenodo	doi:10.5281/zenodo.1044747	https://doi.org/10.5281/zenodo.1044747	BJ	MYC	MYC	MYC
GSE36570	Transcription factor binding site predictions	MA1115	Computation of SNV impact scores	Validation using heterozygous TF binding events	GSE36570_BJ_POU5F1_POU5F1	manta2_mongodb_dump.tgz	Zenodo	doi:10.5281/zenodo.1044747	https://doi.org/10.5281/zenodo.1044747	BJ	POU5F1	POU5F1	POU5F1
GSE36570	Transcription factor binding site predictions	MA0039	Computation of SNV impact scores	Validation using heterozygous TF binding events	GSE36570_BJ_INDUCED_KLF4_KLF4	manta2_mongodb_dump.tgz	Zenodo	doi:10.5281/zenodo.1044747	https://doi.org/10.5281/zenodo.1044747	BJ_INDUCED	KLF4	KLF4	KLF4
GSE36570	Transcription factor binding site predictions	MA0147	Computation of SNV impact scores	Validation using heterozygous TF binding events	GSE36570_BJ_INDUCED_MYC_MYC	manta2_mongodb_dump.tgz	Zenodo	doi:10.5281/zenodo.1044747	https://doi.org/10.5281/zenodo.1044747	BJ_INDUCED	MYC	MYC	MYC
GSE36570	Transcription factor binding site predictions	MA1115	Computation of SNV impact scores	Validation using heterozygous TF binding events	GSE36570_BJ_INDUCED_POU5F1_POU5F1	manta2_mongodb_dump.tgz	Zenodo	doi:10.5281/zenodo.1044747	https://doi.org/10.5281/zenodo.1044747	BJ_INDUCED	POU5F1	POU5F1	POU5F1
GSE36570	Transcription factor binding site predictions	MA0143	Computation of SNV impact scores	Validation using heterozygous TF binding events	GSE36570_BJ_INDUCED_SOX2_SOX2	manta2_mongodb_dump.tgz	Zenodo	doi:10.5281/zenodo.1044747	https://doi.org/10.5281/zenodo.1044747	BJ_INDUCED	SOX2	SOX2	SOX2
GSE36578	Transcription factor binding site predictions	MA0795	Computation of SNV impact scores	Validation using heterozygous TF binding events	GSE36578_BGO3_SMAD3_SMAD3	manta2_mongodb_dump.tgz	Zenodo	doi:10.5281/zenodo.1044747	https://doi.org/10.5281/zenodo.1044747	BGO3	SMAD3	SMAD3	SMAD3
GSE36578	Transcription factor binding site predictions	MA0795	Computation of SNV impact scores	Validation using heterozygous TF binding events	GSE36578_BGO3_DIFF_0H_SMAD3_SMAD3	manta2_mongodb_dump.tgz	Zenodo	doi:10.5281/zenodo.1044747	https://doi.org/10.5281/zenodo.1044747	BGO3_DIFF_0H	SMAD3	SMAD3	SMAD3
GSE36578	Transcription factor binding site predictions	MA0795	Computation of SNV impact scores	Validation using heterozygous TF binding events	GSE36578_BGO3_DIFF_2H_SMAD3_SMAD3	manta2_mongodb_dump.tgz	Zenodo	doi:10.5281/zenodo.1044747	https://doi.org/10.5281/zenodo.1044747	BGO3_DIFF_2H	SMAD3	SMAD3	SMAD3
GSE36578	Transcription factor binding site predictions	MA0795	Computation of SNV impact scores	Validation using heterozygous TF binding events	GSE36578_BGO3_DIFF_48H_SMAD3_SMAD3	manta2_mongodb_dump.tgz	Zenodo	doi:10.5281/zenodo.1044747	https://doi.org/10.5281/zenodo.1044747	BGO3_DIFF_48H	SMAD3	SMAD3	SMAD3
GSE37345	Transcription factor binding site predictions	MA0007	Computation of SNV impact scores	Validation using heterozygous TF binding events	GSE37345_LNCAP_SHCTR_R1881_AR_AR	manta2_mongodb_dump.tgz	Zenodo	doi:10.5281/zenodo.1044747	https://doi.org/10.5281/zenodo.1044747	LNCAP_SHCTR_R1881	AR	AR	AR
GSE37345	Transcription factor binding site predictions	MA0148	Computation of SNV impact scores	Validation using heterozygous TF binding events	GSE37345_LNCAP_SHCTR_R1881_FOXA1_FOXA1	manta2_mongodb_dump.tgz	Zenodo	doi:10.5281/zenodo.1044747	https://doi.org/10.5281/zenodo.1044747	LNCAP_SHCTR_R1881	FOXA1	FOXA1	FOXA1
GSE37345	Transcription factor binding site predictions	MA0007	Computation of SNV impact scores	Validation using heterozygous TF binding events	GSE37345_LNCAP_SHCTR_R1881_HD_AR_AR	manta2_mongodb_dump.tgz	Zenodo	doi:10.5281/zenodo.1044747	https://doi.org/10.5281/zenodo.1044747	LNCAP_SHCTR_R1881_HD	AR	AR	AR
GSE37345	Transcription factor binding site predictions	MA0007	Computation of SNV impact scores	Validation using heterozygous TF binding events	GSE37345_LNCAP_SHFOXA1_R1881_AR_AR	manta2_mongodb_dump.tgz	Zenodo	doi:10.5281/zenodo.1044747	https://doi.org/10.5281/zenodo.1044747	LNCAP_SHFOXA1_R1881	AR	AR	AR
GSE37345	Transcription factor binding site predictions	MA0148	Computation of SNV impact scores	Validation using heterozygous TF binding events	GSE37345_LNCAP_SHFOXA1_R1881_FOXA1_FOXA1	manta2_mongodb_dump.tgz	Zenodo	doi:10.5281/zenodo.1044747	https://doi.org/10.5281/zenodo.1044747	LNCAP_SHFOXA1_R1881	FOXA1	FOXA1	FOXA1
GSE37345	Transcription factor binding site predictions	MA0007	Computation of SNV impact scores	Validation using heterozygous TF binding events	GSE37345_LNCAP_SHFOXA1_R1881_HD_AR_AR	manta2_mongodb_dump.tgz	Zenodo	doi:10.5281/zenodo.1044747	https://doi.org/10.5281/zenodo.1044747	LNCAP_SHFOXA1_R1881_HD	AR	AR	AR
GSE37752	Transcription factor binding site predictions	MA0474	Computation of SNV impact scores	Validation using heterozygous TF binding events	GSE37752_RWPE1_ERG_ERG	manta2_mongodb_dump.tgz	Zenodo	doi:10.5281/zenodo.1044747	https://doi.org/10.5281/zenodo.1044747	RWPE1	ERG	ERG	ERG
GSE38103	Transcription factor binding site predictions	MA0693	Computation of SNV impact scores	Validation using heterozygous TF binding events	GSE38103_LX2_VDR_VDR	manta2_mongodb_dump.tgz	Zenodo	doi:10.5281/zenodo.1044747	https://doi.org/10.5281/zenodo.1044747	LX2	VDR	VDR	VDR
GSE38103	Transcription factor binding site predictions	MA0693	Computation of SNV impact scores	Validation using heterozygous TF binding events	GSE38103_LX2_CALCIPOTRIOL_VDR_VDR	manta2_mongodb_dump.tgz	Zenodo	doi:10.5281/zenodo.1044747	https://doi.org/10.5281/zenodo.1044747	LX2_CALCIPOTRIOL	VDR	VDR	VDR
GSE38103	Transcription factor binding site predictions	MA0795	Computation of SNV impact scores	Validation using heterozygous TF binding events	GSE38103_LX2_CALCIPOTRIOL_TGFB1_SMAD3_SMAD3	manta2_mongodb_dump.tgz	Zenodo	doi:10.5281/zenodo.1044747	https://doi.org/10.5281/zenodo.1044747	LX2_CALCIPOTRIOL_TGFB1	SMAD3	SMAD3	SMAD3
GSE38103	Transcription factor binding site predictions	MA0693	Computation of SNV impact scores	Validation using heterozygous TF binding events	GSE38103_LX2_CALCIPOTRIOL_TGFB1_VDR_VDR	manta2_mongodb_dump.tgz	Zenodo	doi:10.5281/zenodo.1044747	https://doi.org/10.5281/zenodo.1044747	LX2_CALCIPOTRIOL_TGFB1	VDR	VDR	VDR
GSE38103	Transcription factor binding site predictions	MA0795	Computation of SNV impact scores	Validation using heterozygous TF binding events	GSE38103_LX2_TGFB1_SMAD3_SMAD3	manta2_mongodb_dump.tgz	Zenodo	doi:10.5281/zenodo.1044747	https://doi.org/10.5281/zenodo.1044747	LX2_TGFB1	SMAD3	SMAD3	SMAD3
GSE38303	Transcription factor binding site predictions	MA0785	Computation of SNV impact scores	Validation using heterozygous TF binding events	GSE38303_IMR90_TERT_POU2F1_POU2F1	manta2_mongodb_dump.tgz	Zenodo	doi:10.5281/zenodo.1044747	https://doi.org/10.5281/zenodo.1044747	IMR90_TERT	POU2F1	POU2F1	POU2F1
GSE38339	Transcription factor binding site predictions	MA0594	Computation of SNV impact scores	Validation using heterozygous TF binding events	GSE38339_SEM_HOXA9_HOXA9	manta2_mongodb_dump.tgz	Zenodo	doi:10.5281/zenodo.1044747	https://doi.org/10.5281/zenodo.1044747	SEM	HOXA9	HOXA9	HOXA9
GSE38339	Transcription factor binding site predictions	MA0498	Computation of SNV impact scores	Validation using heterozygous TF binding events	GSE38339_SEM_MEIS1_MEIS1	manta2_mongodb_dump.tgz	Zenodo	doi:10.5281/zenodo.1044747	https://doi.org/10.5281/zenodo.1044747	SEM	MEIS1	MEIS1	MEIS1
GSE38391	Transcription factor binding site predictions	MA0036	Computation of SNV impact scores	Validation using heterozygous TF binding events	GSE38391_LNCAP_GATA2_GATA2	manta2_mongodb_dump.tgz	Zenodo	doi:10.5281/zenodo.1044747	https://doi.org/10.5281/zenodo.1044747	LNCAP	GATA2	GATA2	GATA2
GSE38411	Transcription factor binding site predictions	MA0139	Computation of SNV impact scores	Validation using heterozygous TF binding events	GSE38411_BCBL1_CTCF_CTCF	manta2_mongodb_dump.tgz	Zenodo	doi:10.5281/zenodo.1044747	https://doi.org/10.5281/zenodo.1044747	BCBL1	CTCF	CTCF	CTCF
GSE38901	Transcription factor binding site predictions	MA0486	Computation of SNV impact scores	Validation using heterozygous TF binding events	GSE38901_BPE_HSF1_HSF1	manta2_mongodb_dump.tgz	Zenodo	doi:10.5281/zenodo.1044747	https://doi.org/10.5281/zenodo.1044747	BPE	HSF1	HSF1	HSF1
GSE38901	Transcription factor binding site predictions	MA0486	Computation of SNV impact scores	Validation using heterozygous TF binding events	GSE38901_BPE_HEAT_HSF1_HSF1	manta2_mongodb_dump.tgz	Zenodo	doi:10.5281/zenodo.1044747	https://doi.org/10.5281/zenodo.1044747	BPE_HEAT	HSF1	HSF1	HSF1
GSE38901	Transcription factor binding site predictions	MA0486	Computation of SNV impact scores	Validation using heterozygous TF binding events	GSE38901_BPLER_HSF1_HSF1	manta2_mongodb_dump.tgz	Zenodo	doi:10.5281/zenodo.1044747	https://doi.org/10.5281/zenodo.1044747	BPLER	HSF1	HSF1	HSF1
GSE38901	Transcription factor binding site predictions	MA0486	Computation of SNV impact scores	Validation using heterozygous TF binding events	GSE38901_BREAST_TUMOR_HSF1_HSF1	manta2_mongodb_dump.tgz	Zenodo	doi:10.5281/zenodo.1044747	https://doi.org/10.5281/zenodo.1044747	BREAST_TUMOR	HSF1	HSF1	HSF1
GSE38901	Transcription factor binding site predictions	MA0486	Computation of SNV impact scores	Validation using heterozygous TF binding events	GSE38901_BT20_HSF1_HSF1	manta2_mongodb_dump.tgz	Zenodo	doi:10.5281/zenodo.1044747	https://doi.org/10.5281/zenodo.1044747	BT20	HSF1	HSF1	HSF1
GSE38901	Transcription factor binding site predictions	MA0486	Computation of SNV impact scores	Validation using heterozygous TF binding events	GSE38901_COLON_TUMOR_HSF1_HSF1	manta2_mongodb_dump.tgz	Zenodo	doi:10.5281/zenodo.1044747	https://doi.org/10.5281/zenodo.1044747	COLON_TUMOR	HSF1	HSF1	HSF1
GSE38901	Transcription factor binding site predictions	MA0486	Computation of SNV impact scores	Validation using heterozygous TF binding events	GSE38901_HCT15_HSF1_HSF1	manta2_mongodb_dump.tgz	Zenodo	doi:10.5281/zenodo.1044747	https://doi.org/10.5281/zenodo.1044747	HCT15	HSF1	HSF1	HSF1
GSE38901	Transcription factor binding site predictions	MA0486	Computation of SNV impact scores	Validation using heterozygous TF binding events	GSE38901_HME1_HSF1_HSF1	manta2_mongodb_dump.tgz	Zenodo	doi:10.5281/zenodo.1044747	https://doi.org/10.5281/zenodo.1044747	HME1	HSF1	HSF1	HSF1
GSE38901	Transcription factor binding site predictions	MA0486	Computation of SNV impact scores	Validation using heterozygous TF binding events	GSE38901_HME1_HEAT_HSF1_HSF1	manta2_mongodb_dump.tgz	Zenodo	doi:10.5281/zenodo.1044747	https://doi.org/10.5281/zenodo.1044747	HME1_HEAT	HSF1	HSF1	HSF1
GSE38901	Transcription factor binding site predictions	MA0486	Computation of SNV impact scores	Validation using heterozygous TF binding events	GSE38901_HMLER_HSF1_HSF1	manta2_mongodb_dump.tgz	Zenodo	doi:10.5281/zenodo.1044747	https://doi.org/10.5281/zenodo.1044747	HMLER	HSF1	HSF1	HSF1
GSE38901	Transcription factor binding site predictions	MA0486	Computation of SNV impact scores	Validation using heterozygous TF binding events	GSE38901_HT29_HSF1_HSF1	manta2_mongodb_dump.tgz	Zenodo	doi:10.5281/zenodo.1044747	https://doi.org/10.5281/zenodo.1044747	HT29	HSF1	HSF1	HSF1
GSE38901	Transcription factor binding site predictions	MA0486	Computation of SNV impact scores	Validation using heterozygous TF binding events	GSE38901_MCF10A_HSF1_HSF1	manta2_mongodb_dump.tgz	Zenodo	doi:10.5281/zenodo.1044747	https://doi.org/10.5281/zenodo.1044747	MCF10A	HSF1	HSF1	HSF1
GSE38901	Transcription factor binding site predictions	MA0486	Computation of SNV impact scores	Validation using heterozygous TF binding events	GSE38901_MCF10A_HEAT_HSF1_HSF1	manta2_mongodb_dump.tgz	Zenodo	doi:10.5281/zenodo.1044747	https://doi.org/10.5281/zenodo.1044747	MCF10A_HEAT	HSF1	HSF1	HSF1
GSE38901	Transcription factor binding site predictions	MA0486	Computation of SNV impact scores	Validation using heterozygous TF binding events	GSE38901_MCF7_HSF1_HSF1	manta2_mongodb_dump.tgz	Zenodo	doi:10.5281/zenodo.1044747	https://doi.org/10.5281/zenodo.1044747	MCF7	HSF1	HSF1	HSF1
GSE38901	Transcription factor binding site predictions	MA0486	Computation of SNV impact scores	Validation using heterozygous TF binding events	GSE38901_NCIH1703_HSF1_HSF1	manta2_mongodb_dump.tgz	Zenodo	doi:10.5281/zenodo.1044747	https://doi.org/10.5281/zenodo.1044747	NCIH1703	HSF1	HSF1	HSF1
GSE38901	Transcription factor binding site predictions	MA0486	Computation of SNV impact scores	Validation using heterozygous TF binding events	GSE38901_NCIH441_HSF1_HSF1	manta2_mongodb_dump.tgz	Zenodo	doi:10.5281/zenodo.1044747	https://doi.org/10.5281/zenodo.1044747	NCIH441	HSF1	HSF1	HSF1
GSE38901	Transcription factor binding site predictions	MA0486	Computation of SNV impact scores	Validation using heterozygous TF binding events	GSE38901_NCIH838_HSF1_HSF1	manta2_mongodb_dump.tgz	Zenodo	doi:10.5281/zenodo.1044747	https://doi.org/10.5281/zenodo.1044747	NCIH838	HSF1	HSF1	HSF1
GSE38901	Transcription factor binding site predictions	MA0486	Computation of SNV impact scores	Validation using heterozygous TF binding events	GSE38901_SKBR3_HSF1_HSF1	manta2_mongodb_dump.tgz	Zenodo	doi:10.5281/zenodo.1044747	https://doi.org/10.5281/zenodo.1044747	SKBR3	HSF1	HSF1	HSF1
GSE38901	Transcription factor binding site predictions	MA0486	Computation of SNV impact scores	Validation using heterozygous TF binding events	GSE38901_SW620_HSF1_HSF1	manta2_mongodb_dump.tgz	Zenodo	doi:10.5281/zenodo.1044747	https://doi.org/10.5281/zenodo.1044747	SW620	HSF1	HSF1	HSF1
GSE38901	Transcription factor binding site predictions	MA0486	Computation of SNV impact scores	Validation using heterozygous TF binding events	GSE38901_ZR751_HSF1_HSF1	manta2_mongodb_dump.tgz	Zenodo	doi:10.5281/zenodo.1044747	https://doi.org/10.5281/zenodo.1044747	ZR751	HSF1	HSF1	HSF1
GSE39089	Transcription factor binding site predictions	MA1106	Computation of SNV impact scores	Validation using heterozygous TF binding events	GSE39089_HUVEC_HYPOX_HIF1A_HIF1A	manta2_mongodb_dump.tgz	Zenodo	doi:10.5281/zenodo.1044747	https://doi.org/10.5281/zenodo.1044747	HUVEC_HYPOX	HIF1A	HIF1A	HIF1A
GSE39089	Transcription factor binding site predictions	MA1106	Computation of SNV impact scores	Validation using heterozygous TF binding events	GSE39089_HUVEC_NOMO_HIF1A_HIF1A	manta2_mongodb_dump.tgz	Zenodo	doi:10.5281/zenodo.1044747	https://doi.org/10.5281/zenodo.1044747	HUVEC_NOMO	HIF1A	HIF1A	HIF1A
GSE39096	Transcription factor binding site predictions	MA0095	Computation of SNV impact scores	Validation using heterozygous TF binding events	GSE39096_ESC_H1_YY1_YY1	manta2_mongodb_dump.tgz	Zenodo	doi:10.5281/zenodo.1044747	https://doi.org/10.5281/zenodo.1044747	ESC_H1	YY1	YY1	YY1
GSE39179	Transcription factor binding site predictions	MA0037	Computation of SNV impact scores	Validation using heterozygous TF binding events	GSE39179_RPMI8402_GATA3_GATA3	manta2_mongodb_dump.tgz	Zenodo	doi:10.5281/zenodo.1044747	https://doi.org/10.5281/zenodo.1044747	RPMI8402	GATA3	GATA3	GATA3
GSE39179	Transcription factor binding site predictions	MA0091	Computation of SNV impact scores	Validation using heterozygous TF binding events	GSE39179_RPMI8402_TAL1_TAL1::TCF3	manta2_mongodb_dump.tgz	Zenodo	doi:10.5281/zenodo.1044747	https://doi.org/10.5281/zenodo.1044747	RPMI8402	TAL1	TAL1	TAL1::TCF3
GSE39179	Transcription factor binding site predictions	MA0521	Computation of SNV impact scores	Validation using heterozygous TF binding events	GSE39179_RPMI8402_TCF12_TCF12	manta2_mongodb_dump.tgz	Zenodo	doi:10.5281/zenodo.1044747	https://doi.org/10.5281/zenodo.1044747	RPMI8402	TCF12	TCF12	TCF12
GSE39179	Transcription factor binding site predictions	MA0522	Computation of SNV impact scores	Validation using heterozygous TF binding events	GSE39179_RPMI8402_TCF3_TCF3	manta2_mongodb_dump.tgz	Zenodo	doi:10.5281/zenodo.1044747	https://doi.org/10.5281/zenodo.1044747	RPMI8402	TCF3	TCF3	TCF3
GSE39241	Transcription factor binding site predictions	MA0148	Computation of SNV impact scores	Validation using heterozygous TF binding events	GSE39241_HUH7_ASYNC_FOXA1_FOXA1	manta2_mongodb_dump.tgz	Zenodo	doi:10.5281/zenodo.1044747	https://doi.org/10.5281/zenodo.1044747	HUH7_ASYNC	FOXA1	FOXA1	FOXA1
GSE39241	Transcription factor binding site predictions	MA0148	Computation of SNV impact scores	Validation using heterozygous TF binding events	GSE39241_HUH7_MITO_FOXA1_FOXA1	manta2_mongodb_dump.tgz	Zenodo	doi:10.5281/zenodo.1044747	https://doi.org/10.5281/zenodo.1044747	HUH7_MITO	FOXA1	FOXA1	FOXA1
GSE39263	Transcription factor binding site predictions	MA0088	Computation of SNV impact scores	Validation using heterozygous TF binding events	GSE39263_FLP143HA_T0_ZNF143_ZNF143	manta2_mongodb_dump.tgz	Zenodo	doi:10.5281/zenodo.1044747	https://doi.org/10.5281/zenodo.1044747	FLP143HA_T0	ZNF143	ZNF143	ZNF143
GSE39263	Transcription factor binding site predictions	MA0088	Computation of SNV impact scores	Validation using heterozygous TF binding events	GSE39263_FLP143HA_T4_ZNF143_ZNF143	manta2_mongodb_dump.tgz	Zenodo	doi:10.5281/zenodo.1044747	https://doi.org/10.5281/zenodo.1044747	FLP143HA_T4	ZNF143	ZNF143	ZNF143
GSE39263	Transcription factor binding site predictions	MA0088	Computation of SNV impact scores	Validation using heterozygous TF binding events	GSE39263_FLP76_T4_ZNF143_ZNF143	manta2_mongodb_dump.tgz	Zenodo	doi:10.5281/zenodo.1044747	https://doi.org/10.5281/zenodo.1044747	FLP76_T4	ZNF143	ZNF143	ZNF143
GSE39263	Transcription factor binding site predictions	MA0088	Computation of SNV impact scores	Validation using heterozygous TF binding events	GSE39263_HEK293T_ZNF143_ZNF143	manta2_mongodb_dump.tgz	Zenodo	doi:10.5281/zenodo.1044747	https://doi.org/10.5281/zenodo.1044747	HEK293T	ZNF143	ZNF143	ZNF143
GSE39263	Transcription factor binding site predictions	MA0088	Computation of SNV impact scores	Validation using heterozygous TF binding events	GSE39263_HELA_ZNF143_ZNF143	manta2_mongodb_dump.tgz	Zenodo	doi:10.5281/zenodo.1044747	https://doi.org/10.5281/zenodo.1044747	HELA	ZNF143	ZNF143	ZNF143
GSE39263	Transcription factor binding site predictions	MA0088	Computation of SNV impact scores	Validation using heterozygous TF binding events	GSE39263_HPBALL_ZNF143_ZNF143	manta2_mongodb_dump.tgz	Zenodo	doi:10.5281/zenodo.1044747	https://doi.org/10.5281/zenodo.1044747	HPBALL	ZNF143	ZNF143	ZNF143
GSE39263	Transcription factor binding site predictions	MA0088	Computation of SNV impact scores	Validation using heterozygous TF binding events	GSE39263_K562_ZNF143_ZNF143	manta2_mongodb_dump.tgz	Zenodo	doi:10.5281/zenodo.1044747	https://doi.org/10.5281/zenodo.1044747	K562	ZNF143	ZNF143	ZNF143
GSE39459	Transcription factor binding site predictions	MA0007	Computation of SNV impact scores	Validation using heterozygous TF binding events	GSE39459_LNCAP_ABL_AR_AR	manta2_mongodb_dump.tgz	Zenodo	doi:10.5281/zenodo.1044747	https://doi.org/10.5281/zenodo.1044747	LNCAP_ABL	AR	AR	AR
GSE39912	Transcription factor binding site predictions	MA0106	Computation of SNV impact scores	Validation using heterozygous TF binding events	GSE39912_ESC_DAMAGED_TP53_TP53	manta2_mongodb_dump.tgz	Zenodo	doi:10.5281/zenodo.1044747	https://doi.org/10.5281/zenodo.1044747	ESC_DAMAGED	TP53	TP53	TP53
GSE39912	Transcription factor binding site predictions	MA0106	Computation of SNV impact scores	Validation using heterozygous TF binding events	GSE39912_ESC_DIFF_TP53_TP53	manta2_mongodb_dump.tgz	Zenodo	doi:10.5281/zenodo.1044747	https://doi.org/10.5281/zenodo.1044747	ESC_DIFF	TP53	TP53	TP53
GSE39912	Transcription factor binding site predictions	MA0106	Computation of SNV impact scores	Validation using heterozygous TF binding events	GSE39912_ESC_H9_TP53_TP53	manta2_mongodb_dump.tgz	Zenodo	doi:10.5281/zenodo.1044747	https://doi.org/10.5281/zenodo.1044747	ESC_H9	TP53	TP53	TP53
GSE39998	Transcription factor binding site predictions	MA0148	Computation of SNV impact scores	Validation using heterozygous TF binding events	GSE39998_NCIH3122_FOXA1_FOXA1	manta2_mongodb_dump.tgz	Zenodo	doi:10.5281/zenodo.1044747	https://doi.org/10.5281/zenodo.1044747	NCIH3122	FOXA1	FOXA1	FOXA1
GSE40050	Transcription factor binding site predictions	MA0007	Computation of SNV impact scores	Validation using heterozygous TF binding events	GSE40050_22RV1_AR_AR	manta2_mongodb_dump.tgz	Zenodo	doi:10.5281/zenodo.1044747	https://doi.org/10.5281/zenodo.1044747	22RV1	AR	AR	AR
GSE40050	Transcription factor binding site predictions	MA0007	Computation of SNV impact scores	Validation using heterozygous TF binding events	GSE40050_22RV1_DHT_AR_AR	manta2_mongodb_dump.tgz	Zenodo	doi:10.5281/zenodo.1044747	https://doi.org/10.5281/zenodo.1044747	22RV1_DHT	AR	AR	AR
GSE40050	Transcription factor binding site predictions	MA0007	Computation of SNV impact scores	Validation using heterozygous TF binding events	GSE40050_C42B_AR_AR	manta2_mongodb_dump.tgz	Zenodo	doi:10.5281/zenodo.1044747	https://doi.org/10.5281/zenodo.1044747	C42B	AR	AR	AR
GSE40050	Transcription factor binding site predictions	MA0148	Computation of SNV impact scores	Validation using heterozygous TF binding events	GSE40050_C42B_FOXA1_FOXA1	manta2_mongodb_dump.tgz	Zenodo	doi:10.5281/zenodo.1044747	https://doi.org/10.5281/zenodo.1044747	C42B	FOXA1	FOXA1	FOXA1
GSE40050	Transcription factor binding site predictions	MA0007	Computation of SNV impact scores	Validation using heterozygous TF binding events	GSE40050_C42B_DHT_AR_AR	manta2_mongodb_dump.tgz	Zenodo	doi:10.5281/zenodo.1044747	https://doi.org/10.5281/zenodo.1044747	C42B_DHT	AR	AR	AR
GSE40050	Transcription factor binding site predictions	MA0148	Computation of SNV impact scores	Validation using heterozygous TF binding events	GSE40050_C42B_DHT_FOXA1_FOXA1	manta2_mongodb_dump.tgz	Zenodo	doi:10.5281/zenodo.1044747	https://doi.org/10.5281/zenodo.1044747	C42B_DHT	FOXA1	FOXA1	FOXA1
GSE40050	Transcription factor binding site predictions	MA0007	Computation of SNV impact scores	Validation using heterozygous TF binding events	GSE40050_LNCAP_DHT_AR_AR	manta2_mongodb_dump.tgz	Zenodo	doi:10.5281/zenodo.1044747	https://doi.org/10.5281/zenodo.1044747	LNCAP_DHT	AR	AR	AR
GSE40129	Transcription factor binding site predictions	MA0037	Computation of SNV impact scores	Validation using heterozygous TF binding events	GSE40129_MCF7_GATA3_GATA3	manta2_mongodb_dump.tgz	Zenodo	doi:10.5281/zenodo.1044747	https://doi.org/10.5281/zenodo.1044747	MCF7	GATA3	GATA3	GATA3
GSE40129	Transcription factor binding site predictions	MA0037	Computation of SNV impact scores	Validation using heterozygous TF binding events	GSE40129_MCF7_E2_GATA3_GATA3	manta2_mongodb_dump.tgz	Zenodo	doi:10.5281/zenodo.1044747	https://doi.org/10.5281/zenodo.1044747	MCF7_E2	GATA3	GATA3	GATA3
GSE40129	Transcription factor binding site predictions	MA0148	Computation of SNV impact scores	Validation using heterozygous TF binding events	GSE40129_MCF7_SICTR_FOXA1_FOXA1	manta2_mongodb_dump.tgz	Zenodo	doi:10.5281/zenodo.1044747	https://doi.org/10.5281/zenodo.1044747	MCF7_SICTR	FOXA1	FOXA1	FOXA1
GSE40129	Transcription factor binding site predictions	MA0112	Computation of SNV impact scores	Validation using heterozygous TF binding events	GSE40129_MCF7_SICTR_E2_ESR1_ESR1	manta2_mongodb_dump.tgz	Zenodo	doi:10.5281/zenodo.1044747	https://doi.org/10.5281/zenodo.1044747	MCF7_SICTR_E2	ESR1	ESR1	ESR1
GSE40129	Transcription factor binding site predictions	MA0148	Computation of SNV impact scores	Validation using heterozygous TF binding events	GSE40129_MCF7_SIGATA_FOXA1_FOXA1	manta2_mongodb_dump.tgz	Zenodo	doi:10.5281/zenodo.1044747	https://doi.org/10.5281/zenodo.1044747	MCF7_SIGATA	FOXA1	FOXA1	FOXA1
GSE40129	Transcription factor binding site predictions	MA0112	Computation of SNV impact scores	Validation using heterozygous TF binding events	GSE40129_MCF7_SIGATA_E2_ESR1_ESR1	manta2_mongodb_dump.tgz	Zenodo	doi:10.5281/zenodo.1044747	https://doi.org/10.5281/zenodo.1044747	MCF7_SIGATA_E2	ESR1	ESR1	ESR1
GSE40129	Transcription factor binding site predictions	MA0112	Computation of SNV impact scores	Validation using heterozygous TF binding events	GSE40129_ZR751_SICTR_E2_ESR1_ESR1	manta2_mongodb_dump.tgz	Zenodo	doi:10.5281/zenodo.1044747	https://doi.org/10.5281/zenodo.1044747	ZR751_SICTR_E2	ESR1	ESR1	ESR1
GSE40129	Transcription factor binding site predictions	MA0112	Computation of SNV impact scores	Validation using heterozygous TF binding events	GSE40129_ZR751_SIGATA_E2_ESR1_ESR1	manta2_mongodb_dump.tgz	Zenodo	doi:10.5281/zenodo.1044747	https://doi.org/10.5281/zenodo.1044747	ZR751_SIGATA_E2	ESR1	ESR1	ESR1
GSE40343	Transcription factor binding site predictions	MA0758	Computation of SNV impact scores	Validation using heterozygous TF binding events	GSE40343_IMR90_E2F7_E2F7	manta2_mongodb_dump.tgz	Zenodo	doi:10.5281/zenodo.1044747	https://doi.org/10.5281/zenodo.1044747	IMR90	E2F7	E2F7	E2F7
GSE40343	Transcription factor binding site predictions	MA0758	Computation of SNV impact scores	Validation using heterozygous TF binding events	GSE40343_IMR90_QUIES_E2F7_E2F7	manta2_mongodb_dump.tgz	Zenodo	doi:10.5281/zenodo.1044747	https://doi.org/10.5281/zenodo.1044747	IMR90_QUIES	E2F7	E2F7	E2F7
GSE40343	Transcription factor binding site predictions	MA0758	Computation of SNV impact scores	Validation using heterozygous TF binding events	GSE40343_IMR90_SENES_E2F7_E2F7_E2F7	manta2_mongodb_dump.tgz	Zenodo	doi:10.5281/zenodo.1044747	https://doi.org/10.5281/zenodo.1044747	IMR90_SENES_E2F7	E2F7	E2F7	E2F7
GSE40343	Transcription factor binding site predictions	MA0758	Computation of SNV impact scores	Validation using heterozygous TF binding events	GSE40343_IMR90_SENES_SHCTR_E2F7_E2F7	manta2_mongodb_dump.tgz	Zenodo	doi:10.5281/zenodo.1044747	https://doi.org/10.5281/zenodo.1044747	IMR90_SENES_SHCTR	E2F7	E2F7	E2F7
GSE40343	Transcription factor binding site predictions	MA0758	Computation of SNV impact scores	Validation using heterozygous TF binding events	GSE40343_IMR90_SENES_SHRB_E2F7_E2F7	manta2_mongodb_dump.tgz	Zenodo	doi:10.5281/zenodo.1044747	https://doi.org/10.5281/zenodo.1044747	IMR90_SENES_SHRB	E2F7	E2F7	E2F7
GSE41048	Transcription factor binding site predictions	MA0139	Computation of SNV impact scores	Validation using heterozygous TF binding events	GSE41048_WI38VA13_CTCF_CTCF	manta2_mongodb_dump.tgz	Zenodo	doi:10.5281/zenodo.1044747	https://doi.org/10.5281/zenodo.1044747	WI38VA13	CTCF	CTCF	CTCF
GSE41105	Transcription factor binding site predictions	MA0058	Computation of SNV impact scores	Validation using heterozygous TF binding events	GSE41105_H128_MAX_MAX	manta2_mongodb_dump.tgz	Zenodo	doi:10.5281/zenodo.1044747	https://doi.org/10.5281/zenodo.1044747	H128	MAX	MAX	MAX
GSE41105	Transcription factor binding site predictions	MA0147	Computation of SNV impact scores	Validation using heterozygous TF binding events	GSE41105_H128_MYC_MYC	manta2_mongodb_dump.tgz	Zenodo	doi:10.5281/zenodo.1044747	https://doi.org/10.5281/zenodo.1044747	H128	MYC	MYC	MYC
GSE41105	Transcription factor binding site predictions	MA0058	Computation of SNV impact scores	Validation using heterozygous TF binding events	GSE41105_NCIH2171_MAX_MAX	manta2_mongodb_dump.tgz	Zenodo	doi:10.5281/zenodo.1044747	https://doi.org/10.5281/zenodo.1044747	NCIH2171	MAX	MAX	MAX
GSE41105	Transcription factor binding site predictions	MA0147	Computation of SNV impact scores	Validation using heterozygous TF binding events	GSE41105_NCIH2171_MYC_MYC	manta2_mongodb_dump.tgz	Zenodo	doi:10.5281/zenodo.1044747	https://doi.org/10.5281/zenodo.1044747	NCIH2171	MYC	MYC	MYC
GSE41166	Transcription factor binding site predictions	MA0098	Computation of SNV impact scores	Validation using heterozygous TF binding events	GSE41166_HUVEC_ETS1_ETS1	manta2_mongodb_dump.tgz	Zenodo	doi:10.5281/zenodo.1044747	https://doi.org/10.5281/zenodo.1044747	HUVEC	ETS1	ETS1	ETS1
GSE41166	Transcription factor binding site predictions	MA0098	Computation of SNV impact scores	Validation using heterozygous TF binding events	GSE41166_HUVEC_VEGF_12H_ETS1_ETS1	manta2_mongodb_dump.tgz	Zenodo	doi:10.5281/zenodo.1044747	https://doi.org/10.5281/zenodo.1044747	HUVEC_VEGF_12H	ETS1	ETS1	ETS1
GSE41166	Transcription factor binding site predictions	MA0098	Computation of SNV impact scores	Validation using heterozygous TF binding events	GSE41166_HUVEC_VEGF_1H_ETS1_ETS1	manta2_mongodb_dump.tgz	Zenodo	doi:10.5281/zenodo.1044747	https://doi.org/10.5281/zenodo.1044747	HUVEC_VEGF_1H	ETS1	ETS1	ETS1
GSE41166	Transcription factor binding site predictions	MA0098	Computation of SNV impact scores	Validation using heterozygous TF binding events	GSE41166_HUVEC_VEGF_4H_ETS1_ETS1	manta2_mongodb_dump.tgz	Zenodo	doi:10.5281/zenodo.1044747	https://doi.org/10.5281/zenodo.1044747	HUVEC_VEGF_4H	ETS1	ETS1	ETS1
GSE41234	Transcription factor binding site predictions	MA0814	Computation of SNV impact scores	Validation using heterozygous TF binding events	GSE41234_A375_DMSO_TFAP2C_TFAP2C(VAR.2)	manta2_mongodb_dump.tgz	Zenodo	doi:10.5281/zenodo.1044747	https://doi.org/10.5281/zenodo.1044747	A375_DMSO	TFAP2C	TFAP2C	TFAP2C(VAR.2)
GSE41234	Transcription factor binding site predictions	MA0815	Computation of SNV impact scores	Validation using heterozygous TF binding events	GSE41234_A375_DMSO_TFAP2C_TFAP2C(VAR.3)	manta2_mongodb_dump.tgz	Zenodo	doi:10.5281/zenodo.1044747	https://doi.org/10.5281/zenodo.1044747	A375_DMSO	TFAP2C	TFAP2C	TFAP2C(VAR.3)
GSE41234	Transcription factor binding site predictions	MA0524	Computation of SNV impact scores	Validation using heterozygous TF binding events	GSE41234_A375_DMSO_TFAP2C_TFAP2C	manta2_mongodb_dump.tgz	Zenodo	doi:10.5281/zenodo.1044747	https://doi.org/10.5281/zenodo.1044747	A375_DMSO	TFAP2C	TFAP2C	TFAP2C
GSE41561	Transcription factor binding site predictions	MA0112	Computation of SNV impact scores	Validation using heterozygous TF binding events	GSE41561_MCF7_ESR1_ESR1	manta2_mongodb_dump.tgz	Zenodo	doi:10.5281/zenodo.1044747	https://doi.org/10.5281/zenodo.1044747	MCF7	ESR1	ESR1	ESR1
GSE41561	Transcription factor binding site predictions	MA0039	Computation of SNV impact scores	Validation using heterozygous TF binding events	GSE41561_MCF7_KLF4_KLF4	manta2_mongodb_dump.tgz	Zenodo	doi:10.5281/zenodo.1044747	https://doi.org/10.5281/zenodo.1044747	MCF7	KLF4	KLF4	KLF4
GSE41561	Transcription factor binding site predictions	MA0017	Computation of SNV impact scores	Validation using heterozygous TF binding events	GSE41561_MCF7_NR2F1_NR2F1	manta2_mongodb_dump.tgz	Zenodo	doi:10.5281/zenodo.1044747	https://doi.org/10.5281/zenodo.1044747	MCF7	NR2F1	NR2F1	NR2F1
GSE41561	Transcription factor binding site predictions	MA0470	Computation of SNV impact scores	Validation using heterozygous TF binding events	GSE41561_MCF7_ICI_E2F4_E2F4	manta2_mongodb_dump.tgz	Zenodo	doi:10.5281/zenodo.1044747	https://doi.org/10.5281/zenodo.1044747	MCF7_ICI	E2F4	E2F4	E2F4
GSE41561	Transcription factor binding site predictions	MA0470	Computation of SNV impact scores	Validation using heterozygous TF binding events	GSE41561_MCF7_TAM_E2F4_E2F4	manta2_mongodb_dump.tgz	Zenodo	doi:10.5281/zenodo.1044747	https://doi.org/10.5281/zenodo.1044747	MCF7_TAM	E2F4	E2F4	E2F4
GSE41629	Transcription factor binding site predictions	MA0102	Computation of SNV impact scores	Validation using heterozygous TF binding events	GSE41629_SGBS_CEBPA_CEBPA	manta2_mongodb_dump.tgz	Zenodo	doi:10.5281/zenodo.1044747	https://doi.org/10.5281/zenodo.1044747	SGBS	CEBPA	CEBPA	CEBPA
GSE41629	Transcription factor binding site predictions	MA0494	Computation of SNV impact scores	Validation using heterozygous TF binding events	GSE41629_SGBS_NR1H3_NR1H3::RXRA	manta2_mongodb_dump.tgz	Zenodo	doi:10.5281/zenodo.1044747	https://doi.org/10.5281/zenodo.1044747	SGBS	NR1H3	NR1H3	NR1H3::RXRA
GSE41629	Transcription factor binding site predictions	MA0066	Computation of SNV impact scores	Validation using heterozygous TF binding events	GSE41629_SGBS_PPARG_PPARG	manta2_mongodb_dump.tgz	Zenodo	doi:10.5281/zenodo.1044747	https://doi.org/10.5281/zenodo.1044747	SGBS	PPARG	PPARG	PPARG
GSE41820	Transcription factor binding site predictions	MA0006	Computation of SNV impact scores	Validation using heterozygous TF binding events	GSE41820_MCF7_AHR_AHR::ARNT	manta2_mongodb_dump.tgz	Zenodo	doi:10.5281/zenodo.1044747	https://doi.org/10.5281/zenodo.1044747	MCF7	AHR	AHR	AHR::ARNT
GSE41820	Transcription factor binding site predictions	MA0004	Computation of SNV impact scores	Validation using heterozygous TF binding events	GSE41820_MCF7_ARNT_ARNT	manta2_mongodb_dump.tgz	Zenodo	doi:10.5281/zenodo.1044747	https://doi.org/10.5281/zenodo.1044747	MCF7	ARNT	ARNT	ARNT
GSE42161	Transcription factor binding site predictions	MA0058	Computation of SNV impact scores	Validation using heterozygous TF binding events	GSE42161_MM1S_JQ1_MAX_MAX	manta2_mongodb_dump.tgz	Zenodo	doi:10.5281/zenodo.1044747	https://doi.org/10.5281/zenodo.1044747	MM1S_JQ1	MAX	MAX	MAX
GSE42161	Transcription factor binding site predictions	MA0147	Computation of SNV impact scores	Validation using heterozygous TF binding events	GSE42161_MM1S_JQ1_MYC_MYC	manta2_mongodb_dump.tgz	Zenodo	doi:10.5281/zenodo.1044747	https://doi.org/10.5281/zenodo.1044747	MM1S_JQ1	MYC	MYC	MYC
GSE42262	Transcription factor binding site predictions	MA0058	Computation of SNV impact scores	Validation using heterozygous TF binding events	GSE42262_P4936_MAX_MAX	manta2_mongodb_dump.tgz	Zenodo	doi:10.5281/zenodo.1044747	https://doi.org/10.5281/zenodo.1044747	P4936	MAX	MAX	MAX
GSE42262	Transcription factor binding site predictions	MA0147	Computation of SNV impact scores	Validation using heterozygous TF binding events	GSE42262_P4936_MYC_MYC	manta2_mongodb_dump.tgz	Zenodo	doi:10.5281/zenodo.1044747	https://doi.org/10.5281/zenodo.1044747	P4936	MYC	MYC	MYC
GSE42390	Transcription factor binding site predictions	MA0091	Computation of SNV impact scores	Validation using heterozygous TF binding events	GSE42390_ERYTHROID_TAL1_TAL1::TCF3	manta2_mongodb_dump.tgz	Zenodo	doi:10.5281/zenodo.1044747	https://doi.org/10.5281/zenodo.1044747	ERYTHROID	TAL1	TAL1	TAL1::TCF3
GSE42575	Transcription factor binding site predictions	MA0002	Computation of SNV impact scores	Validation using heterozygous TF binding events	GSE42575_JURKAT_RUNX1_RUNX1	manta2_mongodb_dump.tgz	Zenodo	doi:10.5281/zenodo.1044747	https://doi.org/10.5281/zenodo.1044747	JURKAT	RUNX1	RUNX1	RUNX1
GSE42728	Transcription factor binding site predictions	MA0106	Computation of SNV impact scores	Validation using heterozygous TF binding events	GSE42728_IMR90_TP53_TP53	manta2_mongodb_dump.tgz	Zenodo	doi:10.5281/zenodo.1044747	https://doi.org/10.5281/zenodo.1044747	IMR90	TP53	TP53	TP53
GSE42728	Transcription factor binding site predictions	MA0106	Computation of SNV impact scores	Validation using heterozygous TF binding events	GSE42728_IMR90_SENES_SHLUC_TP53_TP53	manta2_mongodb_dump.tgz	Zenodo	doi:10.5281/zenodo.1044747	https://doi.org/10.5281/zenodo.1044747	IMR90_SENES_SHLUC	TP53	TP53	TP53
GSE42728	Transcription factor binding site predictions	MA0106	Computation of SNV impact scores	Validation using heterozygous TF binding events	GSE42728_IMR90_SENES_SHP53_TP53_TP53	manta2_mongodb_dump.tgz	Zenodo	doi:10.5281/zenodo.1044747	https://doi.org/10.5281/zenodo.1044747	IMR90_SENES_SHP53	TP53	TP53	TP53
GSE43036	Transcription factor binding site predictions	MA0050	Computation of SNV impact scores	Validation using heterozygous TF binding events	GSE43036_CD14_IRF1_IRF1	manta2_mongodb_dump.tgz	Zenodo	doi:10.5281/zenodo.1044747	https://doi.org/10.5281/zenodo.1044747	CD14	IRF1	IRF1	IRF1
GSE43036	Transcription factor binding site predictions	MA0137	Computation of SNV impact scores	Validation using heterozygous TF binding events	GSE43036_CD14_STAT1_STAT1	manta2_mongodb_dump.tgz	Zenodo	doi:10.5281/zenodo.1044747	https://doi.org/10.5281/zenodo.1044747	CD14	STAT1	STAT1	STAT1
GSE43036	Transcription factor binding site predictions	MA0137	Computation of SNV impact scores	Validation using heterozygous TF binding events	GSE43036_CD14_INFG_STAT1_STAT1	manta2_mongodb_dump.tgz	Zenodo	doi:10.5281/zenodo.1044747	https://doi.org/10.5281/zenodo.1044747	CD14_INFG	STAT1	STAT1	STAT1
GSE43036	Transcription factor binding site predictions	MA0137	Computation of SNV impact scores	Validation using heterozygous TF binding events	GSE43036_CD14_INFG_LPS_STAT1_STAT1	manta2_mongodb_dump.tgz	Zenodo	doi:10.5281/zenodo.1044747	https://doi.org/10.5281/zenodo.1044747	CD14_INFG_LPS	STAT1	STAT1	STAT1
GSE43036	Transcription factor binding site predictions	MA0050	Computation of SNV impact scores	Validation using heterozygous TF binding events	GSE43036_CD14_LPS_IRF1_IRF1	manta2_mongodb_dump.tgz	Zenodo	doi:10.5281/zenodo.1044747	https://doi.org/10.5281/zenodo.1044747	CD14_LPS	IRF1	IRF1	IRF1
GSE43036	Transcription factor binding site predictions	MA0137	Computation of SNV impact scores	Validation using heterozygous TF binding events	GSE43036_CD14_LPS_STAT1_STAT1	manta2_mongodb_dump.tgz	Zenodo	doi:10.5281/zenodo.1044747	https://doi.org/10.5281/zenodo.1044747	CD14_LPS	STAT1	STAT1	STAT1
GSE43070	Transcription factor binding site predictions	MA0107	Computation of SNV impact scores	Validation using heterozygous TF binding events	GSE43070_HUVEC_TNF_RELA_RELA	manta2_mongodb_dump.tgz	Zenodo	doi:10.5281/zenodo.1044747	https://doi.org/10.5281/zenodo.1044747	HUVEC_TNF	RELA	RELA	RELA
GSE43070	Transcription factor binding site predictions	MA0139	Computation of SNV impact scores	Validation using heterozygous TF binding events	GSE43070_IMR90_CTCF_CTCF	manta2_mongodb_dump.tgz	Zenodo	doi:10.5281/zenodo.1044747	https://doi.org/10.5281/zenodo.1044747	IMR90	CTCF	CTCF	CTCF
GSE43070	Transcription factor binding site predictions	MA0107	Computation of SNV impact scores	Validation using heterozygous TF binding events	GSE43070_IMR90_RELA_RELA	manta2_mongodb_dump.tgz	Zenodo	doi:10.5281/zenodo.1044747	https://doi.org/10.5281/zenodo.1044747	IMR90	RELA	RELA	RELA
GSE43070	Transcription factor binding site predictions	MA0107	Computation of SNV impact scores	Validation using heterozygous TF binding events	GSE43070_IMR90_TNF_RELA_RELA	manta2_mongodb_dump.tgz	Zenodo	doi:10.5281/zenodo.1044747	https://doi.org/10.5281/zenodo.1044747	IMR90_TNF	RELA	RELA	RELA
GSE43098	Transcription factor binding site predictions	MA0139	Computation of SNV impact scores	Validation using heterozygous TF binding events	GSE43098_MONOCYTE_BLOOD_CTCF_CTCF	manta2_mongodb_dump.tgz	Zenodo	doi:10.5281/zenodo.1044747	https://doi.org/10.5281/zenodo.1044747	MONOCYTE_BLOOD	CTCF	CTCF	CTCF
GSE43098	Transcription factor binding site predictions	MA0139	Computation of SNV impact scores	Validation using heterozygous TF binding events	GSE43098_MONOCYTE_MACROPHAGE_CTCF_CTCF	manta2_mongodb_dump.tgz	Zenodo	doi:10.5281/zenodo.1044747	https://doi.org/10.5281/zenodo.1044747	MONOCYTE_MACROPHAGE	CTCF	CTCF	CTCF
GSE43109	Transcription factor binding site predictions	MA1106	Computation of SNV impact scores	Validation using heterozygous TF binding events	GSE43109_MACROPHAGE_HYPO_HIF1A_HIF1A	manta2_mongodb_dump.tgz	Zenodo	doi:10.5281/zenodo.1044747	https://doi.org/10.5281/zenodo.1044747	MACROPHAGE_HYPO	HIF1A	HIF1A	HIF1A
GSE43109	Transcription factor binding site predictions	MA1106	Computation of SNV impact scores	Validation using heterozygous TF binding events	GSE43109_MACROPHAGE_HYPO_IL_HIF1A_HIF1A	manta2_mongodb_dump.tgz	Zenodo	doi:10.5281/zenodo.1044747	https://doi.org/10.5281/zenodo.1044747	MACROPHAGE_HYPO_IL	HIF1A	HIF1A	HIF1A
GSE43109	Transcription factor binding site predictions	MA1106	Computation of SNV impact scores	Validation using heterozygous TF binding events	GSE43109_MACROPHAGE_NORMO_IL_HIF1A_HIF1A	manta2_mongodb_dump.tgz	Zenodo	doi:10.5281/zenodo.1044747	https://doi.org/10.5281/zenodo.1044747	MACROPHAGE_NORMO_IL	HIF1A	HIF1A	HIF1A
GSE43111	Transcription factor binding site predictions	MA0525	Computation of SNV impact scores	Validation using heterozygous TF binding events	GSE43111_EP156T_TP63_TP63	manta2_mongodb_dump.tgz	Zenodo	doi:10.5281/zenodo.1044747	https://doi.org/10.5281/zenodo.1044747	EP156T	TP63	TP63	TP63
GSE43147	Transcription factor binding site predictions	MA0146	Computation of SNV impact scores	Validation using heterozygous TF binding events	GSE43147_NOMO1_ZFX_ZFX	manta2_mongodb_dump.tgz	Zenodo	doi:10.5281/zenodo.1044747	https://doi.org/10.5281/zenodo.1044747	NOMO1	ZFX	ZFX	ZFX
GSE43147	Transcription factor binding site predictions	MA0146	Computation of SNV impact scores	Validation using heterozygous TF binding events	GSE43147_RPMI8402_ZFX_ZFX	manta2_mongodb_dump.tgz	Zenodo	doi:10.5281/zenodo.1044747	https://doi.org/10.5281/zenodo.1044747	RPMI8402	ZFX	ZFX	ZFX
GSE43350	Transcription factor binding site predictions	MA0463	Computation of SNV impact scores	Validation using heterozygous TF binding events	GSE43350_BCELL_GERMINAL_CENTER_BCL6_BCL6	manta2_mongodb_dump.tgz	Zenodo	doi:10.5281/zenodo.1044747	https://doi.org/10.5281/zenodo.1044747	BCELL_GERMINAL_CENTER	BCL6	BCL6	BCL6
GSE43625	Transcription factor binding site predictions	MA0035	Computation of SNV impact scores	Validation using heterozygous TF binding events	GSE43625_ERYTHROID_R3R4_GATA1_GATA1	manta2_mongodb_dump.tgz	Zenodo	doi:10.5281/zenodo.1044747	https://doi.org/10.5281/zenodo.1044747	ERYTHROID_R3R4	GATA1	GATA1	GATA1
GSE43625	Transcription factor binding site predictions	MA0493	Computation of SNV impact scores	Validation using heterozygous TF binding events	GSE43625_ERYTHROID_R3R4_KLF1_KLF1	manta2_mongodb_dump.tgz	Zenodo	doi:10.5281/zenodo.1044747	https://doi.org/10.5281/zenodo.1044747	ERYTHROID_R3R4	KLF1	KLF1	KLF1
GSE43625	Transcription factor binding site predictions	MA0841	Computation of SNV impact scores	Validation using heterozygous TF binding events	GSE43625_ERYTHROID_R3R4_NFE2_NFE2	manta2_mongodb_dump.tgz	Zenodo	doi:10.5281/zenodo.1044747	https://doi.org/10.5281/zenodo.1044747	ERYTHROID_R3R4	NFE2	NFE2	NFE2
GSE43720	Transcription factor binding site predictions	MA0007	Computation of SNV impact scores	Validation using heterozygous TF binding events	GSE43720_LNCAP_AR_AR	manta2_mongodb_dump.tgz	Zenodo	doi:10.5281/zenodo.1044747	https://doi.org/10.5281/zenodo.1044747	LNCAP	AR	AR	AR
GSE43720	Transcription factor binding site predictions	MA0007	Computation of SNV impact scores	Validation using heterozygous TF binding events	GSE43720_LNCAP_DHT_AR_AR	manta2_mongodb_dump.tgz	Zenodo	doi:10.5281/zenodo.1044747	https://doi.org/10.5281/zenodo.1044747	LNCAP_DHT	AR	AR	AR
GSE43743	Transcription factor binding site predictions	MA0139	Computation of SNV impact scores	Validation using heterozygous TF binding events	GSE43743_MM1S_CTCF_CTCF	manta2_mongodb_dump.tgz	Zenodo	doi:10.5281/zenodo.1044747	https://doi.org/10.5281/zenodo.1044747	MM1S	CTCF	CTCF	CTCF
GSE43834	Transcription factor binding site predictions	MA0521	Computation of SNV impact scores	Validation using heterozygous TF binding events	GSE43834_KASUMI1_TCF12_TCF12	manta2_mongodb_dump.tgz	Zenodo	doi:10.5281/zenodo.1044747	https://doi.org/10.5281/zenodo.1044747	KASUMI1	TCF12	TCF12	TCF12
GSE43834	Transcription factor binding site predictions	MA0522	Computation of SNV impact scores	Validation using heterozygous TF binding events	GSE43834_KASUMI1_TCF3_TCF3	manta2_mongodb_dump.tgz	Zenodo	doi:10.5281/zenodo.1044747	https://doi.org/10.5281/zenodo.1044747	KASUMI1	TCF3	TCF3	TCF3
GSE43876	Transcription factor binding site predictions	MA0818	Computation of SNV impact scores	Validation using heterozygous TF binding events	GSE43876_CAL1_BHLHE22_BHLHE22	manta2_mongodb_dump.tgz	Zenodo	doi:10.5281/zenodo.1044747	https://doi.org/10.5281/zenodo.1044747	CAL1	BHLHE22	BHLHE22	BHLHE22
GSE43985	Transcription factor binding site predictions	MA0112	Computation of SNV impact scores	Validation using heterozygous TF binding events	GSE43985_VCAP_E2_ESR1_ESR1	manta2_mongodb_dump.tgz	Zenodo	doi:10.5281/zenodo.1044747	https://doi.org/10.5281/zenodo.1044747	VCAP_E2	ESR1	ESR1	ESR1
GSE43985	Transcription factor binding site predictions	MA0112	Computation of SNV impact scores	Validation using heterozygous TF binding events	GSE43985_VCAP_E2_ERA_ESR1_ESR1	manta2_mongodb_dump.tgz	Zenodo	doi:10.5281/zenodo.1044747	https://doi.org/10.5281/zenodo.1044747	VCAP_E2_ERA	ESR1	ESR1	ESR1
GSE44236	Transcription factor binding site predictions	MA0603	Computation of SNV impact scores	Validation using heterozygous TF binding events	GSE44236_U2OS_ARNTL_ARNTL	manta2_mongodb_dump.tgz	Zenodo	doi:10.5281/zenodo.1044747	https://doi.org/10.5281/zenodo.1044747	U2OS	ARNTL	ARNTL	ARNTL
GSE44236	Transcription factor binding site predictions	MA0819	Computation of SNV impact scores	Validation using heterozygous TF binding events	GSE44236_U2OS_CLOCK_CLOCK	manta2_mongodb_dump.tgz	Zenodo	doi:10.5281/zenodo.1044747	https://doi.org/10.5281/zenodo.1044747	U2OS	CLOCK	CLOCK	CLOCK
GSE44416	Transcription factor binding site predictions	MA0809	Computation of SNV impact scores	Validation using heterozygous TF binding events	GSE44416_MKN28_TEAD4_TEAD4	manta2_mongodb_dump.tgz	Zenodo	doi:10.5281/zenodo.1044747	https://doi.org/10.5281/zenodo.1044747	MKN28	TEAD4	TEAD4	TEAD4
GSE44416	Transcription factor binding site predictions	MA0809	Computation of SNV impact scores	Validation using heterozygous TF binding events	GSE44416_SNU216_TEAD4_TEAD4	manta2_mongodb_dump.tgz	Zenodo	doi:10.5281/zenodo.1044747	https://doi.org/10.5281/zenodo.1044747	SNU216	TEAD4	TEAD4	TEAD4
GSE44420	Transcription factor binding site predictions	MA1101	Computation of SNV impact scores	Validation using heterozygous TF binding events	GSE44420_OCILY7_BACH2_BACH2	manta2_mongodb_dump.tgz	Zenodo	doi:10.5281/zenodo.1044747	https://doi.org/10.5281/zenodo.1044747	OCILY7	BACH2	BACH2	BACH2
GSE44420	Transcription factor binding site predictions	MA0463	Computation of SNV impact scores	Validation using heterozygous TF binding events	GSE44420_OCILY7_BCL6_BCL6	manta2_mongodb_dump.tgz	Zenodo	doi:10.5281/zenodo.1044747	https://doi.org/10.5281/zenodo.1044747	OCILY7	BCL6	BCL6	BCL6
GSE44672	Transcription factor binding site predictions	MA0147	Computation of SNV impact scores	Validation using heterozygous TF binding events	GSE44672_HELA_MYC_MYC	manta2_mongodb_dump.tgz	Zenodo	doi:10.5281/zenodo.1044747	https://doi.org/10.5281/zenodo.1044747	HELA	MYC	MYC	MYC
GSE44672	Transcription factor binding site predictions	MA0147	Computation of SNV impact scores	Validation using heterozygous TF binding events	GSE44672_U2OS_MYC_MYC	manta2_mongodb_dump.tgz	Zenodo	doi:10.5281/zenodo.1044747	https://doi.org/10.5281/zenodo.1044747	U2OS	MYC	MYC	MYC
GSE44672	Transcription factor binding site predictions	MA0147	Computation of SNV impact scores	Validation using heterozygous TF binding events	GSE44672_U2OS_DOX_MYC_MYC	manta2_mongodb_dump.tgz	Zenodo	doi:10.5281/zenodo.1044747	https://doi.org/10.5281/zenodo.1044747	U2OS_DOX	MYC	MYC	MYC
GSE45201	Transcription factor binding site predictions	MA0523	Computation of SNV impact scores	Validation using heterozygous TF binding events	GSE45201_MDAMB453_TCF7L2_TCF7L2	manta2_mongodb_dump.tgz	Zenodo	doi:10.5281/zenodo.1044747	https://doi.org/10.5281/zenodo.1044747	MDAMB453	TCF7L2	TCF7L2	TCF7L2
GSE45201	Transcription factor binding site predictions	MA0148	Computation of SNV impact scores	Validation using heterozygous TF binding events	GSE45201_MDAMB453_DHT_FOXA1_FOXA1	manta2_mongodb_dump.tgz	Zenodo	doi:10.5281/zenodo.1044747	https://doi.org/10.5281/zenodo.1044747	MDAMB453_DHT	FOXA1	FOXA1	FOXA1
GSE45201	Transcription factor binding site predictions	MA0147	Computation of SNV impact scores	Validation using heterozygous TF binding events	GSE45201_MDAMB453_DHT_MYC_MYC	manta2_mongodb_dump.tgz	Zenodo	doi:10.5281/zenodo.1044747	https://doi.org/10.5281/zenodo.1044747	MDAMB453_DHT	MYC	MYC	MYC
GSE45201	Transcription factor binding site predictions	MA0523	Computation of SNV impact scores	Validation using heterozygous TF binding events	GSE45201_MDAMB453_DHT_TCF7L2_TCF7L2	manta2_mongodb_dump.tgz	Zenodo	doi:10.5281/zenodo.1044747	https://doi.org/10.5281/zenodo.1044747	MDAMB453_DHT	TCF7L2	TCF7L2	TCF7L2
GSE45394	Transcription factor binding site predictions	MA0146	Computation of SNV impact scores	Validation using heterozygous TF binding events	GSE45394_DAOY_ZFX_ZFX	manta2_mongodb_dump.tgz	Zenodo	doi:10.5281/zenodo.1044747	https://doi.org/10.5281/zenodo.1044747	DAOY	ZFX	ZFX	ZFX
GSE45638	Transcription factor binding site predictions	MA0113	Computation of SNV impact scores	Validation using heterozygous TF binding events	GSE45638_LCL_DEX_NR3C1_NR3C1	manta2_mongodb_dump.tgz	Zenodo	doi:10.5281/zenodo.1044747	https://doi.org/10.5281/zenodo.1044747	LCL_DEX	NR3C1	NR3C1	NR3C1
GSE45638	Transcription factor binding site predictions	MA0113	Computation of SNV impact scores	Validation using heterozygous TF binding events	GSE45638_LCL_ETOH_NR3C1_NR3C1	manta2_mongodb_dump.tgz	Zenodo	doi:10.5281/zenodo.1044747	https://doi.org/10.5281/zenodo.1044747	LCL_ETOH	NR3C1	NR3C1	NR3C1
GSE45738	Transcription factor binding site predictions	MA0002	Computation of SNV impact scores	Validation using heterozygous TF binding events	GSE45738_KASUMI1_RUNX1_RUNX1	manta2_mongodb_dump.tgz	Zenodo	doi:10.5281/zenodo.1044747	https://doi.org/10.5281/zenodo.1044747	KASUMI1	RUNX1	RUNX1	RUNX1
GSE45738	Transcription factor binding site predictions	MA0691	Computation of SNV impact scores	Validation using heterozygous TF binding events	GSE45738_KASUMI1_TFAP4_TFAP4	manta2_mongodb_dump.tgz	Zenodo	doi:10.5281/zenodo.1044747	https://doi.org/10.5281/zenodo.1044747	KASUMI1	TFAP4	TFAP4	TFAP4
GSE45822	Transcription factor binding site predictions	MA0112	Computation of SNV impact scores	Validation using heterozygous TF binding events	GSE45822_MCF7_ESR1_ESR1	manta2_mongodb_dump.tgz	Zenodo	doi:10.5281/zenodo.1044747	https://doi.org/10.5281/zenodo.1044747	MCF7	ESR1	ESR1	ESR1
GSE45852	Transcription factor binding site predictions	MA0486	Computation of SNV impact scores	Validation using heterozygous TF binding events	GSE45852_MCF7_HSF1_HSF1	manta2_mongodb_dump.tgz	Zenodo	doi:10.5281/zenodo.1044747	https://doi.org/10.5281/zenodo.1044747	MCF7	HSF1	HSF1	HSF1
GSE45852	Transcription factor binding site predictions	MA0486	Computation of SNV impact scores	Validation using heterozygous TF binding events	GSE45852_MCF7_CHX_10UM_HSF1_HSF1	manta2_mongodb_dump.tgz	Zenodo	doi:10.5281/zenodo.1044747	https://doi.org/10.5281/zenodo.1044747	MCF7_CHX_10UM	HSF1	HSF1	HSF1
GSE45852	Transcription factor binding site predictions	MA0486	Computation of SNV impact scores	Validation using heterozygous TF binding events	GSE45852_MO91_HSF1_HSF1	manta2_mongodb_dump.tgz	Zenodo	doi:10.5281/zenodo.1044747	https://doi.org/10.5281/zenodo.1044747	MO91	HSF1	HSF1	HSF1
GSE45852	Transcription factor binding site predictions	MA0486	Computation of SNV impact scores	Validation using heterozygous TF binding events	GSE45852_MO91_27A_100UM_HSF1_HSF1	manta2_mongodb_dump.tgz	Zenodo	doi:10.5281/zenodo.1044747	https://doi.org/10.5281/zenodo.1044747	MO91_27A_100UM	HSF1	HSF1	HSF1
GSE45852	Transcription factor binding site predictions	MA0486	Computation of SNV impact scores	Validation using heterozygous TF binding events	GSE45852_MO91_27A_20UM_HSF1_HSF1	manta2_mongodb_dump.tgz	Zenodo	doi:10.5281/zenodo.1044747	https://doi.org/10.5281/zenodo.1044747	MO91_27A_20UM	HSF1	HSF1	HSF1
GSE45852	Transcription factor binding site predictions	MA0486	Computation of SNV impact scores	Validation using heterozygous TF binding events	GSE45852_MO91_CHX_10UM_HSF1_HSF1	manta2_mongodb_dump.tgz	Zenodo	doi:10.5281/zenodo.1044747	https://doi.org/10.5281/zenodo.1044747	MO91_CHX_10UM	HSF1	HSF1	HSF1
GSE46044	Transcription factor binding site predictions	MA0473	Computation of SNV impact scores	Validation using heterozygous TF binding events	GSE46044_ME1_ELF1_ELF1	manta2_mongodb_dump.tgz	Zenodo	doi:10.5281/zenodo.1044747	https://doi.org/10.5281/zenodo.1044747	ME1	ELF1	ELF1	ELF1
GSE46044	Transcription factor binding site predictions	MA0474	Computation of SNV impact scores	Validation using heterozygous TF binding events	GSE46044_ME1_ERG_ERG	manta2_mongodb_dump.tgz	Zenodo	doi:10.5281/zenodo.1044747	https://doi.org/10.5281/zenodo.1044747	ME1	ERG	ERG	ERG
GSE46044	Transcription factor binding site predictions	MA0475	Computation of SNV impact scores	Validation using heterozygous TF binding events	GSE46044_ME1_FLI1_FLI1	manta2_mongodb_dump.tgz	Zenodo	doi:10.5281/zenodo.1044747	https://doi.org/10.5281/zenodo.1044747	ME1	FLI1	FLI1	FLI1
GSE46044	Transcription factor binding site predictions	MA0036	Computation of SNV impact scores	Validation using heterozygous TF binding events	GSE46044_ME1_GATA2_GATA2	manta2_mongodb_dump.tgz	Zenodo	doi:10.5281/zenodo.1044747	https://doi.org/10.5281/zenodo.1044747	ME1	GATA2	GATA2	GATA2
GSE46044	Transcription factor binding site predictions	MA0002	Computation of SNV impact scores	Validation using heterozygous TF binding events	GSE46044_ME1_RUNX1_RUNX1	manta2_mongodb_dump.tgz	Zenodo	doi:10.5281/zenodo.1044747	https://doi.org/10.5281/zenodo.1044747	ME1	RUNX1	RUNX1	RUNX1
GSE46044	Transcription factor binding site predictions	MA0080	Computation of SNV impact scores	Validation using heterozygous TF binding events	GSE46044_ME1_SPI1_SPI1	manta2_mongodb_dump.tgz	Zenodo	doi:10.5281/zenodo.1044747	https://doi.org/10.5281/zenodo.1044747	ME1	SPI1	SPI1	SPI1
GSE46044	Transcription factor binding site predictions	MA0091	Computation of SNV impact scores	Validation using heterozygous TF binding events	GSE46044_ME1_TAL1_TAL1::TCF3	manta2_mongodb_dump.tgz	Zenodo	doi:10.5281/zenodo.1044747	https://doi.org/10.5281/zenodo.1044747	ME1	TAL1	TAL1	TAL1::TCF3
GSE46044	Transcription factor binding site predictions	MA0108	Computation of SNV impact scores	Validation using heterozygous TF binding events	GSE46044_ME1_TBP_TBP	manta2_mongodb_dump.tgz	Zenodo	doi:10.5281/zenodo.1044747	https://doi.org/10.5281/zenodo.1044747	ME1	TBP	TBP	TBP
GSE46044	Transcription factor binding site predictions	MA0521	Computation of SNV impact scores	Validation using heterozygous TF binding events	GSE46044_ME1_TCF12_TCF12	manta2_mongodb_dump.tgz	Zenodo	doi:10.5281/zenodo.1044747	https://doi.org/10.5281/zenodo.1044747	ME1	TCF12	TCF12	TCF12
GSE46055	Transcription factor binding site predictions	MA0139	Computation of SNV impact scores	Validation using heterozygous TF binding events	GSE46055_SUM159_CTCF_CTCF	manta2_mongodb_dump.tgz	Zenodo	doi:10.5281/zenodo.1044747	https://doi.org/10.5281/zenodo.1044747	SUM159	CTCF	CTCF	CTCF
GSE46166	Transcription factor binding site predictions	MA0477	Computation of SNV impact scores	Validation using heterozygous TF binding events	GSE46166_BT549_FOSL1_FOSL1	manta2_mongodb_dump.tgz	Zenodo	doi:10.5281/zenodo.1044747	https://doi.org/10.5281/zenodo.1044747	BT549	FOSL1	FOSL1	FOSL1
GSE46166	Transcription factor binding site predictions	MA0488	Computation of SNV impact scores	Validation using heterozygous TF binding events	GSE46166_BT549_JUN_JUN	manta2_mongodb_dump.tgz	Zenodo	doi:10.5281/zenodo.1044747	https://doi.org/10.5281/zenodo.1044747	BT549	JUN	JUN	JUN
GSE46194	Transcription factor binding site predictions	MA1105	Computation of SNV impact scores	Validation using heterozygous TF binding events	GSE46194_HBE_GRHL2_GRHL2	manta2_mongodb_dump.tgz	Zenodo	doi:10.5281/zenodo.1044747	https://doi.org/10.5281/zenodo.1044747	HBE	GRHL2	GRHL2	GRHL2
GSE46237	Transcription factor binding site predictions	MA0895	Computation of SNV impact scores	Validation using heterozygous TF binding events	GSE46237_HELA_HMBOX1_HMBOX1	manta2_mongodb_dump.tgz	Zenodo	doi:10.5281/zenodo.1044747	https://doi.org/10.5281/zenodo.1044747	HELA	HMBOX1	HMBOX1	HMBOX1
GSE46237	Transcription factor binding site predictions	MA0504	Computation of SNV impact scores	Validation using heterozygous TF binding events	GSE46237_HELA_NR2C2_NR2C2	manta2_mongodb_dump.tgz	Zenodo	doi:10.5281/zenodo.1044747	https://doi.org/10.5281/zenodo.1044747	HELA	NR2C2	NR2C2	NR2C2
GSE46237	Transcription factor binding site predictions	MA1111	Computation of SNV impact scores	Validation using heterozygous TF binding events	GSE46237_HELA_NR2F2_NR2F2	manta2_mongodb_dump.tgz	Zenodo	doi:10.5281/zenodo.1044747	https://doi.org/10.5281/zenodo.1044747	HELA	NR2F2	NR2F2	NR2F2
GSE46237	Transcription factor binding site predictions	MA0895	Computation of SNV impact scores	Validation using heterozygous TF binding events	GSE46237_WI38VA13_HMBOX1_HMBOX1	manta2_mongodb_dump.tgz	Zenodo	doi:10.5281/zenodo.1044747	https://doi.org/10.5281/zenodo.1044747	WI38VA13	HMBOX1	HMBOX1	HMBOX1
GSE46237	Transcription factor binding site predictions	MA0504	Computation of SNV impact scores	Validation using heterozygous TF binding events	GSE46237_WI38VA13_NR2C2_NR2C2	manta2_mongodb_dump.tgz	Zenodo	doi:10.5281/zenodo.1044747	https://doi.org/10.5281/zenodo.1044747	WI38VA13	NR2C2	NR2C2	NR2C2
GSE46237	Transcription factor binding site predictions	MA1111	Computation of SNV impact scores	Validation using heterozygous TF binding events	GSE46237_WI38VA13_NR2F2_NR2F2	manta2_mongodb_dump.tgz	Zenodo	doi:10.5281/zenodo.1044747	https://doi.org/10.5281/zenodo.1044747	WI38VA13	NR2F2	NR2F2	NR2F2
GSE46641	Transcription factor binding site predictions	MA0106	Computation of SNV impact scores	Validation using heterozygous TF binding events	GSE46641_U2OS_TP53_TP53	manta2_mongodb_dump.tgz	Zenodo	doi:10.5281/zenodo.1044747	https://doi.org/10.5281/zenodo.1044747	U2OS	TP53	TP53	TP53
GSE46641	Transcription factor binding site predictions	MA0106	Computation of SNV impact scores	Validation using heterozygous TF binding events	GSE46641_U2OS_DMSO_TP53_TP53	manta2_mongodb_dump.tgz	Zenodo	doi:10.5281/zenodo.1044747	https://doi.org/10.5281/zenodo.1044747	U2OS_DMSO	TP53	TP53	TP53
GSE46641	Transcription factor binding site predictions	MA0106	Computation of SNV impact scores	Validation using heterozygous TF binding events	GSE46641_U2OS_DXR_TP53_TP53	manta2_mongodb_dump.tgz	Zenodo	doi:10.5281/zenodo.1044747	https://doi.org/10.5281/zenodo.1044747	U2OS_DXR	TP53	TP53	TP53
GSE46641	Transcription factor binding site predictions	MA0106	Computation of SNV impact scores	Validation using heterozygous TF binding events	GSE46641_U2OS_NUT_TP53_TP53	manta2_mongodb_dump.tgz	Zenodo	doi:10.5281/zenodo.1044747	https://doi.org/10.5281/zenodo.1044747	U2OS_NUT	TP53	TP53	TP53
GSE46832	Transcription factor binding site predictions	MA0139	Computation of SNV impact scores	Validation using heterozygous TF binding events	GSE46832_LYMPHOCYTE_BLOOD_CTCF_CTCF	manta2_mongodb_dump.tgz	Zenodo	doi:10.5281/zenodo.1044747	https://doi.org/10.5281/zenodo.1044747	LYMPHOCYTE_BLOOD	CTCF	CTCF	CTCF
GSE46837	Transcription factor binding site predictions	MA0143	Computation of SNV impact scores	Validation using heterozygous TF binding events	GSE46837_ESC_H9_SOX2_SOX2	manta2_mongodb_dump.tgz	Zenodo	doi:10.5281/zenodo.1044747	https://doi.org/10.5281/zenodo.1044747	ESC_H9	SOX2	SOX2	SOX2
GSE46837	Transcription factor binding site predictions	MA0525	Computation of SNV impact scores	Validation using heterozygous TF binding events	GSE46837_HCC95_TP63_TP63	manta2_mongodb_dump.tgz	Zenodo	doi:10.5281/zenodo.1044747	https://doi.org/10.5281/zenodo.1044747	HCC95	TP63	TP63	TP63
GSE46837	Transcription factor binding site predictions	MA0143	Computation of SNV impact scores	Validation using heterozygous TF binding events	GSE46837_KYSE70_SOX2_SOX2	manta2_mongodb_dump.tgz	Zenodo	doi:10.5281/zenodo.1044747	https://doi.org/10.5281/zenodo.1044747	KYSE70	SOX2	SOX2	SOX2
GSE46837	Transcription factor binding site predictions	MA0525	Computation of SNV impact scores	Validation using heterozygous TF binding events	GSE46837_KYSE70_TP63_TP63	manta2_mongodb_dump.tgz	Zenodo	doi:10.5281/zenodo.1044747	https://doi.org/10.5281/zenodo.1044747	KYSE70	TP63	TP63	TP63
GSE46837	Transcription factor binding site predictions	MA0143	Computation of SNV impact scores	Validation using heterozygous TF binding events	GSE46837_TT_SOX2_SOX2	manta2_mongodb_dump.tgz	Zenodo	doi:10.5281/zenodo.1044747	https://doi.org/10.5281/zenodo.1044747	TT	SOX2	SOX2	SOX2
GSE46837	Transcription factor binding site predictions	MA0525	Computation of SNV impact scores	Validation using heterozygous TF binding events	GSE46837_TT_TP63_TP63	manta2_mongodb_dump.tgz	Zenodo	doi:10.5281/zenodo.1044747	https://doi.org/10.5281/zenodo.1044747	TT	TP63	TP63	TP63
GSE46935	Transcription factor binding site predictions	MA0691	Computation of SNV impact scores	Validation using heterozygous TF binding events	GSE46935_DLD1_TFAP4_TFAP4	manta2_mongodb_dump.tgz	Zenodo	doi:10.5281/zenodo.1044747	https://doi.org/10.5281/zenodo.1044747	DLD1	TFAP4	TFAP4	TFAP4
GSE47027	Transcription factor binding site predictions	MA0505	Computation of SNV impact scores	Validation using heterozygous TF binding events	GSE47027_MCF7_NR5A2_NR5A2	manta2_mongodb_dump.tgz	Zenodo	doi:10.5281/zenodo.1044747	https://doi.org/10.5281/zenodo.1044747	MCF7	NR5A2	NR5A2	NR5A2
GSE47041	Transcription factor binding site predictions	MA0106	Computation of SNV impact scores	Validation using heterozygous TF binding events	GSE47041_MCF7_NUT_TP53_TP53	manta2_mongodb_dump.tgz	Zenodo	doi:10.5281/zenodo.1044747	https://doi.org/10.5281/zenodo.1044747	MCF7_NUT	TP53	TP53	TP53
GSE47120	Transcription factor binding site predictions	MA0761	Computation of SNV impact scores	Validation using heterozygous TF binding events	GSE47120_LNCAP_ETV1_ETV1	manta2_mongodb_dump.tgz	Zenodo	doi:10.5281/zenodo.1044747	https://doi.org/10.5281/zenodo.1044747	LNCAP	ETV1	ETV1	ETV1
GSE47120	Transcription factor binding site predictions	MA0007	Computation of SNV impact scores	Validation using heterozygous TF binding events	GSE47120_LNCAP_SHCTR_AR_AR	manta2_mongodb_dump.tgz	Zenodo	doi:10.5281/zenodo.1044747	https://doi.org/10.5281/zenodo.1044747	LNCAP_SHCTR	AR	AR	AR
GSE47120	Transcription factor binding site predictions	MA0007	Computation of SNV impact scores	Validation using heterozygous TF binding events	GSE47120_LNCAP_SHETV1_AR_AR	manta2_mongodb_dump.tgz	Zenodo	doi:10.5281/zenodo.1044747	https://doi.org/10.5281/zenodo.1044747	LNCAP_SHETV1	AR	AR	AR
GSE47152	Transcription factor binding site predictions	MA0147	Computation of SNV impact scores	Validation using heterozygous TF binding events	GSE47152_PAVE_MYC_MYC	manta2_mongodb_dump.tgz	Zenodo	doi:10.5281/zenodo.1044747	https://doi.org/10.5281/zenodo.1044747	PAVE	MYC	MYC	MYC
GSE47188	Transcription factor binding site predictions	MA0080	Computation of SNV impact scores	Validation using heterozygous TF binding events	GSE47188_MACROPHAGE_IFNG_SPI1_SPI1	manta2_mongodb_dump.tgz	Zenodo	doi:10.5281/zenodo.1044747	https://doi.org/10.5281/zenodo.1044747	MACROPHAGE_IFNG	SPI1	SPI1	SPI1
GSE47188	Transcription factor binding site predictions	MA0080	Computation of SNV impact scores	Validation using heterozygous TF binding events	GSE47188_MACROPHAGE_IL4_SPI1_SPI1	manta2_mongodb_dump.tgz	Zenodo	doi:10.5281/zenodo.1044747	https://doi.org/10.5281/zenodo.1044747	MACROPHAGE_IL4	SPI1	SPI1	SPI1
GSE47535	Transcription factor binding site predictions	MA1104	Computation of SNV impact scores	Validation using heterozygous TF binding events	GSE47535_PATU8988_GATA6_GATA6	manta2_mongodb_dump.tgz	Zenodo	doi:10.5281/zenodo.1044747	https://doi.org/10.5281/zenodo.1044747	PATU8988	GATA6	GATA6	GATA6
GSE47784	Transcription factor binding site predictions	MA0496	Computation of SNV impact scores	Validation using heterozygous TF binding events	GSE47784_OCILY7_MAFK_MAFK	manta2_mongodb_dump.tgz	Zenodo	doi:10.5281/zenodo.1044747	https://doi.org/10.5281/zenodo.1044747	OCILY7	MAFK	MAFK	MAFK
GSE47987	Transcription factor binding site predictions	MA0007	Computation of SNV impact scores	Validation using heterozygous TF binding events	GSE47987_DU145_AR_AR	manta2_mongodb_dump.tgz	Zenodo	doi:10.5281/zenodo.1044747	https://doi.org/10.5281/zenodo.1044747	DU145	AR	AR	AR
GSE47987	Transcription factor binding site predictions	MA0148	Computation of SNV impact scores	Validation using heterozygous TF binding events	GSE47987_DU145_FOXA1_FOXA1	manta2_mongodb_dump.tgz	Zenodo	doi:10.5281/zenodo.1044747	https://doi.org/10.5281/zenodo.1044747	DU145	FOXA1	FOXA1	FOXA1
GSE47987	Transcription factor binding site predictions	MA0007	Computation of SNV impact scores	Validation using heterozygous TF binding events	GSE47987_DU145_ARC562S_AR_AR	manta2_mongodb_dump.tgz	Zenodo	doi:10.5281/zenodo.1044747	https://doi.org/10.5281/zenodo.1044747	DU145_ARC562S	AR	AR	AR
GSE47987	Transcription factor binding site predictions	MA0007	Computation of SNV impact scores	Validation using heterozygous TF binding events	GSE47987_DU145_ARG56W_AR_AR	manta2_mongodb_dump.tgz	Zenodo	doi:10.5281/zenodo.1044747	https://doi.org/10.5281/zenodo.1044747	DU145_ARG56W	AR	AR	AR
GSE47987	Transcription factor binding site predictions	MA0007	Computation of SNV impact scores	Validation using heterozygous TF binding events	GSE47987_DU145_ARQ6540X_AR_AR	manta2_mongodb_dump.tgz	Zenodo	doi:10.5281/zenodo.1044747	https://doi.org/10.5281/zenodo.1044747	DU145_ARQ6540X	AR	AR	AR
GSE47987	Transcription factor binding site predictions	MA0007	Computation of SNV impact scores	Validation using heterozygous TF binding events	GSE47987_DU145_FOXA1_AR_AR	manta2_mongodb_dump.tgz	Zenodo	doi:10.5281/zenodo.1044747	https://doi.org/10.5281/zenodo.1044747	DU145_FOXA1	AR	AR	AR
GSE47987	Transcription factor binding site predictions	MA0148	Computation of SNV impact scores	Validation using heterozygous TF binding events	GSE47987_DU145_FOXA1_FOXA1_FOXA1	manta2_mongodb_dump.tgz	Zenodo	doi:10.5281/zenodo.1044747	https://doi.org/10.5281/zenodo.1044747	DU145_FOXA1	FOXA1	FOXA1	FOXA1
GSE47987	Transcription factor binding site predictions	MA0007	Computation of SNV impact scores	Validation using heterozygous TF binding events	GSE47987_DU145_FOXA1_ARC562S_AR_AR	manta2_mongodb_dump.tgz	Zenodo	doi:10.5281/zenodo.1044747	https://doi.org/10.5281/zenodo.1044747	DU145_FOXA1_ARC562S	AR	AR	AR
GSE47987	Transcription factor binding site predictions	MA0148	Computation of SNV impact scores	Validation using heterozygous TF binding events	GSE47987_DU145_FOXA1_ARC562S_FOXA1_FOXA1	manta2_mongodb_dump.tgz	Zenodo	doi:10.5281/zenodo.1044747	https://doi.org/10.5281/zenodo.1044747	DU145_FOXA1_ARC562S	FOXA1	FOXA1	FOXA1
GSE47987	Transcription factor binding site predictions	MA0007	Computation of SNV impact scores	Validation using heterozygous TF binding events	GSE47987_DU145_FOXA1_ARG56W_AR_AR	manta2_mongodb_dump.tgz	Zenodo	doi:10.5281/zenodo.1044747	https://doi.org/10.5281/zenodo.1044747	DU145_FOXA1_ARG56W	AR	AR	AR
GSE47987	Transcription factor binding site predictions	MA0007	Computation of SNV impact scores	Validation using heterozygous TF binding events	GSE47987_DU145_FOXA1_ARQ6540X_AR_AR	manta2_mongodb_dump.tgz	Zenodo	doi:10.5281/zenodo.1044747	https://doi.org/10.5281/zenodo.1044747	DU145_FOXA1_ARQ6540X	AR	AR	AR
GSE47987	Transcription factor binding site predictions	MA0148	Computation of SNV impact scores	Validation using heterozygous TF binding events	GSE47987_DU145_FOXA1_ARQ6540X_FOXA1_FOXA1	manta2_mongodb_dump.tgz	Zenodo	doi:10.5281/zenodo.1044747	https://doi.org/10.5281/zenodo.1044747	DU145_FOXA1_ARQ6540X	FOXA1	FOXA1	FOXA1
GSE47987	Transcription factor binding site predictions	MA0007	Computation of SNV impact scores	Validation using heterozygous TF binding events	GSE47987_DU145_FOXA1_HIGH_AR_AR	manta2_mongodb_dump.tgz	Zenodo	doi:10.5281/zenodo.1044747	https://doi.org/10.5281/zenodo.1044747	DU145_FOXA1_HIGH	AR	AR	AR
GSE47987	Transcription factor binding site predictions	MA0148	Computation of SNV impact scores	Validation using heterozygous TF binding events	GSE47987_DU145_FOXA1_HIGH_FOXA1_FOXA1	manta2_mongodb_dump.tgz	Zenodo	doi:10.5281/zenodo.1044747	https://doi.org/10.5281/zenodo.1044747	DU145_FOXA1_HIGH	FOXA1	FOXA1	FOXA1
GSE48096	Transcription factor binding site predictions	MA0258	Computation of SNV impact scores	Validation using heterozygous TF binding events	GSE48096_MCF7_C412_E2_ESR2_ESR2	manta2_mongodb_dump.tgz	Zenodo	doi:10.5281/zenodo.1044747	https://doi.org/10.5281/zenodo.1044747	MCF7_C412_E2	ESR2	ESR2	ESR2
GSE48602	Transcription factor binding site predictions	MA0147	Computation of SNV impact scores	Validation using heterozygous TF binding events	GSE48602_MDAMB231_MYC_MYC	manta2_mongodb_dump.tgz	Zenodo	doi:10.5281/zenodo.1044747	https://doi.org/10.5281/zenodo.1044747	MDAMB231	MYC	MYC	MYC
GSE48930	Transcription factor binding site predictions	MA0007	Computation of SNV impact scores	Validation using heterozygous TF binding events	GSE48930_MCF7_AR_AR	manta2_mongodb_dump.tgz	Zenodo	doi:10.5281/zenodo.1044747	https://doi.org/10.5281/zenodo.1044747	MCF7	AR	AR	AR
GSE48930	Transcription factor binding site predictions	MA0112	Computation of SNV impact scores	Validation using heterozygous TF binding events	GSE48930_MCF7_ESR1_ESR1	manta2_mongodb_dump.tgz	Zenodo	doi:10.5281/zenodo.1044747	https://doi.org/10.5281/zenodo.1044747	MCF7	ESR1	ESR1	ESR1
GSE49014	Transcription factor binding site predictions	MA0138	Computation of SNV impact scores	Validation using heterozygous TF binding events	GSE49014_NCIH295R_REST_REST	manta2_mongodb_dump.tgz	Zenodo	doi:10.5281/zenodo.1044747	https://doi.org/10.5281/zenodo.1044747	NCIH295R	REST	REST	REST
GSE49014	Transcription factor binding site predictions	MA0138	Computation of SNV impact scores	Validation using heterozygous TF binding events	GSE49014_NCIH295R_SF1_REST_REST	manta2_mongodb_dump.tgz	Zenodo	doi:10.5281/zenodo.1044747	https://doi.org/10.5281/zenodo.1044747	NCIH295R_SF1	REST	REST	REST
GSE49091	Transcription factor binding site predictions	MA0474	Computation of SNV impact scores	Validation using heterozygous TF binding events	GSE49091_JURKAT_ERG_ERG	manta2_mongodb_dump.tgz	Zenodo	doi:10.5281/zenodo.1044747	https://doi.org/10.5281/zenodo.1044747	JURKAT	ERG	ERG	ERG
GSE49091	Transcription factor binding site predictions	MA0062	Computation of SNV impact scores	Validation using heterozygous TF binding events	GSE49091_JURKAT_GABPA_GABPA	manta2_mongodb_dump.tgz	Zenodo	doi:10.5281/zenodo.1044747	https://doi.org/10.5281/zenodo.1044747	JURKAT	GABPA	GABPA	GABPA
GSE49091	Transcription factor binding site predictions	MA0474	Computation of SNV impact scores	Validation using heterozygous TF binding events	GSE49091_VCAP_ERG_ERG	manta2_mongodb_dump.tgz	Zenodo	doi:10.5281/zenodo.1044747	https://doi.org/10.5281/zenodo.1044747	VCAP	ERG	ERG	ERG
GSE49091	Transcription factor binding site predictions	MA0062	Computation of SNV impact scores	Validation using heterozygous TF binding events	GSE49091_VCAP_GABPA_GABPA	manta2_mongodb_dump.tgz	Zenodo	doi:10.5281/zenodo.1044747	https://doi.org/10.5281/zenodo.1044747	VCAP	GABPA	GABPA	GABPA
GSE49091	Transcription factor binding site predictions	MA0474	Computation of SNV impact scores	Validation using heterozygous TF binding events	GSE49091_VCAP_ETOH_ERG_ERG	manta2_mongodb_dump.tgz	Zenodo	doi:10.5281/zenodo.1044747	https://doi.org/10.5281/zenodo.1044747	VCAP_ETOH	ERG	ERG	ERG
GSE49091	Transcription factor binding site predictions	MA0062	Computation of SNV impact scores	Validation using heterozygous TF binding events	GSE49091_VCAP_ETOH_GABPA_GABPA	manta2_mongodb_dump.tgz	Zenodo	doi:10.5281/zenodo.1044747	https://doi.org/10.5281/zenodo.1044747	VCAP_ETOH	GABPA	GABPA	GABPA
GSE49091	Transcription factor binding site predictions	MA0474	Computation of SNV impact scores	Validation using heterozygous TF binding events	GSE49091_VCAP_R1881_ERG_ERG	manta2_mongodb_dump.tgz	Zenodo	doi:10.5281/zenodo.1044747	https://doi.org/10.5281/zenodo.1044747	VCAP_R1881	ERG	ERG	ERG
GSE49091	Transcription factor binding site predictions	MA0062	Computation of SNV impact scores	Validation using heterozygous TF binding events	GSE49091_VCAP_R1881_GABPA_GABPA	manta2_mongodb_dump.tgz	Zenodo	doi:10.5281/zenodo.1044747	https://doi.org/10.5281/zenodo.1044747	VCAP_R1881	GABPA	GABPA	GABPA
GSE49224	Transcription factor binding site predictions	MA1419	Computation of SNV impact scores	Validation using heterozygous TF binding events	GSE49224_MM1S_IRF4_IRF4	manta2_mongodb_dump.tgz	Zenodo	doi:10.5281/zenodo.1044747	https://doi.org/10.5281/zenodo.1044747	MM1S	IRF4	IRF4	IRF4
GSE49320	Transcription factor binding site predictions	MA1104	Computation of SNV impact scores	Validation using heterozygous TF binding events	GSE49320_LS174T_GATA6_GATA6	manta2_mongodb_dump.tgz	Zenodo	doi:10.5281/zenodo.1044747	https://doi.org/10.5281/zenodo.1044747	LS174T	GATA6	GATA6	GATA6
GSE49404	Transcription factor binding site predictions	MA0143	Computation of SNV impact scores	Validation using heterozygous TF binding events	GSE49404_RENVM_SOX2_SOX2	manta2_mongodb_dump.tgz	Zenodo	doi:10.5281/zenodo.1044747	https://doi.org/10.5281/zenodo.1044747	RENVM	SOX2	SOX2	SOX2
GSE49404	Transcription factor binding site predictions	MA0143	Computation of SNV impact scores	Validation using heterozygous TF binding events	GSE49404_RENVM_SHSOX2_SOX2_SOX2	manta2_mongodb_dump.tgz	Zenodo	doi:10.5281/zenodo.1044747	https://doi.org/10.5281/zenodo.1044747	RENVM_SHSOX2	SOX2	SOX2	SOX2
GSE49428	Transcription factor binding site predictions	MA0624	Computation of SNV impact scores	Validation using heterozygous TF binding events	GSE49428_HUVEC_NFATC1_NFATC1	manta2_mongodb_dump.tgz	Zenodo	doi:10.5281/zenodo.1044747	https://doi.org/10.5281/zenodo.1044747	HUVEC	NFATC1	NFATC1	NFATC1
GSE49428	Transcription factor binding site predictions	MA0624	Computation of SNV impact scores	Validation using heterozygous TF binding events	GSE49428_HUVEC_VEGF_NFATC1_NFATC1	manta2_mongodb_dump.tgz	Zenodo	doi:10.5281/zenodo.1044747	https://doi.org/10.5281/zenodo.1044747	HUVEC_VEGF	NFATC1	NFATC1	NFATC1
GSE49570	Transcription factor binding site predictions	MA0138	Computation of SNV impact scores	Validation using heterozygous TF binding events	GSE49570_CD4_REST_REST	manta2_mongodb_dump.tgz	Zenodo	doi:10.5281/zenodo.1044747	https://doi.org/10.5281/zenodo.1044747	CD4	REST	REST	REST
GSE49952	Transcription factor binding site predictions	MA0844	Computation of SNV impact scores	Validation using heterozygous TF binding events	GSE49952_HS578T_HYPO_GLUDEP_XBP1_XBP1	manta2_mongodb_dump.tgz	Zenodo	doi:10.5281/zenodo.1044747	https://doi.org/10.5281/zenodo.1044747	HS578T_HYPO_GLUDEP	XBP1	XBP1	XBP1
GSE49952	Transcription factor binding site predictions	MA0844	Computation of SNV impact scores	Validation using heterozygous TF binding events	GSE49952_MDAMB231_XBP1_XBP1	manta2_mongodb_dump.tgz	Zenodo	doi:10.5281/zenodo.1044747	https://doi.org/10.5281/zenodo.1044747	MDAMB231	XBP1	XBP1	XBP1
GSE49952	Transcription factor binding site predictions	MA0844	Computation of SNV impact scores	Validation using heterozygous TF binding events	GSE49952_MDAMB231_HYPO_GLUDEP_XBP1_XBP1	manta2_mongodb_dump.tgz	Zenodo	doi:10.5281/zenodo.1044747	https://doi.org/10.5281/zenodo.1044747	MDAMB231_HYPO_GLUDEP	XBP1	XBP1	XBP1
GSE49952	Transcription factor binding site predictions	MA0844	Computation of SNV impact scores	Validation using heterozygous TF binding events	GSE49952_T47D_HYPO_GLUDEP_XBP1_XBP1	manta2_mongodb_dump.tgz	Zenodo	doi:10.5281/zenodo.1044747	https://doi.org/10.5281/zenodo.1044747	T47D_HYPO_GLUDEP	XBP1	XBP1	XBP1
GSE50144	Transcription factor binding site predictions	MA0066	Computation of SNV impact scores	Validation using heterozygous TF binding events	GSE50144_HUVEC_DMSO_HYPO_PPARG_PPARG	manta2_mongodb_dump.tgz	Zenodo	doi:10.5281/zenodo.1044747	https://doi.org/10.5281/zenodo.1044747	HUVEC_DMSO_HYPO	PPARG	PPARG	PPARG
GSE50144	Transcription factor binding site predictions	MA0066	Computation of SNV impact scores	Validation using heterozygous TF binding events	GSE50144_HUVEC_DMSO_NORMO_PPARG_PPARG	manta2_mongodb_dump.tgz	Zenodo	doi:10.5281/zenodo.1044747	https://doi.org/10.5281/zenodo.1044747	HUVEC_DMSO_NORMO	PPARG	PPARG	PPARG
GSE50144	Transcription factor binding site predictions	MA0066	Computation of SNV impact scores	Validation using heterozygous TF binding events	GSE50144_HUVEC_PPARG_HYPO_PPARG_PPARG	manta2_mongodb_dump.tgz	Zenodo	doi:10.5281/zenodo.1044747	https://doi.org/10.5281/zenodo.1044747	HUVEC_PPARG_HYPO	PPARG	PPARG	PPARG
GSE50144	Transcription factor binding site predictions	MA0066	Computation of SNV impact scores	Validation using heterozygous TF binding events	GSE50144_HUVEC_PPARG_NORMO_PPARG_PPARG	manta2_mongodb_dump.tgz	Zenodo	doi:10.5281/zenodo.1044747	https://doi.org/10.5281/zenodo.1044747	HUVEC_PPARG_NORMO	PPARG	PPARG	PPARG
GSE50413	Transcription factor binding site predictions	MA0499	Computation of SNV impact scores	Validation using heterozygous TF binding events	GSE50413_MYOBLAST_MYOD1_MYOD1	manta2_mongodb_dump.tgz	Zenodo	doi:10.5281/zenodo.1044747	https://doi.org/10.5281/zenodo.1044747	MYOBLAST	MYOD1	MYOD1	MYOD1
GSE50413	Transcription factor binding site predictions	MA0499	Computation of SNV impact scores	Validation using heterozygous TF binding events	GSE50413_RHABDOMYOSARCOMA_MYOD1_MYOD1	manta2_mongodb_dump.tgz	Zenodo	doi:10.5281/zenodo.1044747	https://doi.org/10.5281/zenodo.1044747	RHABDOMYOSARCOMA	MYOD1	MYOD1	MYOD1
GSE50681	Transcription factor binding site predictions	MA0620	Computation of SNV impact scores	Validation using heterozygous TF binding events	GSE50681_MELANOCYTE_BRAFV600E_MITF_MITF	manta2_mongodb_dump.tgz	Zenodo	doi:10.5281/zenodo.1044747	https://doi.org/10.5281/zenodo.1044747	MELANOCYTE_BRAFV600E	MITF	MITF	MITF
GSE50681	Transcription factor binding site predictions	MA0620	Computation of SNV impact scores	Validation using heterozygous TF binding events	GSE50681_MELANOCYTE_CTR_MITF_MITF	manta2_mongodb_dump.tgz	Zenodo	doi:10.5281/zenodo.1044747	https://doi.org/10.5281/zenodo.1044747	MELANOCYTE_CTR	MITF	MITF	MITF
GSE50723	Transcription factor binding site predictions	MA0144	Computation of SNV impact scores	Validation using heterozygous TF binding events	GSE50723_OCILY10_STAT3_STAT3	manta2_mongodb_dump.tgz	Zenodo	doi:10.5281/zenodo.1044747	https://doi.org/10.5281/zenodo.1044747	OCILY10	STAT3	STAT3	STAT3
GSE50723	Transcription factor binding site predictions	MA0144	Computation of SNV impact scores	Validation using heterozygous TF binding events	GSE50723_OCILY19_STAT3_STAT3	manta2_mongodb_dump.tgz	Zenodo	doi:10.5281/zenodo.1044747	https://doi.org/10.5281/zenodo.1044747	OCILY19	STAT3	STAT3	STAT3
GSE50723	Transcription factor binding site predictions	MA0144	Computation of SNV impact scores	Validation using heterozygous TF binding events	GSE50723_OCILY3_STAT3_STAT3	manta2_mongodb_dump.tgz	Zenodo	doi:10.5281/zenodo.1044747	https://doi.org/10.5281/zenodo.1044747	OCILY3	STAT3	STAT3	STAT3
GSE50723	Transcription factor binding site predictions	MA0144	Computation of SNV impact scores	Validation using heterozygous TF binding events	GSE50723_OCILY7_STAT3_STAT3	manta2_mongodb_dump.tgz	Zenodo	doi:10.5281/zenodo.1044747	https://doi.org/10.5281/zenodo.1044747	OCILY7	STAT3	STAT3	STAT3
GSE50723	Transcription factor binding site predictions	MA0144	Computation of SNV impact scores	Validation using heterozygous TF binding events	GSE50723_SUDHL10_STAT3_STAT3	manta2_mongodb_dump.tgz	Zenodo	doi:10.5281/zenodo.1044747	https://doi.org/10.5281/zenodo.1044747	SUDHL10	STAT3	STAT3	STAT3
GSE50723	Transcription factor binding site predictions	MA0144	Computation of SNV impact scores	Validation using heterozygous TF binding events	GSE50723_SUDHL2_STAT3_STAT3	manta2_mongodb_dump.tgz	Zenodo	doi:10.5281/zenodo.1044747	https://doi.org/10.5281/zenodo.1044747	SUDHL2	STAT3	STAT3	STAT3
GSE50723	Transcription factor binding site predictions	MA0144	Computation of SNV impact scores	Validation using heterozygous TF binding events	GSE50723_SUDHL4_STAT3_STAT3	manta2_mongodb_dump.tgz	Zenodo	doi:10.5281/zenodo.1044747	https://doi.org/10.5281/zenodo.1044747	SUDHL4	STAT3	STAT3	STAT3
GSE50723	Transcription factor binding site predictions	MA0144	Computation of SNV impact scores	Validation using heterozygous TF binding events	GSE50723_SUDHL6_STAT3_STAT3	manta2_mongodb_dump.tgz	Zenodo	doi:10.5281/zenodo.1044747	https://doi.org/10.5281/zenodo.1044747	SUDHL6	STAT3	STAT3	STAT3
GSE50723	Transcription factor binding site predictions	MA0144	Computation of SNV impact scores	Validation using heterozygous TF binding events	GSE50723_U2932_STAT3_STAT3	manta2_mongodb_dump.tgz	Zenodo	doi:10.5281/zenodo.1044747	https://doi.org/10.5281/zenodo.1044747	U2932	STAT3	STAT3	STAT3
[truncated: 626 more rows]
