# Supplementary material for: MANTA2, update of the Mongo database for the analysis of transcription factor binding site alterations
Source: Sci Data. 2018 Jul 24;5:180141. doi: 10.1038/sdata.2018.141 (PMC6057437; doi:10.1038/sdata.2018.141)
Supplement: Supplementary Table 1 [file sdata2018141-s2.xlsx]

## Sheet: mapping_to_JASPAR
Experiment ID	Source	Cell line	Antibody	TF name	JASPAR name	JASPAR ID	Version
ENCSR000AHD	ENCODE	MCF7	CTCF	CTCF	CTCF	MA0139	1
ENCSR000AKB	ENCODE	GM12878	CTCF	CTCF	CTCF	MA0139	1
ENCSR000AKO	ENCODE	K562	CTCF	CTCF	CTCF	MA0139	1
ENCSR000ALA	ENCODE	ENDOTHELIAL_UMBILICAL_VEIN	CTCF	CTCF	CTCF	MA0139	1
ENCSR000ALJ	ENCODE	KERATINOCYTE	CTCF	CTCF	CTCF	MA0139	1
ENCSR000ALV	ENCODE	EPITHELIAL_MAMMARY	CTCF	CTCF	CTCF	MA0139	1
ENCSR000AMA	ENCODE	HEPG2	CTCF	CTCF	CTCF	MA0139	1
ENCSR000AMF	ENCODE	ESC_H1	CTCF	CTCF	CTCF	MA0139	1
ENCSR000ANE	ENCODE	MYOBLAST_SKELETAL_MUSCLE	CTCF	CTCF	CTCF	MA0139	1
ENCSR000ANO	ENCODE	FIBROBLAST_LUNG	CTCF	CTCF	CTCF	MA0139	1
ENCSR000ANS	ENCODE	MYOTUBE	CTCF	CTCF	CTCF	MA0139	1
ENCSR000AOA	ENCODE	HELA_S3	CTCF	CTCF	CTCF	MA0139	1
ENCSR000AOO	ENCODE	ASTROCYTE	CTCF	CTCF	CTCF	MA0139	1
ENCSR000APF	ENCODE	OSTEOBLAST	CTCF	CTCF	CTCF	MA0139	1
ENCSR000APM	ENCODE	FIBROBLAST_DERMAL	CTCF	CTCF	CTCF	MA0139	1
ENCSR000AQU	ENCODE	DND41	CTCF	CTCF	CTCF	MA0139	1
ENCSR000ATM	ENCODE	K562	REST	REST	REST	MA0138	2
ENCSR000ATN	ENCODE	CD14	CTCF	CTCF	CTCF	MA0139	1
ENCSR000AUE	ENCODE	A549	CTCF	CTCF	CTCF	MA0139	1
ENCSR000AUF	ENCODE	A549	CTCF	CTCF	CTCF	MA0139	1
ENCSR000AUV	ENCODE	BCELL	CTCF	CTCF	CTCF	MA0139	1
ENCSR000BGA	ENCODE	PFSK1	FOXP2	FOXP2	FOXP2	MA0593	1
ENCSR000BGB	ENCODE	SKNMC	FOXP2	FOXP2	FOXP2	MA0593	1
ENCSR000BGC	ENCODE	GM12878	GABPA	GABPA	GABPA	MA0062	2
ENCSR000BGE	ENCODE	GM12878	SRF	SRF	SRF	MA0083	3
ENCSR000BGF	ENCODE	GM12878	REST	REST	REST	MA0138	2
ENCSR000BGI	ENCODE	GM12878	USF1	USF1	USF1	MA0093	2
ENCSR000BGK	ENCODE	HEPG2	JUND	JUND	JUND(VAR.2)	MA0492	1
ENCSR000BGK	ENCODE	HEPG2	JUND	JUND	JUND	MA0491	1
ENCSR000BGM	ENCODE	HEPG2	USF1	USF1	USF1	MA0093	2
ENCSR000BGP	ENCODE	GM12878	POU2F2	POU2F2	POU2F2	MA0507	1
ENCSR000BGQ	ENCODE	GM12878	SPI1	SPI1	SPI1	MA0080	4
ENCSR000BGR	ENCODE	GM12878	PBX3	PBX3	PBX3	MA1114	1
ENCSR000BGT	ENCODE	GM12878	BATF	BATF	BATF::JUN	MA0462	1
ENCSR000BGU	ENCODE	GM12878	EBF1	EBF1	EBF1	MA0154	3
ENCSR000BGW	ENCODE	K562	SPI1	SPI1	SPI1	MA0080	4
ENCSR000BGY	ENCODE	GM12878	IRF4	IRF4	IRF4	MA1419	1
ENCSR000BGZ	ENCODE	GM12878	TCF12	TCF12	TCF12	MA0521	1
ENCSR000BHC	ENCODE	GM12878	ZBTB33	ZBTB33	ZBTB33	MA0527	1
ENCSR000BHD	ENCODE	GM12878	PAX5	PAX5	PAX5	MA0014	3
ENCSR000BHE	ENCODE	A549	NR3C1	NR3C1	NR3C1	MA0113	3
ENCSR000BHF	ENCODE	A549	NR3C1	NR3C1	NR3C1	MA0113	3
ENCSR000BHG	ENCODE	A549	NR3C1	NR3C1	NR3C1	MA0113	3
ENCSR000BHJ	ENCODE	GM12878	PAX5	PAX5	PAX5	MA0014	3
ENCSR000BHK	ENCODE	GM12878	SP1	SP1	SP1	MA0079	3
ENCSR000BHM	ENCODE	ESC_H1	REST	REST	REST	MA0138	2
ENCSR000BHP	ENCODE	HEPG2	FOSL2	FOSL2	FOSL2	MA0478	1
ENCSR000BHR	ENCODE	HEPG2	ZBTB33	ZBTB33	ZBTB33	MA0527	1
ENCSR000BHS	ENCODE	HELA_S3	GABPA	GABPA	GABPA	MA0062	2
ENCSR000BHU	ENCODE	HEPG2	RXRA	RXRA	RXRA	MA0512	2
ENCSR000BHV	ENCODE	A549	CTCF	CTCF	CTCF	MA0139	1
ENCSR000BHW	ENCODE	A549	CTCF	CTCF	CTCF	MA0139	1
ENCSR000BHX	ENCODE	A549	USF1	USF1	USF1	MA0093	2
ENCSR000BID	ENCODE	HEPG2	BHLHE40	BHLHE40	BHLHE40	MA0464	2
ENCSR000BIE	ENCODE	HEPG2	CTCF	CTCF	CTCF	MA0139	1
ENCSR000BII	ENCODE	GM12891	POU2F2	POU2F2	POU2F2	MA0507	1
ENCSR000BIJ	ENCODE	GM12891	SPI1	SPI1	SPI1	MA0080	4
ENCSR000BIO	ENCODE	A549	NR3C1	NR3C1	NR3C1	MA0113	3
ENCSR000BIR	ENCODE	ESC_H1	SP1	SP1	SP1	MA0079	3
ENCSR000BIT	ENCODE	ESC_H1	TCF12	TCF12	TCF12	MA0521	1
ENCSR000BIU	ENCODE	ESC_H1	USF1	USF1	USF1	MA0093	2
ENCSR000BIV	ENCODE	ESC_H1	SRF	SRF	SRF	MA0083	3
ENCSR000BIW	ENCODE	ESC_H1	GABPA	GABPA	GABPA	MA0062	2
ENCSR000BIY	ENCODE	ISHIKAWA	ESR1	ESR1	ESR1	MA0112	3
ENCSR000BIZ	ENCODE	ISHIKAWA	ESR1	ESR1	ESR1	MA0112	3
ENCSR000BJA	ENCODE	ESC_H1	EGR1	EGR1	EGR1	MA0162	3
ENCSR000BJB	ENCODE	A549	USF1	USF1	USF1	MA0093	2
ENCSR000BJC	ENCODE	ISHIKAWA	NR3C1	NR3C1	NR3C1	MA0113	3
ENCSR000BJD	ENCODE	GM12878	RXRA	RXRA	RXRA	MA0512	2
ENCSR000BJG	ENCODE	HEPG2	TCF12	TCF12	TCF12	MA0521	1
ENCSR000BJH	ENCODE	GM12891	PAX5	PAX5	PAX5	MA0014	3
ENCSR000BJI	ENCODE	GM12892	PAX5	PAX5	PAX5	MA0014	3
ENCSR000BJJ	ENCODE	SKNSH	REST	REST	REST	MA0138	2
ENCSR000BJK	ENCODE	HEPG2	GABPA	GABPA	GABPA	MA0062	2
ENCSR000BJL	ENCODE	HEPG2	REST	REST	REST	MA0138	2
ENCSR000BJO	ENCODE	PANC1	REST	REST	REST	MA0138	2
ENCSR000BJP	ENCODE	PFSK1	REST	REST	REST	MA0138	2
ENCSR000BJR	ENCODE	A549	NR3C1	NR3C1	NR3C1	MA0113	3
ENCSR000BJS	ENCODE	T47D	ESR1	ESR1	ESR1	MA0112	3
ENCSR000BJT	ENCODE	A549	NR3C1	NR3C1	NR3C1	MA0113	3
ENCSR000BJW	ENCODE	ESC_H1	RXRA	RXRA	RXRA	MA0512	2
ENCSR000BJX	ENCODE	HEPG2	SP1	SP1	SP1	MA0079	3
ENCSR000BJY	ENCODE	GM12878	ATF3	ATF3	ATF3	MA0605	1
ENCSR000BKA	ENCODE	GM12878	ETS1	ETS1	ETS1	MA0098	3
ENCSR000BKB	ENCODE	GM12878	MEF2A	MEF2A	MEF2A	MA0052	3
ENCSR000BKC	ENCODE	ESC_H1	ATF3	ATF3	ATF3	MA0605	1
ENCSR000BKD	ENCODE	ESC_H1	YY1	YY1	YY1	MA0095	2
ENCSR000BKE	ENCODE	HEPG2	ATF3	ATF3	ATF3	MA0605	1
ENCSR000BKF	ENCODE	K562	ZBTB33	ZBTB33	ZBTB33	MA0527	1
ENCSR000BKJ	ENCODE	GM12891	YY1	YY1	YY1	MA0095	2
ENCSR000BKL	ENCODE	ISHIKAWA	ESR1	ESR1	ESR1	MA0112	3
ENCSR000BKM	ENCODE	K562	GATA2	GATA2	GATA2	MA0036	3
ENCSR000BKN	ENCODE	T47D	ESR1	ESR1	ESR1	MA0112	3
ENCSR000BKO	ENCODE	K562	SP1	SP1	SP1	MA0079	3
ENCSR000BKP	ENCODE	ESC_H1	JUND	JUND	JUND(VAR.2)	MA0492	1
ENCSR000BKP	ENCODE	ESC_H1	JUND	JUND	JUND	MA0491	1
ENCSR000BKQ	ENCODE	K562	ETS1	ETS1	ETS1	MA0098	3
ENCSR000BKT	ENCODE	K562	USF1	USF1	USF1	MA0093	2
ENCSR000BKU	ENCODE	K562	YY1	YY1	YY1	MA0095	2
ENCSR000BKW	ENCODE	ISHIKAWA	FOXA1	FOXA1	FOXA1	MA0148	3
ENCSR000BKY	ENCODE	T47D	FOXA1	FOXA1	FOXA1	MA0148	3
ENCSR000BLB	ENCODE	ISHIKAWA	NR3C1	NR3C1	NR3C1	MA0113	3
ENCSR000BLE	ENCODE	HEPG2	FOXA1	FOXA1	FOXA1	MA0148	3
ENCSR000BLF	ENCODE	HEPG2	HNF4A	HNF4A	HNF4A	MA0114	3
ENCSR000BLI	ENCODE	K562	E2F6	E2F6	E2F6	MA0471	1
ENCSR000BLK	ENCODE	K562	SRF	SRF	SRF	MA0083	3
ENCSR000BLL	ENCODE	T47D	ESR1	ESR1	ESR1	MA0112	3
ENCSR000BLO	ENCODE	K562	GABPA	GABPA	GABPA	MA0062	2
ENCSR000BLP	ENCODE	K562	MAX	MAX	MAX	MA0058	3
ENCSR000BLT	ENCODE	GM12892	YY1	YY1	YY1	MA0095	2
ENCSR000BLV	ENCODE	HEPG2	SRF	SRF	SRF	MA0083	3
ENCSR000BLX	ENCODE	SKNSH	CTCF	CTCF	CTCF	MA0139	1
ENCSR000BLZ	ENCODE	SKNSH	YY1	YY1	YY1	MA0095	2
ENCSR000BMB	ENCODE	GM12878	ELF1	ELF1	ELF1	MA0473	2
ENCSR000BMD	ENCODE	K562	ELF1	ELF1	ELF1	MA0473	2
ENCSR000BME	ENCODE	K562	ZBTB7A	ZBTB7A	ZBTB7A	MA0750	2
ENCSR000BMF	ENCODE	SKNSH	USF1	USF1	USF1	MA0093	2
ENCSR000BMH	ENCODE	K562	YY1	YY1	YY1	MA0095	2
ENCSR000BMI	ENCODE	GM12878	SRF	SRF	SRF	MA0083	3
ENCSR000BMN	ENCODE	HELA_S3	REST	REST	REST	MA0138	2
ENCSR000BMO	ENCODE	HEPG2	FOXA1	FOXA1	FOXA1	MA0148	3
ENCSR000BMQ	ENCODE	GM12878	EGR1	EGR1	EGR1	MA0162	3
ENCSR000BMU	ENCODE	ESC_H1	POU5F1	POU5F1	POU5F1	MA1115	1
ENCSR000BMV	ENCODE	K562	FOSL1	FOSL1	FOSL1	MA0477	1
ENCSR000BMW	ENCODE	K562	REST	REST	REST	MA0138	2
ENCSR000BMX	ENCODE	T47D	GATA3	GATA3	GATA3	MA0037	3
ENCSR000BMZ	ENCODE	HEPG2	ELF1	ELF1	ELF1	MA0473	2
ENCSR000BNA	ENCODE	HEPG2	ZBTB33	ZBTB33	ZBTB33	MA0527	1
ENCSR000BND	ENCODE	GM12878	ZEB1	ZEB1	ZEB1	MA0103	3
ENCSR000BNE	ENCODE	K562	EGR1	EGR1	EGR1	MA0162	3
ENCSR000BNG	ENCODE	GM12878	MEF2C	MEF2C	MEF2C	MA0497	1
ENCSR000BNH	ENCODE	ESC_H1	CTCF	CTCF	CTCF	MA0139	1
ENCSR000BNI	ENCODE	HEPG2	FOXA2	FOXA2	FOXA2	MA0047	2
ENCSR000BNJ	ENCODE	HEPG2	HNF4G	HNF4G	HNF4G	MA0484	1
ENCSR000BNK	ENCODE	K562	CTCFL	CTCFL	CTCFL	MA1102	1
ENCSR000BNL	ENCODE	K562	SP2	SP2	SP2	MA0516	1
ENCSR000BNN	ENCODE	K562	THAP1	THAP1	THAP1	MA0597	1
ENCSR000BNO	ENCODE	T47D	CTCF	CTCF	CTCF	MA0139	1
ENCSR000BNP	ENCODE	GM12878	YY1	YY1	YY1	MA0095	2
ENCSR000BNS	ENCODE	ESC_H1	FOSL1	FOSL1	FOSL1	MA0477	1
ENCSR000BNT	ENCODE	HEPG2	YY1	YY1	YY1	MA0095	2
ENCSR000BNU	ENCODE	K562	ATF3	ATF3	ATF3	MA0605	1
ENCSR000BNV	ENCODE	K562	MEF2A	MEF2A	MEF2A	MA0052	3
ENCSR000BNX	ENCODE	HCT166	YY1	YY1	YY1	MA0095	2
ENCSR000BNY	ENCODE	HCT166	ZBTB33	ZBTB33	ZBTB33	MA0527	1
ENCSR000BOT	ENCODE	HEPG2	REST	REST	REST	MA0138	2
ENCSR000BOU	ENCODE	HEPG2	SP2	SP2	SP2	MA0516	1
ENCSR000BOX	ENCODE	PFSK1	REST	REST	REST	MA0138	2
ENCSR000BOZ	ENCODE	SKNSH	REST	REST	REST	MA0138	2
ENCSR000BPE	ENCODE	A549	SP1	SP1	SP1	MA0079	3
ENCSR000BPJ	ENCODE	K562	CTCF	CTCF	CTCF	MA0139	1
ENCSR000BPK	ENCODE	PANC1	REST	REST	REST	MA0138	2
ENCSR000BPM	ENCODE	A549	YY1	YY1	YY1	MA0095	2
ENCSR000BPS	ENCODE	A549	ATF3	ATF3	ATF3	MA0605	1
ENCSR000BPT	ENCODE	A549	ELF1	ELF1	ELF1	MA0473	2
ENCSR000BPU	ENCODE	A549	ETS1	ETS1	ETS1	MA0098	3
ENCSR000BPV	ENCODE	A549	USF1	USF1	USF1	MA0093	2
ENCSR000BPX	ENCODE	A549	FOXA1	FOXA1	FOXA1	MA0148	3
ENCSR000BPY	ENCODE	A549	GABPA	GABPA	GABPA	MA0062	2
ENCSR000BPZ	ENCODE	A549	ZBTB33	ZBTB33	ZBTB33	MA0527	1
ENCSR000BQA	ENCODE	HEPG2	ZBTB7A	ZBTB7A	ZBTB7A	MA0750	2
ENCSR000BQD	ENCODE	T47D	ESR1	ESR1	ESR1	MA0112	3
ENCSR000BQE	ENCODE	ISHIKAWA	CTCF	CTCF	CTCF	MA0139	1
ENCSR000BQG	ENCODE	ESC_H1	SP2	SP2	SP2	MA0516	1
ENCSR000BQI	ENCODE	HEPG2	CEBPB	CEBPB	CEBPB	MA0466	2
ENCSR000BQJ	ENCODE	HEPG2	CEBPD	CEBPD	CEBPD	MA0836	1
ENCSR000BQL	ENCODE	GM12878	NFATC1	NFATC1	NFATC1	MA0624	1
ENCSR000BQO	ENCODE	A549	FOSL2	FOSL2	FOSL2	MA0478	1
ENCSR000BQP	ENCODE	A549	REST	REST	REST	MA0138	2
ENCSR000BQQ	ENCODE	A549	TCF12	TCF12	TCF12	MA0521	1
ENCSR000BQR	ENCODE	ISHIKAWA	ESR1	ESR1	ESR1	MA0112	3
ENCSR000BQS	ENCODE	GM12878	REST	REST	REST	MA0138	2
ENCSR000BQT	ENCODE	GM12878	TCF3	TCF3	TCF3	MA0522	2
ENCSR000BQV	ENCODE	ESC_H1	SP4	SP4	SP4	MA0685	1
ENCSR000BQX	ENCODE	HEPG2	NFIC	NFIC	NFIC	MA0161	2
ENCSR000BQZ	ENCODE	GM12878	STAT5A	STAT5A	STAT5A::STAT5B	MA0519	1
ENCSR000BRA	ENCODE	A549	CREB1	CREB1	CREB1	MA0018	3
ENCSR000BRB	ENCODE	A549	CREB1	CREB1	CREB1	MA0018	3
ENCSR000BRC	ENCODE	A549	CREB1	CREB1	CREB1	MA0018	3
ENCSR000BRD	ENCODE	A549	FOXA1	FOXA1	FOXA1	MA0148	3
ENCSR000BRE	ENCODE	A549	FOXA2	FOXA2	FOXA2	MA0047	2
ENCSR000BRF	ENCODE	A549	JUND	JUND	JUND(VAR.2)	MA0492	1
ENCSR000BRF	ENCODE	A549	JUND	JUND	JUND	MA0491	1
ENCSR000BRG	ENCODE	GM12878	EGR1	EGR1	EGR1	MA0162	3
ENCSR000BRI	ENCODE	GM12878	RUNX3	RUNX3	RUNX3	MA0684	1
ENCSR000BRK	ENCODE	K562	TEAD4	TEAD4	TEAD4	MA0809	1
ENCSR000BRN	ENCODE	GM12878	NFIC	NFIC	NFIC	MA0161	2
ENCSR000BRO	ENCODE	HEPG2	MYBL2	MYBL2	MYBL2	MA0777	1
ENCSR000BRP	ENCODE	HEPG2	TEAD4	TEAD4	TEAD4	MA0809	1
ENCSR000BRQ	ENCODE	K562	CEBPB	CEBPB	CEBPB	MA0466	2
ENCSR000BRR	ENCODE	K562	STAT5A	STAT5A	STAT5A::STAT5B	MA0519	1
ENCSR000BRS	ENCODE	K562	NR2F2	NR2F2	NR2F2	MA1111	1
ENCSR000BRX	ENCODE	GM12878	CEBPB	CEBPB	CEBPB	MA0466	2
ENCSR000BRY	ENCODE	ESC_H1	TEAD4	TEAD4	TEAD4	MA0809	1
ENCSR000BRZ	ENCODE	HCT166	EGR1	EGR1	EGR1	MA0162	3
ENCSR000BSA	ENCODE	HCT166	JUND	JUND	JUND(VAR.2)	MA0492	1
ENCSR000BSA	ENCODE	HCT166	JUND	JUND	JUND	MA0491	1
ENCSR000BSC	ENCODE	HCT166	SRF	SRF	SRF	MA0083	3
ENCSR000BSD	ENCODE	HCT166	CEBPB	CEBPB	CEBPB	MA0466	2
ENCSR000BSE	ENCODE	HCT166	CTCF	CTCF	CTCF	MA0139	1
ENCSR000BSF	ENCODE	HCT166	SP1	SP1	SP1	MA0079	3
ENCSR000BSH	ENCODE	HCT166	MAX	MAX	MAX	MA0058	3
ENCSR000BSI	ENCODE	ESC_H1	E2F6	E2F6	E2F6	MA0471	1
ENCSR000BSJ	ENCODE	ESC_H1	MAX	MAX	MAX	MA0058	3
ENCSR000BSK	ENCODE	SKNSH	JUND	JUND	JUND(VAR.2)	MA0492	1
ENCSR000BSK	ENCODE	SKNSH	JUND	JUND	JUND	MA0491	1
ENCSR000BSL	ENCODE	SKNSH	TCF12	TCF12	TCF12	MA0521	1
ENCSR000BSM	ENCODE	SKNSH	YY1	YY1	YY1	MA0095	2
ENCSR000BSN	ENCODE	ESC_H1	CREB1	CREB1	CREB1	MA0018	3
ENCSR000BSO	ENCODE	K562	CREB1	CREB1	CREB1	MA0018	3
ENCSR000BSP	ENCODE	MCF7	REST	REST	REST	MA0138	2
ENCSR000BSQ	ENCODE	ISHIKAWA	EGR1	EGR1	EGR1	MA0162	3
ENCSR000BSR	ENCODE	MCF7	CEBPB	CEBPB	CEBPB	MA0466	2
ENCSR000BSS	ENCODE	MCF7	ELF1	ELF1	ELF1	MA0473	2
ENCSR000BST	ENCODE	MCF7	GATA3	GATA3	GATA3	MA0037	3
ENCSR000BSU	ENCODE	MCF7	JUND	JUND	JUND(VAR.2)	MA0492	1
ENCSR000BSU	ENCODE	MCF7	JUND	JUND	JUND	MA0491	1
ENCSR000BSV	ENCODE	SKNSH	NFIC	NFIC	NFIC	MA0161	2
ENCSR000BSW	ENCODE	ISHIKAWA	TEAD4	TEAD4	TEAD4	MA0809	1
ENCSR000BSX	ENCODE	ISHIKAWA	USF1	USF1	USF1	MA0093	2
ENCSR000BSY	ENCODE	ISHIKAWA	YY1	YY1	YY1	MA0095	2
ENCSR000BSZ	ENCODE	ISHIKAWA	ZBTB7A	ZBTB7A	ZBTB7A	MA0750	2
ENCSR000BTA	ENCODE	SKNSH	ELF1	ELF1	ELF1	MA0473	2
ENCSR000BTC	ENCODE	A549	E2F6	E2F6	E2F6	MA0471	1
ENCSR000BTD	ENCODE	ISHIKAWA	SRF	SRF	SRF	MA0083	3
ENCSR000BTE	ENCODE	HCT166	FOSL1	FOSL1	FOSL1	MA0477	1
ENCSR000BTF	ENCODE	HL60	REST	REST	REST	MA0138	2
ENCSR000BTG	ENCODE	SKNSH	GABPA	GABPA	GABPA	MA0062	2
ENCSR000BTH	ENCODE	SKNSH	GATA3	GATA3	GATA3	MA0037	3
ENCSR000BTI	ENCODE	A549	GATA3	GATA3	GATA3	MA0037	3
ENCSR000BTJ	ENCODE	A549	MAX	MAX	MAX	MA0058	3
ENCSR000BTK	ENCODE	HL60	GABPA	GABPA	GABPA	MA0062	2
ENCSR000BTM	ENCODE	HEPG2	MAX	MAX	MAX	MA0058	3
ENCSR000BTN	ENCODE	A549	PBX3	PBX3	PBX3	MA1114	1
ENCSR000BTS	ENCODE	SKNSH	ZBTB33	ZBTB33	ZBTB33	MA0527	1
ENCSR000BTT	ENCODE	ISHIKAWA	CEBPB	CEBPB	CEBPB	MA0466	2
ENCSR000BTV	ENCODE	NEURAL	REST	REST	REST	MA0138	2
ENCSR000BTY	ENCODE	ISHIKAWA	MAX	MAX	MAX	MA0058	3
ENCSR000BTZ	ENCODE	SKNSH	USF1	USF1	USF1	MA0093	2
ENCSR000BUB	ENCODE	A549	CEBPB	CEBPB	CEBPB	MA0466	2
ENCSR000BUD	ENCODE	A549	TEAD4	TEAD4	TEAD4	MA0809	1
ENCSR000BUF	ENCODE	GM12878	CREB1	CREB1	CREB1	MA0018	3
ENCSR000BUG	ENCODE	HCT166	ATF3	ATF3	ATF3	MA0605	1
ENCSR000BUI	ENCODE	MCF7	FOSL2	FOSL2	FOSL2	MA0478	1
ENCSR000BUK	ENCODE	MCF7	GABPA	GABPA	GABPA	MA0062	2
ENCSR000BUL	ENCODE	MCF7	MAX	MAX	MAX	MA0058	3
ENCSR000BUN	ENCODE	MCF7	TCF12	TCF12	TCF12	MA0521	1
ENCSR000BUO	ENCODE	MCF7	TEAD4	TEAD4	TEAD4	MA0809	1
ENCSR000BUP	ENCODE	PANC1	REST	REST	REST	MA0138	2
ENCSR000BUQ	ENCODE	SKNSH	TEAD4	TEAD4	TEAD4	MA0809	1
ENCSR000BUR	ENCODE	ISHIKAWA	CREB1	CREB1	CREB1	MA0018	3
ENCSR000BUT	ENCODE	ISHIKAWA	NFIC	NFIC	NFIC	MA0161	2
ENCSR000BUU	ENCODE	ISHIKAWA	REST	REST	REST	MA0138	2
ENCSR000BUV	ENCODE	ISHIKAWA	TCF12	TCF12	TCF12	MA0521	1
ENCSR000BUW	ENCODE	HL60	SPI1	SPI1	SPI1	MA0080	4
ENCSR000BUX	ENCODE	MCF7	EGR1	EGR1	EGR1	MA0162	3
ENCSR000BUY	ENCODE	MCF7	NR2F2	NR2F2	NR2F2	MA1111	1
ENCSR000BVA	ENCODE	MCF7	SRF	SRF	SRF	MA0083	3
ENCSR000BVB	ENCODE	SKNSH	FOSL2	FOSL2	FOSL2	MA0478	1
ENCSR000BVC	ENCODE	SKNSH	MEF2A	MEF2A	MEF2A	MA0052	3
ENCSR000BVD	ENCODE	SKNSH	MAX	MAX	MAX	MA0058	3
ENCSR000BVE	ENCODE	SKNSH	PBX3	PBX3	PBX3	MA1114	1
ENCSR000BVG	ENCODE	SKNSH	RXRA	RXRA	RXRA	MA0512	2
ENCSR000BVH	ENCODE	HCT166	ELF1	ELF1	ELF1	MA0473	2
ENCSR000BVI	ENCODE	HCT166	REST	REST	REST	MA0138	2
ENCSR000BVJ	ENCODE	HCT166	TEAD4	TEAD4	TEAD4	MA0809	1
ENCSR000BVK	ENCODE	HCT166	USF1	USF1	USF1	MA0093	2
ENCSR000BVL	ENCODE	HEPG2	CREB1	CREB1	CREB1	MA0018	3
ENCSR000BVM	ENCODE	HEPG2	NR2F2	NR2F2	NR2F2	MA1111	1
ENCSR000BVN	ENCODE	HEPG2	ZEB1	ZEB1	ZEB1	MA0103	3
ENCSR000BVO	ENCODE	T47D	JUND	JUND	JUND(VAR.2)	MA0492	1
ENCSR000BVO	ENCODE	T47D	JUND	JUND	JUND	MA0491	1
ENCSR000BVY	ENCODE	K562	CEBPD	CEBPD	CEBPD	MA0836	1
ENCSR000DJW	ENCODE	K562	NR4A1	NR4A1	NR4A1	MA1112	1
ENCSR000DJX	ENCODE	K562	JUND	JUND	JUND(VAR.2)	MA0492	1
ENCSR000DJX	ENCODE	K562	JUND	JUND	JUND	MA0491	1
ENCSR000DJY	ENCODE	K562	JUNB	JUNB	JUNB	MA0490	1
ENCSR000DKA	ENCODE	K562	GATA2	GATA2	GATA2	MA0036	3
ENCSR000DKB	ENCODE	K562	FOS	FOS	FOS	MA0476	1
ENCSR000DKN	ENCODE	H54	CTCF	CTCF	CTCF	MA0139	1
ENCSR000DKP	ENCODE	GM10248	CTCF	CTCF	CTCF	MA0139	1
ENCSR000DKR	ENCODE	GM10266	CTCF	CTCF	CTCF	MA0139	1
ENCSR000DKU	ENCODE	GM12878	MYC	MYC	MYC	MA0147	3
ENCSR000DKV	ENCODE	GM12878	CTCF	CTCF	CTCF	MA0139	1
ENCSR000DKX	ENCODE	GM12891	CTCF	CTCF	CTCF	MA0139	1
ENCSR000DKY	ENCODE	GM12892	CTCF	CTCF	CTCF	MA0139	1
ENCSR000DKZ	ENCODE	GM13976	CTCF	CTCF	CTCF	MA0139	1
ENCSR000DLB	ENCODE	GM13977	CTCF	CTCF	CTCF	MA0139	1
ENCSR000DLD	ENCODE	GM19238	CTCF	CTCF	CTCF	MA0139	1
ENCSR000DLE	ENCODE	GM19239	CTCF	CTCF	CTCF	MA0139	1
ENCSR000DLF	ENCODE	GM19240	CTCF	CTCF	CTCF	MA0139	1
ENCSR000DLG	ENCODE	GM20000	CTCF	CTCF	CTCF	MA0139	1
ENCSR000DLI	ENCODE	ESC_H1	MYC	MYC	MYC	MA0147	3
ENCSR000DLK	ENCODE	ESC_H1	CTCF	CTCF	CTCF	MA0139	1
ENCSR000DLN	ENCODE	HELA_S3	MYC	MYC	MYC	MA0147	3
ENCSR000DLO	ENCODE	HELA_S3	CTCF	CTCF	CTCF	MA0139	1
ENCSR000DLR	ENCODE	HEPG2	MYC	MYC	MYC	MA0147	3
ENCSR000DLS	ENCODE	HEPG2	CTCF	CTCF	CTCF	MA0139	1
ENCSR000DLU	ENCODE	ENDOTHELIAL_UMBILICAL_VEIN	MYC	MYC	MYC	MA0147	3
ENCSR000DLW	ENCODE	ENDOTHELIAL_UMBILICAL_VEIN	CTCF	CTCF	CTCF	MA0139	1
ENCSR000DLZ	ENCODE	K562	MYC	MYC	MYC	MA0147	3
ENCSR000DMA	ENCODE	K562	CTCF	CTCF	CTCF	MA0139	1
ENCSR000DMC	ENCODE	KIDNEY	CTCF	CTCF	CTCF	MA0139	1
ENCSR000DME	ENCODE	LNCAP	CTCF	CTCF	CTCF	MA0139	1
ENCSR000DMF	ENCODE	LNCAP	CTCF	CTCF	CTCF	MA0139	1
ENCSR000DMH	ENCODE	LUNG	CTCF	CTCF	CTCF	MA0139	1
ENCSR000DMJ	ENCODE	MCF7	MYC	MYC	MYC	MA0147	3
ENCSR000DML	ENCODE	MCF7	CTCF	CTCF	CTCF	MA0139	1
ENCSR000DMM	ENCODE	MCF7	MYC	MYC	MYC	MA0147	3
ENCSR000DMO	ENCODE	MCF7	CTCF	CTCF	CTCF	MA0139	1
ENCSR000DMP	ENCODE	MCF7	MYC	MYC	MYC	MA0147	3
ENCSR000DMQ	ENCODE	MCF7	MYC	MYC	MYC	MA0147	3
ENCSR000DMR	ENCODE	MCF7	CTCF	CTCF	CTCF	MA0139	1
ENCSR000DMS	ENCODE	MCF7	CTCF	CTCF	CTCF	MA0139	1
ENCSR000DMV	ENCODE	MCF7	CTCF	CTCF	CTCF	MA0139	1
ENCSR000DMY	ENCODE	MEDULLOBLASTOMA	CTCF	CTCF	CTCF	MA0139	1
ENCSR000DNA	ENCODE	A549	CTCF	CTCF	CTCF	MA0139	1
ENCSR000DNC	ENCODE	KERATINOCYTE	CTCF	CTCF	CTCF	MA0139	1
ENCSR000DND	ENCODE	PANCREAS	CTCF	CTCF	CTCF	MA0139	1
ENCSR000DNI	ENCODE	SPLEEN	CTCF	CTCF	CTCF	MA0139	1
ENCSR000DNM	ENCODE	GM12878	NFYB	NFYB	NFYB	MA0502	1
ENCSR000DNN	ENCODE	GM12878	NFYA	NFYA	NFYA	MA0060	3
ENCSR000DNR	ENCODE	HELA_S3	NFYB	NFYB	NFYB	MA0502	1
ENCSR000DNS	ENCODE	HELA_S3	NFYA	NFYA	NFYA	MA0060	3
ENCSR000DNZ	ENCODE	K562	ATF1	ATF1	ATF1	MA0604	1
ENCSR000DOG	ENCODE	K562	ATF3	ATF3	ATF3	MA0605	1
ENCSR000DOM	ENCODE	MCF10A	MYC	MYC	MYC	MA0147	3
ENCSR000DON	ENCODE	MCF10A	FOS	FOS	FOS	MA0476	1
ENCSR000DOO	ENCODE	MCF10A	FOS	FOS	FOS	MA0476	1
ENCSR000DOP	ENCODE	MCF10A	FOS	FOS	FOS	MA0476	1
ENCSR000DOQ	ENCODE	MCF10A	STAT3	STAT3	STAT3	MA0144	2
ENCSR000DOR	ENCODE	MCF10A	E2F4	E2F4	E2F4	MA0470	1
ENCSR000DOS	ENCODE	MCF10A	MYC	MYC	MYC	MA0147	3
ENCSR000DOT	ENCODE	MCF10A	FOS	FOS	FOS	MA0476	1
ENCSR000DOZ	ENCODE	MCF10A	STAT3	STAT3	STAT3	MA0144	2
ENCSR000DPB	ENCODE	MCF10A	STAT3	STAT3	STAT3	MA0144	2
ENCSR000DPF	ENCODE	A549	CTCF	CTCF	CTCF	MA0139	1
ENCSR000DPG	ENCODE	FIBROBLAST_SKIN_LEG	CTCF	CTCF	CTCF	MA0139	1
ENCSR000DPM	ENCODE	FIBROBLAST_LUNG	CTCF	CTCF	CTCF	MA0139	1
ENCSR000DPP	ENCODE	FIBROBLAST_PEDAL_DIGIT_SKIN	CTCF	CTCF	CTCF	MA0139	1
ENCSR000DPS	ENCODE	FIBROBLAST_GINGIVA	CTCF	CTCF	CTCF	MA0139	1
ENCSR000DPV	ENCODE	FIBROBLAST_SKIN_ABDOMEN	CTCF	CTCF	CTCF	MA0139	1
ENCSR000DPY	ENCODE	FIBROBLAST_AORTIC_ADVENTITIA	CTCF	CTCF	CTCF	MA0139	1
ENCSR000DQD	ENCODE	BE2C	CTCF	CTCF	CTCF	MA0139	1
ENCSR000DQI	ENCODE	BJ	CTCF	CTCF	CTCF	MA0139	1
ENCSR000DQN	ENCODE	CACO2	CTCF	CTCF	CTCF	MA0139	1
ENCSR000DQW	ENCODE	GM06990	CTCF	CTCF	CTCF	MA0139	1
ENCSR000DQY	ENCODE	GM12801	CTCF	CTCF	CTCF	MA0139	1
ENCSR000DRB	ENCODE	GM12864	CTCF	CTCF	CTCF	MA0139	1
ENCSR000DRE	ENCODE	GM12865	CTCF	CTCF	CTCF	MA0139	1
ENCSR000DRF	ENCODE	GM12866	CTCF	CTCF	CTCF	MA0139	1
ENCSR000DRH	ENCODE	GM12867	CTCF	CTCF	CTCF	MA0139	1
ENCSR000DRI	ENCODE	GM12868	CTCF	CTCF	CTCF	MA0139	1
ENCSR000DRJ	ENCODE	GM12869	CTCF	CTCF	CTCF	MA0139	1
ENCSR000DRK	ENCODE	GM12870	CTCF	CTCF	CTCF	MA0139	1
ENCSR000DRN	ENCODE	GM12872	CTCF	CTCF	CTCF	MA0139	1
ENCSR000DRP	ENCODE	GM12873	CTCF	CTCF	CTCF	MA0139	1
ENCSR000DRR	ENCODE	GM12874	CTCF	CTCF	CTCF	MA0139	1
ENCSR000DRU	ENCODE	GM12875	CTCF	CTCF	CTCF	MA0139	1
ENCSR000DRZ	ENCODE	GM12878	CTCF	CTCF	CTCF	MA0139	1
ENCSR000DSU	ENCODE	ASTROCYTE_SPINAL_CORD	CTCF	CTCF	CTCF	MA0139	1
ENCSR000DSZ	ENCODE	ASTROCYTE_CEREBELLUM	CTCF	CTCF	CTCF	MA0139	1
ENCSR000DTA	ENCODE	ENDOTHELIAL_BRAIN_MICROVASCULAR	CTCF	CTCF	CTCF	MA0139	1
ENCSR000DTF	ENCODE	FIBROBLAST_CARDIAC	CTCF	CTCF	CTCF	MA0139	1
ENCSR000DTI	ENCODE	MUSCLE_CARDIAC	CTCF	CTCF	CTCF	MA0139	1
ENCSR000DTL	ENCODE	EPITHELIAL_CHOROID_PLEXUS	CTCF	CTCF	CTCF	MA0139	1
ENCSR000DTO	ENCODE	HCT166	CTCF	CTCF	CTCF	MA0139	1
ENCSR000DTR	ENCODE	EPITHELIAL_ESOPHAGUS	CTCF	CTCF	CTCF	MA0139	1
ENCSR000DTW	ENCODE	HEK293	CTCF	CTCF	CTCF	MA0139	1
ENCSR000DUB	ENCODE	HELA_S3	CTCF	CTCF	CTCF	MA0139	1
ENCSR000DUG	ENCODE	HEPG2	CTCF	CTCF	CTCF	MA0139	1
ENCSR000DUH	ENCODE	FIBROBLAST_FORESKIN	CTCF	CTCF	CTCF	MA0139	1
ENCSR000DUM	ENCODE	HFF	CTCF	CTCF	CTCF	MA0139	1
ENCSR000DUP	ENCODE	HL60	CTCF	CTCF	CTCF	MA0139	1
ENCSR000DUS	ENCODE	EPITHELIAL_MAMMARY	CTCF	CTCF	CTCF	MA0139	1
ENCSR000DUU	ENCODE	FIBROBLAST_MAMMARY	CTCF	CTCF	CTCF	MA0139	1
ENCSR000DUX	ENCODE	FIBROBLAST_PULMONARY_ARTERY	CTCF	CTCF	CTCF	MA0139	1
ENCSR000DVA	ENCODE	FIBROBLAST_LUNG	CTCF	CTCF	CTCF	MA0139	1
ENCSR000DVH	ENCODE	EPITHELIAL_KIDNEY	CTCF	CTCF	CTCF	MA0139	1
ENCSR000DVI	ENCODE	EPITHELIAL_RETINAL_PIGMENT	CTCF	CTCF	CTCF	MA0139	1
ENCSR000DVP	ENCODE	ENDOTHELIAL_UMBILICAL_VEIN	CTCF	CTCF	CTCF	MA0139	1
ENCSR000DVQ	ENCODE	FIBROBLAST_VILLOUS_MESENCHYME	CTCF	CTCF	CTCF	MA0139	1
ENCSR000DWE	ENCODE	K562	CTCF	CTCF	CTCF	MA0139	1
ENCSR000DWH	ENCODE	MCF7	CTCF	CTCF	CTCF	MA0139	1
ENCSR000DWN	ENCODE	NB4	CTCF	CTCF	CTCF	MA0139	1
ENCSR000DWQ	ENCODE	FIBROBLAST_FORESKIN	CTCF	CTCF	CTCF	MA0139	1
ENCSR000DWX	ENCODE	KERATINOCYTE	CTCF	CTCF	CTCF	MA0139	1
ENCSR000DWY	ENCODE	FIBROBLAST_LUNG	CTCF	CTCF	CTCF	MA0139	1
ENCSR000DXD	ENCODE	EPITHELIAL_PROXIMAL_TUBULE	CTCF	CTCF	CTCF	MA0139	1
ENCSR000DXI	ENCODE	EPITHELIAL_BRONCHIAL	CTCF	CTCF	CTCF	MA0139	1
ENCSR000DXQ	ENCODE	SKNSH	CTCF	CTCF	CTCF	MA0139	1
ENCSR000DXW	ENCODE	WERIRB1	CTCF	CTCF	CTCF	MA0139	1
ENCSR000DYB	ENCODE	WI38	CTCF	CTCF	CTCF	MA0139	1
ENCSR000DYC	ENCODE	A549	MYC	MYC	MYC	MA0147	3
ENCSR000DYD	ENCODE	A549	CTCF	CTCF	CTCF	MA0139	1
ENCSR000DYG	ENCODE	A549	MAX	MAX	MAX	MA0058	3
ENCSR000DYI	ENCODE	A549	CEBPB	CEBPB	CEBPB	MA0466	2
ENCSR000DYJ	ENCODE	A549	BHLHE40	BHLHE40	BHLHE40	MA0464	2
ENCSR000DYM	ENCODE	GM10847	RELA	RELA	RELA	MA0107	1
ENCSR000DYP	ENCODE	GM12878	ZNF384	ZNF384	ZNF384	MA1125	1
ENCSR000DYQ	ENCODE	GM12878	ESRRA	ESRRA	ESRRA	MA0592	2
ENCSR000DYR	ENCODE	GM12878	CUX1	CUX1	CUX1	MA0754	1
ENCSR000DYS	ENCODE	GM12878	JUND	JUND	JUND(VAR.2)	MA0492	1
ENCSR000DYS	ENCODE	GM12878	JUND	JUND	JUND	MA0491	1
ENCSR000DYT	ENCODE	GM12878	SREBF2	SREBF2	SREBF2(VAR.2)	MA0828	1
ENCSR000DYT	ENCODE	GM12878	SREBF2	SREBF2	SREBF2	MA0596	1
ENCSR000DYU	ENCODE	GM12878	SREBF1	SREBF1	SREBF1(VAR.2)	MA0829	1
ENCSR000DYU	ENCODE	GM12878	SREBF1	SREBF1	SREBF1	MA0595	1
ENCSR000DYV	ENCODE	GM12878	MAFK	MAFK	MAFK	MA0496	2
ENCSR000DYY	ENCODE	GM12878	E2F4	E2F4	E2F4	MA0470	1
ENCSR000DZB	ENCODE	GM12878	ELK1	ELK1	ELK1	MA0028	2
ENCSR000DZF	ENCODE	GM12878	MAX	MAX	MAX	MA0058	3
ENCSR000DZI	ENCODE	GM12878	MXI1	MXI1	MXI1	MA1108	1
ENCSR000DZJ	ENCODE	GM12878	BHLHE40	BHLHE40	BHLHE40	MA0464	2
ENCSR000DZL	ENCODE	GM12878	ZNF143	ZNF143	ZNF143	MA0088	2
ENCSR000DZM	ENCODE	GM12878	STAT1	STAT1	STAT1	MA0137	3
ENCSR000DZN	ENCODE	GM12878	CTCF	CTCF	CTCF	MA0139	1
ENCSR000DZO	ENCODE	GM12878	NRF1	NRF1	NRF1	MA0506	1
ENCSR000DZQ	ENCODE	GM12878	EBF1	EBF1	EBF1	MA0154	3
ENCSR000DZU	ENCODE	GM12878	USF2	USF2	USF2	MA0526	2
ENCSR000DZV	ENCODE	GM12878	STAT3	STAT3	STAT3	MA0144	2
ENCSR000DZW	ENCODE	GM12878	RFX5	RFX5	RFX5	MA0510	2
ENCSR000DZX	ENCODE	GM12878	IRF3	IRF3	IRF3	MA1418	1
ENCSR000DZY	ENCODE	GM12878	NFE2	NFE2	NFE2	MA0841	1
ENCSR000DZZ	ENCODE	GM12878	TBP	TBP	TBP	MA0108	2
ENCSR000EAG	ENCODE	GM12878	RELA	RELA	RELA	MA0107	1
ENCSR000EAI	ENCODE	GM12891	RELA	RELA	RELA	MA0107	1
ENCSR000EAN	ENCODE	GM12892	RELA	RELA	RELA	MA0107	1
ENCSR000EAQ	ENCODE	GM15510	RELA	RELA	RELA	MA0107	1
ENCSR000EAW	ENCODE	GM18505	RELA	RELA	RELA	MA0107	1
ENCSR000EBA	ENCODE	GM18526	RELA	RELA	RELA	MA0107	1
ENCSR000EBD	ENCODE	GM18951	RELA	RELA	RELA	MA0107	1
ENCSR000EBI	ENCODE	GM19099	RELA	RELA	RELA	MA0107	1
ENCSR000EBM	ENCODE	GM19193	RELA	RELA	RELA	MA0107	1
ENCSR000EBQ	ENCODE	ESC_H1	BACH1	BACH1	BACH1::MAFK	MA0591	1
ENCSR000EBR	ENCODE	ESC_H1	MXI1	MXI1	MXI1	MA1108	1
ENCSR000EBS	ENCODE	ESC_H1	MAFK	MAFK	MAFK	MA0496	2
ENCSR000EBV	ENCODE	ESC_H1	CEBPB	CEBPB	CEBPB	MA0466	2
ENCSR000EBW	ENCODE	ESC_H1	ZNF143	ZNF143	ZNF143	MA0088	2
ENCSR000EBY	ENCODE	ESC_H1	MYC	MYC	MYC	MA0147	3
ENCSR000EBZ	ENCODE	ESC_H1	JUND	JUND	JUND(VAR.2)	MA0492	1
ENCSR000EBZ	ENCODE	ESC_H1	JUND	JUND	JUND	MA0491	1
ENCSR000ECA	ENCODE	ESC_H1	JUN	JUN	JUN(VAR.2)	MA0489	1
ENCSR000ECA	ENCODE	ESC_H1	JUN	JUN	JUN	MA0488	1
ENCSR000ECB	ENCODE	ESC_H1	TBP	TBP	TBP	MA0108	2
ENCSR000ECC	ENCODE	ESC_H1	NRF1	NRF1	NRF1	MA0506	1
ENCSR000ECD	ENCODE	ESC_H1	USF2	USF2	USF2	MA0526	2
ENCSR000ECF	ENCODE	ESC_H1	RFX5	RFX5	RFX5	MA0510	2
ENCSR000ECI	ENCODE	HELA_S3	ELK1	ELK1	ELK1	MA0028	2
ENCSR000ECK	ENCODE	HELA_S3	MAFK	MAFK	MAFK	MA0496	2
ENCSR000ECN	ENCODE	HELA_S3	MAX	MAX	MAX	MA0058	3
ENCSR000ECO	ENCODE	HELA_S3	ZNF143	ZNF143	ZNF143	MA0088	2
ENCSR000ECU	ENCODE	HELA_S3	MXI1	MXI1	MXI1	MA1108	1
ENCSR000ECW	ENCODE	HELA_S3	USF2	USF2	USF2	MA0526	2
ENCSR000ECX	ENCODE	HELA_S3	RFX5	RFX5	RFX5	MA0510	2
ENCSR000ECY	ENCODE	HELA_S3	PRDM1	PRDM1	PRDM1	MA0508	2
ENCSR000EDA	ENCODE	HELA_S3	CEBPB	CEBPB	CEBPB	MA0466	2
ENCSR000EDC	ENCODE	HELA_S3	STAT3	STAT3	STAT3	MA0144	2
ENCSR000EDD	ENCODE	HELA_S3	TBP	TBP	TBP	MA0108	2
ENCSR000EDF	ENCODE	HELA_S3	IRF3	IRF3	IRF3	MA1418	1
ENCSR000EDG	ENCODE	HELA_S3	JUN	JUN	JUN(VAR.2)	MA0489	1
ENCSR000EDG	ENCODE	HELA_S3	JUN	JUN	JUN	MA0488	1
ENCSR000EDH	ENCODE	HELA_S3	JUND	JUND	JUND(VAR.2)	MA0492	1
ENCSR000EDH	ENCODE	HELA_S3	JUND	JUND	JUND	MA0491	1
ENCSR000EDJ	ENCODE	HELA_S3	NRF1	NRF1	NRF1	MA0506	1
ENCSR000EDP	ENCODE	HEPG2	ARID3A	ARID3A	ARID3A	MA0151	1
ENCSR000EDS	ENCODE	HEPG2	MAX	MAX	MAX	MA0058	3
ENCSR000EDT	ENCODE	HEPG2	BHLHE40	BHLHE40	BHLHE40	MA0464	2
ENCSR000EDU	ENCODE	HEPG2	MXI1	MXI1	MXI1	MA1108	1
ENCSR000EDZ	ENCODE	HEPG2	MAFK	MAFK	MAFK	MA0496	2
ENCSR000EEA	ENCODE	HEPG2	RFX5	RFX5	RFX5	MA0510	2
ENCSR000EEB	ENCODE	HEPG2	MAFK	MAFK	MAFK	MA0496	2
ENCSR000EEC	ENCODE	HEPG2	MAFF	MAFF	MAFF	MA0495	2
ENCSR000EEE	ENCODE	HEPG2	CEBPB	CEBPB	CEBPB	MA0466	2
ENCSR000EEF	ENCODE	HEPG2	USF2	USF2	USF2	MA0526	2
ENCSR000EEH	ENCODE	HEPG2	NRF1	NRF1	NRF1	MA0506	1
ENCSR000EEI	ENCODE	HEPG2	JUND	JUND	JUND(VAR.2)	MA0492	1
ENCSR000EEI	ENCODE	HEPG2	JUND	JUND	JUND	MA0491	1
ENCSR000EEJ	ENCODE	HEPG2	IRF3	IRF3	IRF3	MA1418	1
ENCSR000EEK	ENCODE	HEPG2	JUN	JUN	JUN(VAR.2)	MA0489	1
ENCSR000EEK	ENCODE	HEPG2	JUN	JUN	JUN	MA0488	1
ENCSR000EEL	ENCODE	HEPG2	TBP	TBP	TBP	MA0108	2
ENCSR000EEO	ENCODE	HEPG2	SREBF1	SREBF1	SREBF1(VAR.2)	MA0829	1
ENCSR000EEO	ENCODE	HEPG2	SREBF1	SREBF1	SREBF1	MA0595	1
ENCSR000EET	ENCODE	HEPG2	HSF1	HSF1	HSF1	MA0486	2
ENCSR000EEU	ENCODE	HEPG2	HNF4A	HNF4A	HNF4A	MA0114	3
ENCSR000EEV	ENCODE	HEPG2	NR3C1	NR3C1	NR3C1	MA0113	3
ENCSR000EEW	ENCODE	HEPG2	ESRRA	ESRRA	ESRRA	MA0592	2
ENCSR000EEX	ENCODE	HEPG2	CEBPB	CEBPB	CEBPB	MA0466	2
ENCSR000EEZ	ENCODE	ENDOTHELIAL_UMBILICAL_VEIN	MAX	MAX	MAX	MA0058	3
ENCSR000EFA	ENCODE	ENDOTHELIAL_UMBILICAL_VEIN	JUN	JUN	JUN(VAR.2)	MA0489	1
ENCSR000EFA	ENCODE	ENDOTHELIAL_UMBILICAL_VEIN	JUN	JUN	JUN	MA0488	1
ENCSR000EFD	ENCODE	IMR90	RFX5	RFX5	RFX5	MA0510	2
ENCSR000EFE	ENCODE	IMR90	MXI1	MXI1	MXI1	MA1108	1
ENCSR000EFH	ENCODE	IMR90	MAFK	MAFK	MAFK	MA0496	2
ENCSR000EFI	ENCODE	IMR90	CTCF	CTCF	CTCF	MA0139	1
ENCSR000EFM	ENCODE	IMR90	CEBPB	CEBPB	CEBPB	MA0466	2
ENCSR000EFO	ENCODE	K562	CUX1	CUX1	CUX1	MA0754	1
ENCSR000EFP	ENCODE	K562	ZNF384	ZNF384	ZNF384	MA1125	1
ENCSR000EFS	ENCODE	K562	JUN	JUN	JUN(VAR.2)	MA0489	1
ENCSR000EFS	ENCODE	K562	JUN	JUN	JUN	MA0488	1
ENCSR000EFT	ENCODE	K562	GATA1	GATA1	GATA1	MA0035	3
ENCSR000EFU	ENCODE	K562	ELK1	ELK1	ELK1	MA0028	2
ENCSR000EFV	ENCODE	K562	MAX	MAX	MAX	MA0058	3
ENCSR000EFY	ENCODE	K562	ARID3A	ARID3A	ARID3A	MA0151	1
ENCSR000EGD	ENCODE	K562	BACH1	BACH1	BACH1::MAFK	MA0591	1
ENCSR000EGH	ENCODE	K562	JUN	JUN	JUN(VAR.2)	MA0489	1
ENCSR000EGH	ENCODE	K562	JUN	JUN	JUN	MA0488	1
ENCSR000EGI	ENCODE	K562	MAFF	MAFF	MAFF	MA0495	2
ENCSR000EGJ	ENCODE	K562	MYC	MYC	MYC	MA0147	3
ENCSR000EGK	ENCODE	K562	IRF1	IRF1	IRF1	MA0050	2
ENCSR000EGL	ENCODE	K562	IRF1	IRF1	IRF1	MA0050	2
ENCSR000EGM	ENCODE	K562	CTCF	CTCF	CTCF	MA0139	1
ENCSR000EGN	ENCODE	K562	JUND	JUND	JUND(VAR.2)	MA0492	1
ENCSR000EGN	ENCODE	K562	JUND	JUND	JUND	MA0491	1
ENCSR000EGO	ENCODE	K562	RFX5	RFX5	RFX5	MA0510	2
ENCSR000EGP	ENCODE	K562	ZNF143	ZNF143	ZNF143	MA0088	2
ENCSR000EGQ	ENCODE	K562	NFYB	NFYB	NFYB	MA0502	1
ENCSR000EGR	ENCODE	K562	NFYA	NFYA	NFYA	MA0060	3
ENCSR000EGS	ENCODE	K562	MYC	MYC	MYC	MA0147	3
ENCSR000EGT	ENCODE	K562	IRF1	IRF1	IRF1	MA0050	2
ENCSR000EGU	ENCODE	K562	IRF1	IRF1	IRF1	MA0050	2
ENCSR000EGV	ENCODE	K562	BHLHE40	BHLHE40	BHLHE40	MA0464	2
ENCSR000EGX	ENCODE	K562	MAFK	MAFK	MAFK	MA0496	2
ENCSR000EGZ	ENCODE	K562	MXI1	MXI1	MXI1	MA1108	1
ENCSR000EHA	ENCODE	K562	TBP	TBP	TBP	MA0108	2
ENCSR000EHB	ENCODE	K562	TAL1	TAL1	TAL1::GATA1	MA0140	2
ENCSR000EHB	ENCODE	K562	TAL1	TAL1	TAL1::TCF3	MA0091	1
ENCSR000EHE	ENCODE	K562	CEBPB	CEBPB	CEBPB	MA0466	2
ENCSR000EHG	ENCODE	K562	USF2	USF2	USF2	MA0526	2
ENCSR000EHH	ENCODE	K562	NRF1	NRF1	NRF1	MA0506	1
ENCSR000EHJ	ENCODE	K562	STAT1	STAT1	STAT1	MA0137	3
ENCSR000EHK	ENCODE	K562	STAT1	STAT1	STAT1	MA0137	3
ENCSR000EHR	ENCODE	NB4	MYC	MYC	MYC	MA0147	3
ENCSR000EHS	ENCODE	NB4	MAX	MAX	MAX	MA0058	3
ENCSR000EHY	ENCODE	SKNSH	RFX5	RFX5	RFX5	MA0510	2
ENCSR000EHZ	ENCODE	SKNSH	NRF1	NRF1	NRF1	MA0506	1
ENCSR000EIA	ENCODE	SKNSH	MXI1	MXI1	MXI1	MA1108	1
ENCSR000EIB	ENCODE	SKNSH	JUND	JUND	JUND(VAR.2)	MA0492	1
ENCSR000EIB	ENCODE	SKNSH	JUND	JUND	JUND	MA0491	1
ENCSR000EIC	ENCODE	SKNSH	CTCF	CTCF	CTCF	MA0139	1
ENCSR000EUL	ENCODE	GM12878	NR2C2	NR2C2	NR2C2	MA0504	1
ENCSR000EUM	ENCODE	GM12878	YY1	YY1	YY1	MA0095	2
ENCSR000EUP	ENCODE	ESC_H1	MAX	MAX	MAX	MA0058	3
ENCSR000EUV	ENCODE	HCT166	TCF7L2	TCF7L2	TCF7L2	MA0523	1
ENCSR000EUY	ENCODE	HEK293	TCF7L2	TCF7L2	TCF7L2	MA0523	1
ENCSR000EVB	ENCODE	HEK293	ELK4	ELK4	ELK4	MA0076	2
ENCSR000EVD	ENCODE	HEK293	ZNF263	ZNF263	ZNF263	MA0528	1
ENCSR000EVE	ENCODE	HELA_S3	TCF7L2	TCF7L2	TCF7L2	MA0523	1
ENCSR000EVF	ENCODE	HELA_S3	TCF7L2	TCF7L2	TCF7L2	MA0523	1
ENCSR000EVI	ENCODE	HELA_S3	ELK4	ELK4	ELK4	MA0076	2
ENCSR000EVJ	ENCODE	HELA_S3	E2F1	E2F1	E2F1	MA0024	3
ENCSR000EVK	ENCODE	HELA_S3	E2F6	E2F6	E2F6	MA0471	1
ENCSR000EVL	ENCODE	HELA_S3	E2F4	E2F4	E2F4	MA0470	1
ENCSR000EVM	ENCODE	HELA_S3	E2F1	E2F1	E2F1	MA0024	3
ENCSR000EVN	ENCODE	HELA_S3	NR2C2	NR2C2	NR2C2	MA0504	1
ENCSR000EVQ	ENCODE	HEPG2	TCF7L2	TCF7L2	TCF7L2	MA0523	1
ENCSR000EVS	ENCODE	HEPG2	NR2C2	NR2C2	NR2C2	MA0504	1
ENCSR000EVU	ENCODE	ENDOTHELIAL_UMBILICAL_VEIN	FOS	FOS	FOS	MA0476	1
ENCSR000EVW	ENCODE	ENDOTHELIAL_UMBILICAL_VEIN	GATA2	GATA2	GATA2	MA0036	3
ENCSR000EWF	ENCODE	K562	YY1	YY1	YY1	MA0095	2
ENCSR000EWG	ENCODE	K562	GATA2	GATA2	GATA2	MA0036	3
ENCSR000EWJ	ENCODE	K562	E2F6	E2F6	E2F6	MA0471	1
ENCSR000EWL	ENCODE	K562	E2F4	E2F4	E2F4	MA0470	1
ENCSR000EWM	ENCODE	K562	GATA1	GATA1	GATA1	MA0035	3
ENCSR000EWN	ENCODE	K562	ZNF263	ZNF263	ZNF263	MA0528	1
ENCSR000EWS	ENCODE	MCF7	GATA3	GATA3	GATA3	MA0037	3
ENCSR000EWT	ENCODE	MCF7	TCF7L2	TCF7L2	TCF7L2	MA0523	1
ENCSR000EWV	ENCODE	MCF7	GATA3	GATA3	GATA3	MA0037	3
ENCSR000EWX	ENCODE	MCF7	E2F1	E2F1	E2F1	MA0024	3
ENCSR000EXG	ENCODE	NT2D1	YY1	YY1	YY1	MA0095	2
ENCSR000EXL	ENCODE	PANC1	TCF7L2	TCF7L2	TCF7L2	MA0523	1
ENCSR000EXP	ENCODE	ERYTHROBLAST	GATA1	GATA1	GATA1	MA0035	3
ENCSR000EXZ	ENCODE	SHSY5Y	GATA3	GATA3	GATA3	MA0037	3
ENCSR000EYB	ENCODE	SHSY5Y	GATA2	GATA2	GATA2	MA0036	3
ENCSR000EYV	ENCODE	GM12878	JUND	JUND	JUND(VAR.2)	MA0492	1
ENCSR000EYV	ENCODE	GM12878	JUND	JUND	JUND	MA0491	1
ENCSR000EYZ	ENCODE	GM12878	FOS	FOS	FOS	MA0476	1
ENCSR000EZD	ENCODE	HELA_S3	MYC	MYC	MYC	MA0147	3
ENCSR000EZE	ENCODE	HELA_S3	FOS	FOS	FOS	MA0476	1
ENCSR000EZF	ENCODE	HELA_S3	MAX	MAX	MAX	MA0058	3
ENCSR000EZK	ENCODE	HELA_S3	STAT1	STAT1	STAT1	MA0137	3
ENCSR000EZO	ENCODE	HEPG2	SREBF2	SREBF2	SREBF2(VAR.2)	MA0828	1
ENCSR000EZO	ENCODE	HEPG2	SREBF2	SREBF2	SREBF2	MA0596	1
ENCSR000EZP	ENCODE	HEPG2	SREBF1	SREBF1	SREBF1(VAR.2)	MA0829	1
ENCSR000EZP	ENCODE	HEPG2	SREBF1	SREBF1	SREBF1	MA0595	1
ENCSR000EZT	ENCODE	K562	JUN	JUN	JUN(VAR.2)	MA0489	1
ENCSR000EZT	ENCODE	K562	JUN	JUN	JUN	MA0488	1
ENCSR000EZU	ENCODE	K562	MYC	MYC	MYC	MA0147	3
ENCSR000EZV	ENCODE	K562	MYC	MYC	MYC	MA0147	3
ENCSR000EZW	ENCODE	K562	JUN	JUN	JUN(VAR.2)	MA0489	1
ENCSR000EZW	ENCODE	K562	JUN	JUN	JUN	MA0488	1
ENCSR000EZX	ENCODE	K562	JUN	JUN	JUN(VAR.2)	MA0489	1
ENCSR000EZX	ENCODE	K562	JUN	JUN	JUN	MA0488	1
ENCSR000FAE	ENCODE	K562	MAX	MAX	MAX	MA0058	3
ENCSR000FAF	ENCODE	K562	NFE2	NFE2	NFE2	MA0841	1
ENCSR000FAG	ENCODE	K562	MYC	MYC	MYC	MA0147	3
ENCSR000FAH	ENCODE	K562	JUN	JUN	JUN(VAR.2)	MA0489	1
ENCSR000FAH	ENCODE	K562	JUN	JUN	JUN	MA0488	1
ENCSR000FAI	ENCODE	K562	FOS	FOS	FOS	MA0476	1
ENCSR000FAT	ENCODE	K562	STAT2	STAT2	STAT1::STAT2	MA0517	1
ENCSR000FAU	ENCODE	K562	STAT1	STAT1	STAT1	MA0137	3
ENCSR000FAV	ENCODE	K562	STAT1	STAT1	STAT1	MA0137	3
ENCSR000FAZ	ENCODE	K562	MYC	MYC	MYC	MA0147	3
ENCSR000FBC	ENCODE	K562	STAT2	STAT2	STAT1::STAT2	MA0517	1
ENCSR000FCB	ENCODE	K562	MITF	MITF	MITF	MA0620	2
ENCSR000FCC	ENCODE	K562	NFE2	NFE2	NFE2	MA0841	1
ENCSR000FCE	ENCODE	K562	ETV6	ETV6	ETV6	MA0645	1
ENCSR009MBP	ENCODE	GM12878	HSF1	HSF1	HSF1	MA0486	2
ENCSR017CEO	ENCODE	MCF7	CUX1	CUX1	CUX1	MA0754	1
ENCSR017GBO	ENCODE	K562	TFDP1	TFDP1	TFDP1	MA1122	1
ENCSR027HML	ENCODE	OCILY7	CTCF	CTCF	CTCF	MA0139	1
ENCSR043EHG	ENCODE	A549	BACH1	BACH1	BACH1::MAFK	MA0591	1
ENCSR049KIZ	ENCODE	HEPG2	CUX1	CUX1	CUX1	MA0754	1
ENCSR062HDL	ENCODE	MCF7	HSF1	HSF1	HSF1	MA0486	2
ENCSR064LJN	ENCODE	A549	RFX5	RFX5	RFX5	MA0510	2
ENCSR077DKV	ENCODE	K562	CREM	CREM	CREM	MA0609	1
ENCSR084RDK	ENCODE	DOHH2	CTCF	CTCF	CTCF	MA0139	1
ENCSR091GVJ	ENCODE	K562	ATF1	ATF1	ATF1	MA0604	1
ENCSR093FKD	ENCODE	K562	CREB3	CREB3	CREB3	MA0638	1
ENCSR094ZCF	ENCODE	MCF7	CEBPG	CEBPG	CEBPG	MA0838	1
ENCSR101FJT	ENCODE	HEPG2	ZNF143	ZNF143	ZNF143	MA0088	2
ENCSR101FJU	ENCODE	HEPG2	ZNF384	ZNF384	ZNF384	MA1125	1
ENCSR103SZL	ENCODE	HEPG2	TFAP4	TFAP4	TFAP4	MA0691	1
ENCSR106FRG	ENCODE	K562	TAL1	TAL1	TAL1::GATA1	MA0140	2
ENCSR106FRG	ENCODE	K562	TAL1	TAL1	TAL1::TCF3	MA0091	1
ENCSR109YGM	ENCODE	K562	CREB3L1	CREB3L1	CREB3L1	MA0839	1
ENCSR113REG	ENCODE	KARPAS422	CTCF	CTCF	CTCF	MA0139	1
ENCSR115SMW	ENCODE	K562	PKNOX1	PKNOX1	PKNOX1	MA0782	1
ENCSR116TFA	ENCODE	A549	NR3C1	NR3C1	NR3C1	MA0113	3
ENCSR117WTM	ENCODE	K562	ZNF24	ZNF24	ZNF24	MA1124	1
ENCSR124BJR	ENCODE	K562	ETV6	ETV6	ETV6	MA0645	1
ENCSR125DKL	ENCODE	SUDHL6	CTCF	CTCF	CTCF	MA0139	1
ENCSR125ZYC	ENCODE	MCF7	KLF9	KLF9	KLF9	MA1107	1
ENCSR135ANT	ENCODE	MCF7	NRF1	NRF1	NRF1	MA0506	1
ENCSR137ZMQ	ENCODE	K562	REST	REST	REST	MA0138	2
ENCSR140DSL	ENCODE	HELA_S3	MAFF	MAFF	MAFF	MA0495	2
ENCSR155KHM	ENCODE	K562	ARNT	ARNT	ARNT	MA0004	1
ENCSR159OCC	ENCODE	K562	ATF1	ATF1	ATF1	MA0604	1
ENCSR171FUX	ENCODE	HEPG2	FOXK2	FOXK2	FOXK2	MA1103	1
ENCSR176EXN	ENCODE	MCF7	JUN	JUN	JUN(VAR.2)	MA0489	1
ENCSR176EXN	ENCODE	MCF7	JUN	JUN	JUN	MA0488	1
ENCSR177HDZ	ENCODE	HEPG2	FOS	FOS	FOS	MA0476	1
ENCSR189PYJ	ENCODE	K562	SMAD2	SMAD2	SMAD2::SMAD3::SMAD4	MA0513	1
ENCSR197DJH	ENCODE	MCF7	SREBF1	SREBF1	SREBF1(VAR.2)	MA0829	1
ENCSR197DJH	ENCODE	MCF7	SREBF1	SREBF1	SREBF1	MA0595	1
ENCSR205FOW	ENCODE	LIVER	ATF3	ATF3	ATF3	MA0605	1
ENCSR207PFI	ENCODE	GM12878	ZBED1	ZBED1	ZBED1	MA0749	1
ENCSR224IKA	ENCODE	K562	TFDP1	TFDP1	TFDP1	MA1122	1
ENCSR237YZZ	ENCODE	GM12878	MAFF	MAFF	MAFF	MA0495	2
ENCSR239ZLZ	ENCODE	K562	FOSL1	FOSL1	FOSL1	MA0477	1
ENCSR253OON	ENCODE	HEPG2	ATF1	ATF1	ATF1	MA0604	1
ENCSR264RJX	ENCODE	ESC	POU5F1	POU5F1	POU5F1	MA1115	1
ENCSR277DMR	ENCODE	K562	ETV1	ETV1	ETV1	MA0761	1
ENCSR286PCG	ENCODE	K562	ZBED1	ZBED1	ZBED1	MA0749	1
ENCSR290MUH	ENCODE	K562	GABPA	GABPA	GABPA	MA0062	2
ENCSR302AWT	ENCODE	K562	FOXK2	FOXK2	FOXK2	MA1103	1
ENCSR331HPA	ENCODE	GM12878	GABPA	GABPA	GABPA	MA0062	2
ENCSR331ORD	ENCODE	HEPG2	CREB1	CREB1	CREB1	MA0018	3
ENCSR332EYT	ENCODE	GM12878	STAT1	STAT1	STAT1	MA0137	3
ENCSR338QAC	ENCODE	K562	ELK1	ELK1	ELK1	MA0028	2
ENCSR359NFW	ENCODE	K562	USF2	USF2	USF2	MA0526	2
ENCSR364SNE	ENCODE	K562	POU5F1	POU5F1	POU5F1	MA1115	1
ENCSR376WCJ	ENCODE	K562	IRF2	IRF2	IRF2	MA0051	1
ENCSR382MOM	ENCODE	LIVER	YY1	YY1	YY1	MA0095	2
ENCSR382WLL	ENCODE	MCF7	ELK1	ELK1	ELK1	MA0028	2
ENCSR385AHH	ENCODE	K562	ZNF24	ZNF24	ZNF24	MA1124	1
ENCSR408JQO	ENCODE	GM12878	IRF3	IRF3	IRF3	MA1418	1
ENCSR414TYY	ENCODE	K562	RUNX1	RUNX1	RUNX1	MA0002	2
ENCSR416QLJ	ENCODE	K562	CBFB	CBFB	CEBPB	MA0466	2
ENCSR445ACU	ENCODE	HEPG2	SOX13	SOX13	SOX13	MA1120	1
ENCSR464DKE	ENCODE	LOUCY	CTCF	CTCF	CTCF	MA0139	1
ENCSR465VLK	ENCODE	MCF7	FOXK2	FOXK2	FOXK2	MA1103	1
ENCSR473SUA	ENCODE	A549	ESRRA	ESRRA	ESRRA	MA0592	2
ENCSR480LIS	ENCODE	LIVER	ATF3	ATF3	ATF3	MA0605	1
ENCSR485GKE	ENCODE	K562	NFE2L2	NFE2L2	NFE2L2	MA0150	2
ENCSR486IFJ	ENCODE	K562	ESRRA	ESRRA	ESRRA	MA0592	2
ENCSR488EES	ENCODE	HEPG2	NFE2L2	NFE2L2	NFE2L2	MA0150	2
ENCSR494TDU	ENCODE	K562	NRF1	NRF1	NRF1	MA0506	1
ENCSR501DKS	ENCODE	GM12878	TCF7	TCF7	TCF7	MA0769	1
ENCSR508DQA	ENCODE	K562	FOXK2	FOXK2	FOXK2	MA1103	1
ENCSR509GDT	ENCODE	K562	GFI1B	GFI1B	GFI1B	MA0483	1
ENCSR517QHU	ENCODE	GM12878	BHLHE40	BHLHE40	BHLHE40	MA0464	2
ENCSR518WPL	ENCODE	HEPG2	NR2F6	NR2F6	NR2F6(VAR.2)	MA0728	1
ENCSR518WPL	ENCODE	HEPG2	NR2F6	NR2F6	NR2F6	MA0677	1
ENCSR534VHI	ENCODE	ESC	ETS1	ETS1	ETS1	MA0098	3
ENCSR541WQI	ENCODE	A549	MAFK	MAFK	MAFK	MA0496	2
ENCSR546KCN	ENCODE	MCF7	FOSL2	FOSL2	FOSL2	MA0478	1
ENCSR550HCT	ENCODE	K562	KLF1	KLF1	KLF1	MA0493	1
ENCSR555PBN	ENCODE	MCF7	MAFK	MAFK	MAFK	MA0496	2
ENCSR563FBT	ENCODE	A549	USF2	USF2	USF2	MA0526	2
ENCSR584GHV	ENCODE	A549	NFE2L2	NFE2L2	NFE2L2	MA0150	2
ENCSR585CVE	ENCODE	GM12878	BACH1	BACH1	BACH1::MAFK	MA0591	1
ENCSR588AKU	ENCODE	K562	RUNX1	RUNX1	RUNX1	MA0002	2
ENCSR590CNM	ENCODE	HEPG2	GATA4	GATA4	GATA4	MA0482	1
ENCSR597VGC	ENCODE	GM12878	ETV6	ETV6	ETV6	MA0645	1
ENCSR608HVP	ENCODE	K562	KLF13	KLF13	KLF13	MA0657	1
ENCSR611WZO	ENCODE	HELA_S3	SREBF2	SREBF2	SREBF2(VAR.2)	MA0828	1
ENCSR611WZO	ENCODE	HELA_S3	SREBF2	SREBF2	SREBF2	MA0596	1
ENCSR619GFP	ENCODE	K562	HINFP	HINFP	HINFP	MA0131	2
ENCSR620VIC	ENCODE	K562	CEBPG	CEBPG	CEBPG	MA0838	1
ENCSR623KNM	ENCODE	A549	ELK1	ELK1	ELK1	MA0028	2
ENCSR626VUC	ENCODE	GM12878	ETV6	ETV6	ETV6	MA0645	1
ENCSR632SHZ	ENCODE	K562	NFE2L1	NFE2L1	MAFG::NFE2L1	MA0089	1
ENCSR633EIC	ENCODE	K562	PBX2	PBX2	PBX2	MA1113	1
ENCSR635GTR	ENCODE	K562	TEAD2	TEAD2	TEAD2	MA1121	1
ENCSR638QYO	ENCODE	A549	SREBF2	SREBF2	SREBF2(VAR.2)	MA0828	1
ENCSR638QYO	ENCODE	A549	SREBF2	SREBF2	SREBF2	MA0596	1
ENCSR663ZZZ	ENCODE	MCF7	MNT	MNT	MNT	MA0825	1
ENCSR664POU	ENCODE	GM12878	RELA	RELA	RELA	MA0107	1
ENCSR669LCD	ENCODE	HEPG2	ATF4	ATF4	ATF4	MA0833	1
ENCSR681NOM	ENCODE	GM12878	CEBPB	CEBPB	CEBPB	MA0466	2
ENCSR699TNT	ENCODE	HEPG2	BACH1	BACH1	BACH1::MAFK	MA0591	1
ENCSR714YZG	ENCODE	HEPG2	ETV4	ETV4	ETV4	MA0764	1
ENCSR725LYT	ENCODE	GM12878	ARID3A	ARID3A	ARID3A	MA0151	1
ENCSR737UST	ENCODE	K562	ZNF740	ZNF740	ZNF740	MA0753	1
ENCSR739IHN	ENCODE	GM12878	TBX21	TBX21	TBX21	MA0690	1
ENCSR740NPG	ENCODE	K562	BACH1	BACH1	BACH1::MAFK	MA0591	1
ENCSR750LYM	ENCODE	K562	NR2C2	NR2C2	NR2C2	MA0504	1
ENCSR756ZKG	ENCODE	OCILY3	CTCF	CTCF	CTCF	MA0139	1
ENCSR757IIU	ENCODE	K562	HMBOX1	HMBOX1	HMBOX1	MA0895	1
ENCSR772EEN	ENCODE	K562	RELA	RELA	RELA	MA0107	1
ENCSR788RSW	ENCODE	K562	SOX6	SOX6	SOX6	MA0515	1
ENCSR795IYP	ENCODE	K562	JUNB	JUNB	JUNB	MA0490	1
ENCSR815ZDS	ENCODE	K562	SREBF1	SREBF1	SREBF1(VAR.2)	MA0829	1
ENCSR815ZDS	ENCODE	K562	SREBF1	SREBF1	SREBF1	MA0595	1
ENCSR818DQV	ENCODE	K562	MAFG	MAFG	MAFG	MA0659	1
ENCSR819ATC	ENCODE	GM12878	MYB	MYB	MYB	MA0100	3
ENCSR822CEA	ENCODE	NEURAL	CTCF	CTCF	CTCF	MA0139	1
ENCSR837EYC	ENCODE	K562	NRF1	NRF1	NRF1	MA0506	1
ENCSR839XZU	ENCODE	GM12878	CREM	CREM	CREM	MA0609	1
ENCSR847LBF	ENCODE	K562	FOXJ2	FOXJ2	FOXJ2	MA0614	1
ENCSR849DFF	ENCODE	HEPG2	PBX2	PBX2	PBX2	MA1113	1
ENCSR851BNE	ENCODE	K562	MEIS2	MEIS2	MEIS2	MA0774	1
ENCSR853ADA	ENCODE	HEPG2	NRF1	NRF1	NRF1	MA0506	1
ENCSR854MCV	ENCODE	K562	IRF1	IRF1	IRF1	MA0050	2
ENCSR863KUB	ENCODE	K562	TCF7	TCF7	TCF7	MA0769	1
ENCSR897MMC	ENCODE	GM12878	JUNB	JUNB	JUNB	MA0490	1
ENCSR897MYK	ENCODE	A549	SREBF1	SREBF1	SREBF1(VAR.2)	MA0829	1
ENCSR897MYK	ENCODE	A549	SREBF1	SREBF1	SREBF1	MA0595	1
ENCSR904YPP	ENCODE	GM12878	NR3C1	NR3C1	NR3C1	MA0113	3
ENCSR917MAH	ENCODE	ESC	JUNB	JUNB	JUNB	MA0490	1
ENCSR920ASP	ENCODE	K562	ZFX	ZFX	ZFX	MA0146	2
ENCSR924TVL	ENCODE	MCF7	RFX5	RFX5	RFX5	MA0510	2
ENCSR926KTP	ENCODE	K562	IRF9	IRF9	IRF9	MA0653	1
ENCSR928API	ENCODE	HEPG2	RFX1	RFX1	RFX1	MA0509	1
ENCSR934NHU	ENCODE	NEURAL	MXI1	MXI1	MXI1	MA1108	1
ENCSR954WVZ	ENCODE	MCF7	ESRRA	ESRRA	ESRRA	MA0592	2
ENCSR970NKQ	ENCODE	K562	NR2F1	NR2F1	NR2F1	MA0017	2
ENCSR972ZBV	ENCODE	K562	ATF7	ATF7	ATF7	MA0834	1
ENCSR974OFJ	ENCODE	GM12878	KLF5	KLF5	KLF5	MA0599	1
ENCSR975SSR	ENCODE	K562	ELF1	ELF1	ELF1	MA0473	2
ENCSR979UVS	ENCODE	K562	PBX2	PBX2	PBX2	MA1113	1
ENCSR986CDX	ENCODE	K562	NEUROD1	NEUROD1	NEUROD1	MA1109	1
ENCSR991ELG	ENCODE	K562	SP1	SP1	SP1	MA0079	3
ENCSR993LMB	ENCODE	HEPG2	TGIF2	TGIF2	TGIF2	MA0797	1
ENCSR994YLZ	ENCODE	LIVER	YY1	YY1	YY1	MA0095	2
ENCSR996DUT	ENCODE	A549	JUN	JUN	JUN(VAR.2)	MA0489	1
ENCSR996DUT	ENCODE	A549	JUN	JUN	JUN	MA0488	1
ENCSR998AJK	ENCODE	K562	NRF1	NRF1	NRF1	MA0506	1
ERP000209	ArrayExpress	HEPG2	CEBPA	CEBPA	CEBPA	MA0102	3
ERP000209	ArrayExpress	HEPG2	CTCF	CTCF	CTCF	MA0139	1
ERP000209	ArrayExpress	HEPG2	HNF4A	HNF4A	HNF4A	MA0114	3
ERP000209	ArrayExpress	MCF7	ESR1	ESR1	ESR1	MA0112	3
ERP000209	ArrayExpress	MCF7_E2	ESR1	ESR1	ESR1	MA0112	3
ERP000209	ArrayExpress	MCF7_E2_SHCTCF	CTCF	CTCF	CTCF	MA0139	1
ERP000209	ArrayExpress	MCF7_E2_SHCTR	CTCF	CTCF	CTCF	MA0139	1
ERP000333	ArrayExpress	WPMY1	PPARG	PPARG	PPARG	MA0066	1
ERP000380	ArrayExpress	MCF7	CTCF	CTCF	CTCF	MA0139	1
ERP000380	ArrayExpress	MCF7	ESR1	ESR1	ESR1	MA0112	3
ERP000380	ArrayExpress	MCF7	FOXA1	FOXA1	FOXA1	MA0148	3
ERP000380	ArrayExpress	MCF7_E2	CTCF	CTCF	CTCF	MA0139	1
ERP000380	ArrayExpress	MCF7_E2	ESR1	ESR1	ESR1	MA0112	3
ERP000380	ArrayExpress	MCF7_E2_TAM	ESR1	ESR1	ESR1	MA0112	3
ERP000380	ArrayExpress	MCF7_E2_TAM	FOXA1	FOXA1	FOXA1	MA0148	3
ERP000380	ArrayExpress	MCF7_SHCRT_E2	ESR1	ESR1	ESR1	MA0112	3
ERP000380	ArrayExpress	MCF7_SHFOXA1_E2	ESR1	ESR1	ESR1	MA0112	3
ERP000380	ArrayExpress	MCF7_TAM	CTCF	CTCF	CTCF	MA0139	1
ERP000380	ArrayExpress	MCF7_TAM	ESR1	ESR1	ESR1	MA0112	3
ERP000380	ArrayExpress	MCF7_TAMR	ESR1	ESR1	ESR1	MA0112	3
ERP000380	ArrayExpress	MCF7_TAMR_E2_TAM	FOXA1	FOXA1	FOXA1	MA0148	3
ERP000380	ArrayExpress	MCF7_TAMR_TAM	ESR1	ESR1	ESR1	MA0112	3
ERP000380	ArrayExpress	T47D_E2_TAM	ESR1	ESR1	ESR1	MA0112	3
ERP000380	ArrayExpress	T47D_E2_TAM	FOXA1	FOXA1	FOXA1	MA0148	3
ERP000380	ArrayExpress	ZR751_E2_TAM	ESR1	ESR1	ESR1	MA0112	3
ERP000380	ArrayExpress	ZR751_E2_TAM	FOXA1	FOXA1	FOXA1	MA0148	3
ERP000395	ArrayExpress	HEPATOCYTE	CTCF	CTCF	CTCF	MA0139	1
ERP000395	ArrayExpress	HEPATOCYTE	REST	REST	REST	MA0138	2
ERP000783	ArrayExpress	MCF10A	CTCF	CTCF	CTCF	MA0139	1
ERP000783	ArrayExpress	MCF7	ESR1	ESR1	ESR1	MA0112	3
ERP000783	ArrayExpress	MCF7_TAM	CTCF	CTCF	CTCF	MA0139	1
ERP000783	ArrayExpress	ZR751	CTCF	CTCF	CTCF	MA0139	1
ERP000783	ArrayExpress	ZR751	ESR1	ESR1	ESR1	MA0112	3
ERP000901	ArrayExpress	MCF7_E2	ESR1	ESR1	ESR1	MA0112	3
ERP001226	ArrayExpress	LNCAP	AR	AR	AR	MA0007	3
ERP001226	ArrayExpress	LNCAP	FOXA1	FOXA1	FOXA1	MA0148	3
ERP001226	ArrayExpress	MCF7	AR	AR	AR	MA0007	3
ERP001226	ArrayExpress	MCF7	FOXA1	FOXA1	FOXA1	MA0148	3
ERP001226	ArrayExpress	MDAMB453	AR	AR	AR	MA0007	3
ERP001226	ArrayExpress	MDAMB453	FOXA1	FOXA1	FOXA1	MA0148	3
ERP001456	ArrayExpress	ISLET	PDX1	PDX1	PDX1	MA0132	2
ERP002038	ArrayExpress	SAOS2	TP53	TP53	TP53	MA0106	3
ERP002246	ArrayExpress	813	CTCF	CTCF	CTCF	MA0139	1
ERP002246	ArrayExpress	GM12878	CTCF	CTCF	CTCF	MA0139	1
ERP002305	ArrayExpress	BREAST_GLYC	ESR1	ESR1	ESR1	MA0112	3
ERP002305	ArrayExpress	BREAST_MRNAHIST	ESR1	ESR1	ESR1	MA0112	3
ERP002305	ArrayExpress	MCF7	ESR1	ESR1	ESR1	MA0112	3
ERP002305	ArrayExpress	MCF7_GLYC	ESR1	ESR1	ESR1	MA0112	3
ERP002305	ArrayExpress	MCF7_MRNAHIST	ESR1	ESR1	ESR1	MA0112	3
ERP002306	ArrayExpress	LIVER	CEBPA	CEBPA	CEBPA	MA0102	3
ERP002306	ArrayExpress	LIVER	FOXA1	FOXA1	FOXA1	MA0148	3
ERP002306	ArrayExpress	LIVER	HNF4A	HNF4A	HNF4A	MA0114	3
ERP002306	ArrayExpress	LIVER	ONECUT1	ONECUT1	ONECUT1	MA0679	1
ERP002417	ArrayExpress	ESC_H1	ELK1	ELK1	ELK1	MA0028	2
ERP003272	ArrayExpress	MDAMB453_SHFOXA1	AR	AR	AR	MA0007	3
ERP003503	ArrayExpress	LNCAP	AR	AR	AR	MA0007	3
ERP003503	ArrayExpress	LNCAP_FOXA1	AR	AR	AR	MA0007	3
ERP003503	ArrayExpress	MDAMB453	AR	AR	AR	MA0007	3
ERP003503	ArrayExpress	MDAMB453_FOXA1	AR	AR	AR	MA0007	3
ERP003787	ArrayExpress	IMSC3	RUNX2	RUNX2	RUNX2	MA0511	2
ERP003844	ArrayExpress	MCF7_LY2	ESR1	ESR1	ESR1	MA0112	3
ERP004003	ArrayExpress	ISLET	CTCF	CTCF	CTCF	MA0139	1
ERP004003	ArrayExpress	ISLET	FOXA2	FOXA2	FOXA2	MA0047	2
ERP004003	ArrayExpress	ISLET	MAFB	MAFB	MAFB	MA0117	2
ERP004003	ArrayExpress	ISLET	NKX3_1	NKX3-1	NKX3-1	MA0124	2
ERP004003	ArrayExpress	ISLET	PDX1	PDX1	PDX1	MA0132	2
ERP004110	ArrayExpress	LCL	MYC	MYC	MYC	MA0147	3
ERP004110	ArrayExpress	LCL	SPI1	SPI1	SPI1	MA0080	4
ERP004176	ArrayExpress	U2OS	TP53	TP53	TP53	MA0106	3
ERP004176	ArrayExpress	U2OS_UV_16H	TP53	TP53	TP53	MA0106	3
ERP004176	ArrayExpress	U2OS_UV_8H	TP53	TP53	TP53	MA0106	3
ERP004206	ArrayExpress	ESC_H9	FOXA2	FOXA2	FOXA2	MA0047	2
ERP004206	ArrayExpress	ESC_H9	GATA6	GATA6	GATA6	MA1104	1
ERP004206	ArrayExpress	ESC_H9	HNF1B	HNF1B	HNF1B	MA0153	2
ERP004206	ArrayExpress	ESC_H9	ONECUT1	ONECUT1	ONECUT1	MA0679	1
ERP004206	ArrayExpress	ESC_H9	PDX1	PDX1	PDX1	MA0132	2
ERP004237	ArrayExpress	ESC_H1	STAT3	STAT3	STAT3	MA0144	2
ERP004238	ArrayExpress	ESC_H1_3IL	POU5F1	POU5F1	POU5F1	MA1115	1
ERP007081	ArrayExpress	IMR90_GLUCC	NR3C1	NR3C1	NR3C1	MA0113	3
ERP007081	ArrayExpress	K562_GLUCC	NR3C1	NR3C1	NR3C1	MA0113	3
ERP007081	ArrayExpress	U2OS_GLUCC	NR3C1	NR3C1	NR3C1	MA0113	3
ERP007093	ArrayExpress	IMR90	NR3C1	NR3C1	NR3C1	MA0113	3
ERP007114	ArrayExpress	HEK293T	SP1	SP1	SP1	MA0079	3
ERP007114	ArrayExpress	HEK293T	SP2	SP2	SP2	MA0516	1
ERP008568	ArrayExpress	CHRF28811	CTCF	CTCF	CTCF	MA0139	1
ERP008568	ArrayExpress	CHRF28811	GATA1	GATA1	GATA1	MA0035	3
ERP008568	ArrayExpress	CHRF28811	TAL1	TAL1	TAL1::TCF3	MA0091	1
ERP008568	ArrayExpress	HL60	CTCF	CTCF	CTCF	MA0139	1
ERP008568	ArrayExpress	HL60	GATA2	GATA2	GATA2	MA0036	3
ERP008568	ArrayExpress	HL60	RUNX1	RUNX1	RUNX1	MA0002	2
ERP008568	ArrayExpress	HL60	SP1	SP1	SP1	MA0079	3
ERP008568	ArrayExpress	U937	CEBPA	CEBPA	CEBPA	MA0102	3
ERP008568	ArrayExpress	U937	CTCF	CTCF	CTCF	MA0139	1
ERP008568	ArrayExpress	U937	SPI1	SPI1	SPI1	MA0080	4
ERP008682	ArrayExpress	LIVER_CARN1618	FOXA2	FOXA2	FOXA2	MA0047	2
ERP008682	ArrayExpress	PANCREAS_12D	TEAD1	TEAD1	TEAD1	MA0090	2
ERP008682	ArrayExpress	PANCREAS_CARN1618	FOXA2	FOXA2	FOXA2	MA0047	2
ERP008801	ArrayExpress	MACROPHAGE	PPARG	PPARG	PPARG	MA0066	1
ERP010999	ArrayExpress	RCK8	FOXP1	FOXP1	FOXP1	MA0481	2
ERP010999	ArrayExpress	SUDHL4	FOXP1	FOXP1	FOXP1	MA0481	2
ERP010999	ArrayExpress	SUDHL6	FOXP1	FOXP1	FOXP1	MA0481	2
ERP010999	ArrayExpress	U2932	FOXP1	FOXP1	FOXP1	MA0481	2
ERP013415	ArrayExpress	SHSY5Y	MYCN	MYCN	MYCN	MA0104	4
ERP013415	ArrayExpress	SHSY5Y_OVERMYCN_24H	MYCN	MYCN	MYCN	MA0104	4
ERP013415	ArrayExpress	SHSY5Y_OVERMYCN_48H	MYCN	MYCN	MYCN	MA0104	4
ERP013415	ArrayExpress	SMSKCN	MYCN	MYCN	MYCN	MA0104	4
ERP013415	ArrayExpress	SMSKCNR	MYCN	MYCN	MYCN	MA0104	4
ERP014035	ArrayExpress	BC3	TP53	TP53	TP53	MA0106	3
ERP014035	ArrayExpress	BC3_NUT	TP53	TP53	TP53	MA0106	3
ERP014035	ArrayExpress	BC3_TPA_24H	TP53	TP53	TP53	MA0106	3
ERP014035	ArrayExpress	BC3_TPA_4H	TP53	TP53	TP53	MA0106	3
ERP022459	ArrayExpress	NCIH1299	TP53	TP53	TP53	MA0106	3
ERR063469	ArrayExpress	CHRF28811	MEIS1	MEIS1	MEIS1	MA0498	2
GSE14664	GEO	MCF7_E2	ESR1	ESR1	ESR1	MA0112	3
GSE15780	GEO	SAOS2	TP53	TP53	TP53	MA0106	3
GSE15780	GEO	SAOS2	TP73_DELTANP	TP73	TP73	MA0861	1
GSE15780	GEO	SAOS2	TP73_TA	TP73	TP73	MA0861	1
GSE17917	GEO	ESC	KLF4	KLF4	KLF4	MA0039	3
GSE17917	GEO	ESC	MYC	MYC	MYC	MA0147	3
GSE17917	GEO	ESC	POU5F1	POU5F1	POU5F1	MA1115	1
GSE18292	GEO	ESC	SOX2	SOX2	SOX2	MA0143	3
GSE20650	GEO	ESC	CTCF	CTCF	CTCF	MA0139	1
GSE20650	GEO	ESC	POU5F1	POU5F1	POU5F1	MA1115	1
GSE21234	GEO	MCF7	TFAP2C	TFAP2C	TFAP2C(VAR.2)	MA0814	1
GSE21366	GEO	ASC	CTCF	CTCF	CTCF	MA0139	1
GSE21366	GEO	ASC	PPARG	PPARG	PPARG	MA0066	1
GSE21488	GEO	LYMPHOBLASTOID	E2F4	E2F4	E2F4	MA0470	1
GSE21614	GEO	BGO3	POU5F1	POU5F1	POU5F1	MA1115	1
GSE21614	GEO	BGO3	SMAD3	SMAD3	SMAD3	MA0795	1
GSE21939	GEO	U2OS_ACTD	TP53	TP53	TP53	MA0106	3
GSE21939	GEO	U2OS_ACTD	TP53_PS15	TP53	TP53	MA0106	3
GSE21939	GEO	U2OS_ACTD	TP53_PS46	TP53	TP53	MA0106	3
GSE21939	GEO	U2OS_ETO	TP53	TP53	TP53	MA0106	3
GSE21939	GEO	U2OS_ETO	TP53_PS15	TP53	TP53	MA0106	3
GSE21939	GEO	U2OS_ETO	TP53_PS46	TP53	TP53	MA0106	3
GSE22441	GEO	GIST	ETV1	ETV1	ETV1	MA0761	1
GSE22478	GEO	HELA	E2F1	E2F1	E2F1	MA0024	3
GSE22484	GEO	LCLGM10861_CALCITRIOL	VDR	VDR	VDR	MA0693	2
GSE23436	GEO	CACO2_DIFF	CDX2	CDX2	CDX2	MA0465	1
GSE23436	GEO	CACO2_DIFF	GATA6	GATA6	GATA6	MA1104	1
GSE23436	GEO	CACO2_DIFF	HNF4A	HNF4A	HNF4A	MA0114	3
GSE23436	GEO	CACO2_PROLIF	CDX2	CDX2	CDX2	MA0465	1
GSE23436	GEO	CACO2_PROLIF	GATA6	GATA6	GATA6	MA1104	1
GSE23436	GEO	CACO2_PROLIF	HNF4A	HNF4A	HNF4A	MA0114	3
GSE23730	GEO	AMLPZ12	ERG	ERG	ERG	MA0474	2
GSE23730	GEO	CD34_NR29	ERG	ERG	ERG	MA0474	2
GSE23730	GEO	K562	ERG	ERG	ERG	MA0474	2
GSE23730	GEO	K562_DOX	ERG	ERG	ERG	MA0474	2
GSE23730	GEO	KASUMI1	TCF12	TCF12	TCF12	MA0521	1
GSE23730	GEO	MCF7	ERG	ERG	ERG	MA0474	2
GSE23730	GEO	NB4	FLI1	FLI1	FLI1	MA0475	2
GSE23730	GEO	SKNO1	ERG	ERG	ERG	MA0474	2
GSE23730	GEO	SKNO1	FLI1	FLI1	FLI1	MA0475	2
GSE23730	GEO	SKNO1	RUNX1	RUNX1	RUNX1	MA0002	2
GSE23730	GEO	UAE	FLI1	FLI1	FLI1	MA0475	2
GSE23730	GEO	UAE_ZINC	FLI1	FLI1	FLI1	MA0475	2
GSE23784	GEO	ISLET	CTCF	CTCF	CTCF	MA0139	1
GSE23852	GEO	MCF7_E2	FOXA1	FOXA1	FOXA1	MA0148	3
GSE23852	GEO	MCF7_E2	TFAP2C	TFAP2C	TFAP2C(VAR.2)	MA0814	1
GSE23852	GEO	MCF7_ETOH	FOXA1	FOXA1	FOXA1	MA0148	3
GSE23852	GEO	MCF7_ETOH	TFAP2C	TFAP2C	TFAP2C(VAR.2)	MA0814	1
GSE24518	GEO	HELAB2_DMSO	NR3C1	NR3C1	NR3C1	MA0113	3
GSE24518	GEO	HELAB2_DMSO	RELA	RELA	RELA	MA0107	1
GSE24518	GEO	HELAB2_GRKD_DMSO	NR3C1	NR3C1	NR3C1	MA0113	3
GSE24518	GEO	HELAB2_GRKD_DMSO	RELA	RELA	RELA	MA0107	1
GSE24518	GEO	HELAB2_GRKD_TA_TNFA	NR3C1	NR3C1	NR3C1	MA0113	3
GSE24518	GEO	HELAB2_GRKD_TA_TNFA	RELA	RELA	RELA	MA0107	1
GSE24518	GEO	HELAB2_P65KD_DMSO	NR3C1	NR3C1	NR3C1	MA0113	3
GSE24518	GEO	HELAB2_P65KD_DMSO	RELA	RELA	RELA	MA0107	1
GSE24518	GEO	HELAB2_P65KD_TA_TNFA	NR3C1	NR3C1	NR3C1	MA0113	3
GSE24518	GEO	HELAB2_P65KD_TA_TNFA	RELA	RELA	RELA	MA0107	1
GSE24518	GEO	HELAB2_TA	NR3C1	NR3C1	NR3C1	MA0113	3
GSE24518	GEO	HELAB2_TA	RELA	RELA	RELA	MA0107	1
GSE24518	GEO	HELAB2_TA_TNFA	NR3C1	NR3C1	NR3C1	MA0113	3
GSE24518	GEO	HELAB2_TA_TNFA	RELA	RELA	RELA	MA0107	1
GSE24518	GEO	HELAB2_TNFA	NR3C1	NR3C1	NR3C1	MA0113	3
GSE24518	GEO	HELAB2_TNFA	RELA	RELA	RELA	MA0107	1
GSE25426	GEO	THP1_DIFF	PPARG	PPARG	PPARG	MA0066	1
GSE25426	GEO	THP1_DIFF	SPI1	SPI1	SPI1	MA0080	4
GSE26014	GEO	HSPC	MEIS1	MEIS1	MEIS1	MA0498	2
GSE26097	GEO	ESC	EOMES	EOMES	EOMES	MA0800	1
GSE26439	GEO	K562	NFYA	NFYA	NFYA	MA0060	3
GSE27300	GEO	HCC1428_TLED	ESR1	ESR1	ESR1	MA0112	3
GSE27300	GEO	MCF7_TLED	ESR1	ESR1	ESR1	MA0112	3
GSE28264	GEO	LNCAP_DHT	FOXA1	FOXA1	FOXA1	MA0148	3
GSE28264	GEO	LNCAP_ETOH	FOXA1	FOXA1	FOXA1	MA0148	3
GSE28264	GEO	LNCAP_ETOH	NKX3_1	NKX3-1	NKX3-1	MA0124	2
GSE28319	GEO	THP1	NR1H3	NR1H3	NR1H3::RXRA	MA0494	1
GSE28319	GEO	THP1_T09	NR1H3	NR1H3	NR1H3::RXRA	MA0494	1
GSE28857	GEO	LNCAP	TFAP4	TFAP4	TFAP4	MA0691	1
GSE28950	GEO	VCAP	AR	AR	AR	MA0007	3
GSE28950	GEO	VCAP	ERG	ERG	ERG	MA0474	2
GSE28950	GEO	VCAP_DHAT_18H	AR	AR	AR	MA0007	3
GSE28950	GEO	VCAP_DHAT_18H	ERG	ERG	ERG	MA0474	2
GSE28950	GEO	VCAP_DHAT_2H	AR	AR	AR	MA0007	3
GSE28950	GEO	VCAP_DHAT_2H	ERG	ERG	ERG	MA0474	2
GSE29073	GEO	MCF7_DMSO	GATA3	GATA3	GATA3	MA0037	3
GSE29073	GEO	MCF7_E2	GATA3	GATA3	GATA3	MA0037	3
GSE29180	GEO	JURKAT	GATA3	GATA3	GATA3	MA0037	3
GSE29180	GEO	JURKAT	RUNX1	RUNX1	RUNX1	MA0002	2
GSE29180	GEO	JURKAT	TAL1	TAL1	TAL1::TCF3	MA0091	1
GSE29180	GEO	JURKAT	TCF12	TCF12	TCF12	MA0521	1
GSE29180	GEO	JURKAT	TCF3	TCF3	TCF3	MA0522	2
GSE29194	GEO	CD34_ERYTH_BIO	GATA1	GATA1	GATA1	MA0035	3
GSE29194	GEO	CD34_ERYTH_BMP	GATA1	GATA1	GATA1	MA0035	3
GSE29194	GEO	CD34_PROG_BIO	TCF7L2	TCF7L2	TCF7L2	MA0523	1
GSE29194	GEO	CD34_PROG_BMP	GATA2	GATA2	GATA2	MA0036	3
GSE29282	GEO	OCILY1	BCL6	BCL6	BCL6	MA0463	1
GSE29422	GEO	ENDODERM	SMAD2	SMAD2	SMAD2::SMAD3::SMAD4	MA0513	1
GSE29422	GEO	ENDODERM	SMAD3	SMAD3	SMAD3	MA0795	1
GSE29422	GEO	ENDODERM	SMAD4	SMAD4	SMAD4	MA1153	1
GSE29422	GEO	ESC	SMAD2	SMAD2	SMAD2::SMAD3::SMAD4	MA0513	1
GSE29422	GEO	ESC	SMAD3	SMAD3	SMAD3	MA0795	1
GSE29422	GEO	ESC	SMAD4	SMAD4	SMAD4	MA1153	1
GSE29498	GEO	NHEK	RBPJ	RBPJ	RBPJ	MA1116	1
GSE29600	GEO	CUTLL1	RBPJ	RBPJ	RBPJ	MA1116	1
GSE29600	GEO	CUTLL1	ZNF143	ZNF143	ZNF143	MA0088	2
GSE29808	GEO	PC3	JUND	JUND	JUND	MA0491	1
GSE29808	GEO	RWPE1	ETS1	ETS1	ETS1	MA0098	3
GSE29808	GEO	RWPE1	GABPA	GABPA	GABPA	MA0062	2
GSE29808	GEO	RWPE1_FLAG	ERG	ERG	ERG	MA0474	2
GSE29808	GEO	RWPE1_FLAG	ETV1	ETV1	ETV1	MA0761	1
GSE30026	GEO	COLO320	CDX2	CDX2	CDX2	MA0465	1
GSE30623	GEO	LNCAP_1F5	AR	AR	AR	MA0007	3
GSE30623	GEO	LNCAP_1F5	FOXA1	FOXA1	FOXA1	MA0148	3
GSE30623	GEO	LNCAP_1F5	NR3C1	NR3C1	NR3C1	MA0113	3
GSE30623	GEO	LNCAP_1F5_SIFOXA1	AR	AR	AR	MA0007	3
GSE30623	GEO	LNCAP_1F5_SIFOXA1	FOXA1	FOXA1	FOXA1	MA0148	3
GSE30623	GEO	LNCAP_1F5_SIFOXA1	NR3C1	NR3C1	NR3C1	MA0113	3
GSE30726	GEO	BL41	MYC	MYC	MYC	MA0147	3
GSE30726	GEO	BLUE1	MYC	MYC	MYC	MA0147	3
GSE30726	GEO	CA46	MYC	MYC	MYC	MA0147	3
GSE30726	GEO	RAJI	MYC	MYC	MYC	MA0147	3
GSE30726	GEO	RAMOS	MYC	MYC	MYC	MA0147	3
GSE31006	GEO	ESC_H9	FOXP1	FOXP1	FOXP1	MA0481	2
GSE31216	GEO	T47D_ELF5_48H	ELF5	ELF5	ELF5	MA0136	2
GSE31294	GEO	LNCAP	AR	AR	AR	MA0007	3
GSE31294	GEO	LNCAP_KDP53	AR	AR	AR	MA0007	3
GSE31417	GEO	HELA	GABPA	GABPA	GABPA	MA0062	2
GSE31417	GEO	HELA	YY1	YY1	YY1	MA0095	2
GSE31417	GEO	HELA	ZNF143	ZNF143	ZNF143	MA0088	2
GSE31485	GEO	BJAB	CTCF	CTCF	CTCF	MA0139	1
GSE31485	GEO	BL41	CTCF	CTCF	CTCF	MA0139	1
GSE31558	GEO	IMR90	TP53	TP53	TP53	MA0106	3
GSE31621	GEO	MONOCYTE	CEBPB	CEBPB	CEBPB	MA0466	2
GSE31621	GEO	MONOCYTE	SPI1	SPI1	SPI1	MA0080	4
GSE31621	GEO	MONOCYTE_MACROPHAGE	CEBPB	CEBPB	CEBPB	MA0466	2
GSE31621	GEO	MONOCYTE_MACROPHAGE	SPI1	SPI1	SPI1	MA0080	4
GSE31939	GEO	LS180	CDX2	CDX2	CDX2	MA0465	1
GSE31939	GEO	LS180	CEBPB	CEBPB	CEBPB	MA0466	2
GSE31939	GEO	LS180	TCF4	TCF4	TCF4	MA0830	1
GSE31939	GEO	LS180	VDR	VDR	VDR	MA0693	2
GSE31939	GEO	LS180_125	CDX2	CDX2	CDX2	MA0465	1
GSE31939	GEO	LS180_125	CEBPB	CEBPB	CEBPB	MA0466	2
GSE31939	GEO	LS180_125	TCF4	TCF4	TCF4	MA0830	1
GSE31939	GEO	LS180_125	VDR	VDR	VDR	MA0693	2
GSE32349	GEO	NCIH3396_E2	ESR1	ESR1	ESR1	MA0112	3
GSE32349	GEO	NCIH3396_ETOH	ESR1	ESR1	ESR1	MA0112	3
GSE32644	GEO	HUVEC	MEF2C	MEF2C	MEF2C	MA0497	1
GSE32644	GEO	HUVEC_STATIN	MEF2C	MEF2C	MEF2C	MA0497	1
GSE32892	GEO	VCAP	AR	AR	AR	MA0007	3
GSE32892	GEO	VCAP_R1881	AR	AR	AR	MA0007	3
GSE32892	GEO	VCAP_R1881_10C26	AR	AR	AR	MA0007	3
GSE32892	GEO	VCAP_R1881_10C30	AR	AR	AR	MA0007	3
GSE32892	GEO	VCAP_R1881_1C26	AR	AR	AR	MA0007	3
GSE32892	GEO	VCAP_R1881_1C30	AR	AR	AR	MA0007	3
GSE33571	GEO	KERATINOCYTE	TP63	TP63	TP63	MA0525	2
GSE33571	GEO	KERATINOCYTE_DIFF	TP63	TP63	TP63	MA0525	2
GSE33850	GEO	CCRFCEM	GATA3	GATA3	GATA3	MA0037	3
GSE33850	GEO	CCRFCEM	RUNX1	RUNX1	RUNX1	MA0002	2
GSE33850	GEO	CCRFCEM	TAL1	TAL1	TAL1::TCF3	MA0091	1
GSE33850	GEO	CCRFCEM	TCF12	TCF12	TCF12	MA0521	1
GSE33850	GEO	CCRFCEM	TCF3	TCF3	TCF3	MA0522	2
GSE33850	GEO	PRIMA2	TAL1	TAL1	TAL1::TCF3	MA0091	1
GSE33850	GEO	PRIMA5	TAL1	TAL1	TAL1::TCF3	MA0091	1
GSE33889	GEO	C42B	RUNX2	RUNX2	RUNX2	MA0511	2
GSE34500	GEO	HUVEC_TNF_0M	RELA	RELA	RELA	MA0107	1
GSE34500	GEO	HUVEC_TNF_30M	RELA	RELA	RELA	MA0107	1
GSE34871	GEO	786O	HIF1A	HIF1A	HIF1A	MA1106	1
GSE35109	GEO	MCF7	ESR1	ESR1	ESR1	MA0112	3
GSE36134	GEO	NCCIT	POU5F1	POU5F1	POU5F1	MA1115	1
GSE36134	GEO	NCCIT_SNF5	POU5F1	POU5F1	POU5F1	MA1115	1
GSE36351	GEO	BT474	TFAP2C	TFAP2C	TFAP2C(VAR.2)	MA0814	1
GSE36351	GEO	BT474	TFAP2C	TFAP2C	TFAP2C(VAR.3)	MA0815	1
GSE36351	GEO	BT474	TFAP2C	TFAP2C	TFAP2C	MA0524	2
GSE36351	GEO	MCF7	TFAP2C	TFAP2C	TFAP2C(VAR.2)	MA0814	1
GSE36351	GEO	MCF7	TFAP2C	TFAP2C	TFAP2C(VAR.3)	MA0815	1
GSE36351	GEO	MCF7	TFAP2C	TFAP2C	TFAP2C	MA0524	2
GSE36351	GEO	MDAMB453	TFAP2C	TFAP2C	TFAP2C(VAR.2)	MA0814	1
GSE36351	GEO	MDAMB453	TFAP2C	TFAP2C	TFAP2C(VAR.3)	MA0815	1
GSE36351	GEO	MDAMB453	TFAP2C	TFAP2C	TFAP2C	MA0524	2
GSE36351	GEO	SKBR3	TFAP2C	TFAP2C	TFAP2C(VAR.2)	MA0814	1
GSE36351	GEO	SKBR3	TFAP2C	TFAP2C	TFAP2C(VAR.3)	MA0815	1
GSE36351	GEO	SKBR3	TFAP2C	TFAP2C	TFAP2C	MA0524	2
GSE36354	GEO	MM1S_DMSO	MYC	MYC	MYC	MA0147	3
GSE36354	GEO	NCIH2171	MAX	MAX	MAX	MA0058	3
GSE36354	GEO	NCIH2171	MYC	MYC	MYC	MA0147	3
GSE36354	GEO	P4936	MAX	MAX	MAX	MA0058	3
GSE36354	GEO	P4936	MYC	MYC	MYC	MA0147	3
GSE36354	GEO	P4936_CMYC_1H	MAX	MAX	MAX	MA0058	3
GSE36354	GEO	P4936_CMYC_1H	MYC	MYC	MYC	MA0147	3
GSE36354	GEO	P4936_CMYC_24H	MAX	MAX	MAX	MA0058	3
GSE36354	GEO	P4936_CMYC_24H	MYC	MYC	MYC	MA0147	3
GSE36354	GEO	U87MG	MAX	MAX	MAX	MA0058	3
GSE36354	GEO	U87MG	MYC	MYC	MYC	MA0147	3
GSE36570	GEO	BJ	MYC	MYC	MYC	MA0147	3
GSE36570	GEO	BJ	POU5F1	POU5F1	POU5F1	MA1115	1
GSE36570	GEO	BJ_INDUCED	KLF4	KLF4	KLF4	MA0039	3
GSE36570	GEO	BJ_INDUCED	MYC	MYC	MYC	MA0147	3
GSE36570	GEO	BJ_INDUCED	POU5F1	POU5F1	POU5F1	MA1115	1
GSE36570	GEO	BJ_INDUCED	SOX2	SOX2	SOX2	MA0143	3
GSE36578	GEO	BGO3	SMAD3	SMAD3	SMAD3	MA0795	1
GSE36578	GEO	BGO3_DIFF_0H	SMAD3	SMAD3	SMAD3	MA0795	1
GSE36578	GEO	BGO3_DIFF_2H	SMAD3	SMAD3	SMAD3	MA0795	1
GSE36578	GEO	BGO3_DIFF_48H	SMAD3	SMAD3	SMAD3	MA0795	1
GSE37345	GEO	LNCAP_SHCTR_R1881	AR	AR	AR	MA0007	3
GSE37345	GEO	LNCAP_SHCTR_R1881	FOXA1	FOXA1	FOXA1	MA0148	3
GSE37345	GEO	LNCAP_SHCTR_R1881_HD	AR	AR	AR	MA0007	3
GSE37345	GEO	LNCAP_SHFOXA1_R1881	AR	AR	AR	MA0007	3
GSE37345	GEO	LNCAP_SHFOXA1_R1881	FOXA1	FOXA1	FOXA1	MA0148	3
GSE37345	GEO	LNCAP_SHFOXA1_R1881_HD	AR	AR	AR	MA0007	3
GSE37752	GEO	RWPE1	ERG	ERG	ERG	MA0474	2
GSE38103	GEO	LX2	VDR	VDR	VDR	MA0693	2
GSE38103	GEO	LX2_CALCIPOTRIOL	VDR	VDR	VDR	MA0693	2
GSE38103	GEO	LX2_CALCIPOTRIOL_TGFB1	SMAD3	SMAD3	SMAD3	MA0795	1
GSE38103	GEO	LX2_CALCIPOTRIOL_TGFB1	VDR	VDR	VDR	MA0693	2
GSE38103	GEO	LX2_TGFB1	SMAD3	SMAD3	SMAD3	MA0795	1
GSE38303	GEO	IMR90_TERT	POU2F1	POU2F1	POU2F1	MA0785	1
GSE38339	GEO	SEM	HOXA9	HOXA9	HOXA9	MA0594	1
GSE38339	GEO	SEM	MEIS1	MEIS1	MEIS1	MA0498	2
GSE38391	GEO	LNCAP	GATA2	GATA2	GATA2	MA0036	3
GSE38411	GEO	BCBL1	CTCF	CTCF	CTCF	MA0139	1
GSE38901	GEO	BPE	HSF1	HSF1	HSF1	MA0486	2
GSE38901	GEO	BPE_HEAT	HSF1	HSF1	HSF1	MA0486	2
GSE38901	GEO	BPLER	HSF1	HSF1	HSF1	MA0486	2
GSE38901	GEO	BREAST_TUMOR	HSF1	HSF1	HSF1	MA0486	2
GSE38901	GEO	BT20	HSF1	HSF1	HSF1	MA0486	2
GSE38901	GEO	COLON_TUMOR	HSF1	HSF1	HSF1	MA0486	2
GSE38901	GEO	HCT15	HSF1	HSF1	HSF1	MA0486	2
GSE38901	GEO	HME1	HSF1	HSF1	HSF1	MA0486	2
GSE38901	GEO	HME1_HEAT	HSF1	HSF1	HSF1	MA0486	2
GSE38901	GEO	HMLER	HSF1	HSF1	HSF1	MA0486	2
GSE38901	GEO	HT29	HSF1	HSF1	HSF1	MA0486	2
GSE38901	GEO	MCF10A	HSF1	HSF1	HSF1	MA0486	2
GSE38901	GEO	MCF10A_HEAT	HSF1	HSF1	HSF1	MA0486	2
GSE38901	GEO	MCF7	HSF1	HSF1	HSF1	MA0486	2
GSE38901	GEO	NCIH1703	HSF1	HSF1	HSF1	MA0486	2
GSE38901	GEO	NCIH441	HSF1	HSF1	HSF1	MA0486	2
GSE38901	GEO	NCIH838	HSF1	HSF1	HSF1	MA0486	2
GSE38901	GEO	SKBR3	HSF1	HSF1	HSF1	MA0486	2
GSE38901	GEO	SW620	HSF1	HSF1	HSF1	MA0486	2
GSE38901	GEO	ZR751	HSF1	HSF1	HSF1	MA0486	2
GSE39089	GEO	HUVEC_HYPOX	HIF1A	HIF1A	HIF1A	MA1106	1
GSE39089	GEO	HUVEC_NOMO	HIF1A	HIF1A	HIF1A	MA1106	1
GSE39096	GEO	ESC_H1	YY1	YY1	YY1	MA0095	2
GSE39179	GEO	RPMI8402	GATA3	GATA3	GATA3	MA0037	3
GSE39179	GEO	RPMI8402	TAL1	TAL1	TAL1::TCF3	MA0091	1
GSE39179	GEO	RPMI8402	TCF12	TCF12	TCF12	MA0521	1
GSE39179	GEO	RPMI8402	TCF3	TCF3	TCF3	MA0522	2
GSE39241	GEO	HUH7_ASYNC	FOXA1	FOXA1	FOXA1	MA0148	3
GSE39241	GEO	HUH7_MITO	FOXA1	FOXA1	FOXA1	MA0148	3
GSE39263	GEO	FLP143HA_T0	ZNF143	ZNF143	ZNF143	MA0088	2
GSE39263	GEO	FLP143HA_T4	ZNF143	ZNF143	ZNF143	MA0088	2
GSE39263	GEO	FLP76_T4	ZNF143	ZNF143	ZNF143	MA0088	2
GSE39263	GEO	HEK293T	ZNF143	ZNF143	ZNF143	MA0088	2
GSE39263	GEO	HELA	ZNF143	ZNF143	ZNF143	MA0088	2
GSE39263	GEO	HPBALL	ZNF143	ZNF143	ZNF143	MA0088	2
GSE39263	GEO	K562	ZNF143	ZNF143	ZNF143	MA0088	2
GSE39459	GEO	LNCAP_ABL	AR	AR	AR	MA0007	3
GSE39912	GEO	ESC_DAMAGED	TP53	TP53	TP53	MA0106	3
GSE39912	GEO	ESC_DIFF	TP53	TP53	TP53	MA0106	3
GSE39912	GEO	ESC_H9	TP53	TP53	TP53	MA0106	3
GSE39998	GEO	NCIH3122	FOXA1	FOXA1	FOXA1	MA0148	3
GSE40050	GEO	22RV1	AR	AR	AR	MA0007	3
GSE40050	GEO	22RV1_DHT	AR	AR	AR	MA0007	3
GSE40050	GEO	C42B	AR	AR	AR	MA0007	3
GSE40050	GEO	C42B	FOXA1	FOXA1	FOXA1	MA0148	3
GSE40050	GEO	C42B_DHT	AR	AR	AR	MA0007	3
GSE40050	GEO	C42B_DHT	FOXA1	FOXA1	FOXA1	MA0148	3
GSE40050	GEO	LNCAP_DHT	AR	AR	AR	MA0007	3
GSE40129	GEO	MCF7	GATA3	GATA3	GATA3	MA0037	3
GSE40129	GEO	MCF7_E2	GATA3	GATA3	GATA3	MA0037	3
GSE40129	GEO	MCF7_SICTR	FOXA1	FOXA1	FOXA1	MA0148	3
GSE40129	GEO	MCF7_SICTR_E2	ESR1	ESR1	ESR1	MA0112	3
GSE40129	GEO	MCF7_SIGATA	FOXA1	FOXA1	FOXA1	MA0148	3
GSE40129	GEO	MCF7_SIGATA_E2	ESR1	ESR1	ESR1	MA0112	3
GSE40129	GEO	ZR751_SICTR_E2	ESR1	ESR1	ESR1	MA0112	3
GSE40129	GEO	ZR751_SIGATA_E2	ESR1	ESR1	ESR1	MA0112	3
GSE40343	GEO	IMR90	E2F7	E2F7	E2F7	MA0758	1
GSE40343	GEO	IMR90_QUIES	E2F7	E2F7	E2F7	MA0758	1
GSE40343	GEO	IMR90_SENES_E2F7	E2F7	E2F7	E2F7	MA0758	1
GSE40343	GEO	IMR90_SENES_SHCTR	E2F7	E2F7	E2F7	MA0758	1
GSE40343	GEO	IMR90_SENES_SHRB	E2F7	E2F7	E2F7	MA0758	1
GSE41048	GEO	WI38VA13	CTCF	CTCF	CTCF	MA0139	1
GSE41105	GEO	H128	MAX	MAX	MAX	MA0058	3
GSE41105	GEO	H128	MYC	MYC	MYC	MA0147	3
GSE41105	GEO	NCIH2171	MAX	MAX	MAX	MA0058	3
GSE41105	GEO	NCIH2171	MYC	MYC	MYC	MA0147	3
GSE41166	GEO	HUVEC	ETS1	ETS1	ETS1	MA0098	3
GSE41166	GEO	HUVEC_VEGF_12H	ETS1	ETS1	ETS1	MA0098	3
GSE41166	GEO	HUVEC_VEGF_1H	ETS1	ETS1	ETS1	MA0098	3
GSE41166	GEO	HUVEC_VEGF_4H	ETS1	ETS1	ETS1	MA0098	3
GSE41234	GEO	A375_DMSO	TFAP2C	TFAP2C	TFAP2C(VAR.2)	MA0814	1
GSE41234	GEO	A375_DMSO	TFAP2C	TFAP2C	TFAP2C(VAR.3)	MA0815	1
GSE41234	GEO	A375_DMSO	TFAP2C	TFAP2C	TFAP2C	MA0524	2
GSE41561	GEO	MCF7	ESR1	ESR1	ESR1	MA0112	3
GSE41561	GEO	MCF7	KLF4	KLF4	KLF4	MA0039	3
GSE41561	GEO	MCF7	NR2F1	NR2F1	NR2F1	MA0017	2
GSE41561	GEO	MCF7_ICI	E2F4	E2F4	E2F4	MA0470	1
GSE41561	GEO	MCF7_TAM	E2F4	E2F4	E2F4	MA0470	1
GSE41629	GEO	SGBS	CEBPA	CEBPA	CEBPA	MA0102	3
GSE41629	GEO	SGBS	NR1H3	NR1H3	NR1H3::RXRA	MA0494	1
GSE41629	GEO	SGBS	PPARG	PPARG	PPARG	MA0066	1
GSE41820	GEO	MCF7	AHR	AHR	AHR::ARNT	MA0006	1
GSE41820	GEO	MCF7	ARNT	ARNT	ARNT	MA0004	1
GSE42161	GEO	MM1S_JQ1	MAX	MAX	MAX	MA0058	3
GSE42161	GEO	MM1S_JQ1	MYC	MYC	MYC	MA0147	3
GSE42262	GEO	P4936	MAX	MAX	MAX	MA0058	3
GSE42262	GEO	P4936	MYC	MYC	MYC	MA0147	3
GSE42390	GEO	ERYTHROID	TAL1	TAL1	TAL1::TCF3	MA0091	1
GSE42575	GEO	JURKAT	RUNX1	RUNX1	RUNX1	MA0002	2
GSE42728	GEO	IMR90	TP53	TP53	TP53	MA0106	3
GSE42728	GEO	IMR90_SENES_SHLUC	TP53	TP53	TP53	MA0106	3
GSE42728	GEO	IMR90_SENES_SHP53	TP53	TP53	TP53	MA0106	3
GSE43036	GEO	CD14	IRF1	IRF1	IRF1	MA0050	2
GSE43036	GEO	CD14	STAT1	STAT1	STAT1	MA0137	3
GSE43036	GEO	CD14_INFG	STAT1	STAT1	STAT1	MA0137	3
GSE43036	GEO	CD14_INFG_LPS	STAT1	STAT1	STAT1	MA0137	3
GSE43036	GEO	CD14_LPS	IRF1	IRF1	IRF1	MA0050	2
GSE43036	GEO	CD14_LPS	STAT1	STAT1	STAT1	MA0137	3
GSE43070	GEO	HUVEC_TNF	RELA	RELA	RELA	MA0107	1
GSE43070	GEO	IMR90	CTCF	CTCF	CTCF	MA0139	1
GSE43070	GEO	IMR90	RELA	RELA	RELA	MA0107	1
GSE43070	GEO	IMR90_TNF	RELA	RELA	RELA	MA0107	1
GSE43098	GEO	MONOCYTE_BLOOD	CTCF	CTCF	CTCF	MA0139	1
GSE43098	GEO	MONOCYTE_MACROPHAGE	CTCF	CTCF	CTCF	MA0139	1
GSE43109	GEO	MACROPHAGE_HYPO	HIF1A	HIF1A	HIF1A	MA1106	1
GSE43109	GEO	MACROPHAGE_HYPO_IL	HIF1A	HIF1A	HIF1A	MA1106	1
GSE43109	GEO	MACROPHAGE_NORMO_IL	HIF1A	HIF1A	HIF1A	MA1106	1
GSE43111	GEO	EP156T	TP63	TP63	TP63	MA0525	2
GSE43147	GEO	NOMO1	ZFX	ZFX	ZFX	MA0146	2
GSE43147	GEO	RPMI8402	ZFX	ZFX	ZFX	MA0146	2
GSE43350	GEO	BCELL_GERMINAL_CENTER	BCL6	BCL6	BCL6	MA0463	1
GSE43625	GEO	ERYTHROID_R3R4	GATA1	GATA1	GATA1	MA0035	3
GSE43625	GEO	ERYTHROID_R3R4	KLF1	KLF1	KLF1	MA0493	1
GSE43625	GEO	ERYTHROID_R3R4	NFE2	NFE2	NFE2	MA0841	1
GSE43720	GEO	LNCAP	AR	AR	AR	MA0007	3
GSE43720	GEO	LNCAP_DHT	AR	AR	AR	MA0007	3
GSE43743	GEO	MM1S	CTCF	CTCF	CTCF	MA0139	1
GSE43834	GEO	KASUMI1	TCF12	TCF12	TCF12	MA0521	1
GSE43834	GEO	KASUMI1	TCF3	TCF3	TCF3	MA0522	2
GSE43876	GEO	CAL1	BHLHE22	BHLHE22	BHLHE22	MA0818	1
GSE43985	GEO	VCAP_E2	ESR1	ESR1	ESR1	MA0112	3
GSE43985	GEO	VCAP_E2_ERA	ESR1	ESR1	ESR1	MA0112	3
GSE44236	GEO	U2OS	ARNTL	ARNTL	ARNTL	MA0603	1
GSE44236	GEO	U2OS	CLOCK	CLOCK	CLOCK	MA0819	1
GSE44416	GEO	MKN28	TEAD4	TEAD4	TEAD4	MA0809	1
GSE44416	GEO	SNU216	TEAD4	TEAD4	TEAD4	MA0809	1
GSE44420	GEO	OCILY7	BACH2	BACH2	BACH2	MA1101	1
GSE44420	GEO	OCILY7	BCL6	BCL6	BCL6	MA0463	1
GSE44672	GEO	HELA	MYC	MYC	MYC	MA0147	3
GSE44672	GEO	U2OS	MYC	MYC	MYC	MA0147	3
GSE44672	GEO	U2OS_DOX	MYC	MYC	MYC	MA0147	3
GSE45201	GEO	MDAMB453	TCF7L2	TCF7L2	TCF7L2	MA0523	1
GSE45201	GEO	MDAMB453_DHT	FOXA1	FOXA1	FOXA1	MA0148	3
GSE45201	GEO	MDAMB453_DHT	MYC	MYC	MYC	MA0147	3
GSE45201	GEO	MDAMB453_DHT	TCF7L2	TCF7L2	TCF7L2	MA0523	1
GSE45394	GEO	DAOY	ZFX	ZFX	ZFX	MA0146	2
GSE45638	GEO	LCL_DEX	NR3C1	NR3C1	NR3C1	MA0113	3
GSE45638	GEO	LCL_ETOH	NR3C1	NR3C1	NR3C1	MA0113	3
GSE45738	GEO	KASUMI1	RUNX1	RUNX1	RUNX1	MA0002	2
GSE45738	GEO	KASUMI1	TFAP4	TFAP4	TFAP4	MA0691	1
GSE45822	GEO	MCF7	ESR1	ESR1	ESR1	MA0112	3
GSE45852	GEO	MCF7	HSF1	HSF1	HSF1	MA0486	2
GSE45852	GEO	MCF7_CHX_10UM	HSF1	HSF1	HSF1	MA0486	2
GSE45852	GEO	MO91	HSF1	HSF1	HSF1	MA0486	2
GSE45852	GEO	MO91_27A_100UM	HSF1	HSF1	HSF1	MA0486	2
GSE45852	GEO	MO91_27A_20UM	HSF1	HSF1	HSF1	MA0486	2
GSE45852	GEO	MO91_CHX_10UM	HSF1	HSF1	HSF1	MA0486	2
GSE46044	GEO	ME1	ELF1	ELF1	ELF1	MA0473	2
GSE46044	GEO	ME1	ERG	ERG	ERG	MA0474	2
GSE46044	GEO	ME1	FLI1	FLI1	FLI1	MA0475	2
GSE46044	GEO	ME1	GATA2	GATA2	GATA2	MA0036	3
GSE46044	GEO	ME1	RUNX1	RUNX1	RUNX1	MA0002	2
GSE46044	GEO	ME1	SPI1	SPI1	SPI1	MA0080	4
GSE46044	GEO	ME1	TAL1	TAL1	TAL1::TCF3	MA0091	1
GSE46044	GEO	ME1	TBP	TBP	TBP	MA0108	2
GSE46044	GEO	ME1	TCF12	TCF12	TCF12	MA0521	1
GSE46055	GEO	SUM159	CTCF	CTCF	CTCF	MA0139	1
GSE46166	GEO	BT549	FOSL1	FOSL1	FOSL1	MA0477	1
GSE46166	GEO	BT549	JUN	JUN	JUN	MA0488	1
GSE46194	GEO	HBE	GRHL2	GRHL2	GRHL2	MA1105	1
GSE46237	GEO	HELA	HMBOX1	HMBOX1	HMBOX1	MA0895	1
GSE46237	GEO	HELA	NR2C2	NR2C2	NR2C2	MA0504	1
GSE46237	GEO	HELA	NR2F2	NR2F2	NR2F2	MA1111	1
GSE46237	GEO	WI38VA13	HMBOX1	HMBOX1	HMBOX1	MA0895	1
GSE46237	GEO	WI38VA13	NR2C2	NR2C2	NR2C2	MA0504	1
GSE46237	GEO	WI38VA13	NR2F2	NR2F2	NR2F2	MA1111	1
GSE46641	GEO	U2OS	TP53	TP53	TP53	MA0106	3
GSE46641	GEO	U2OS_DMSO	TP53	TP53	TP53	MA0106	3
GSE46641	GEO	U2OS_DXR	TP53	TP53	TP53	MA0106	3
GSE46641	GEO	U2OS_NUT	TP53	TP53	TP53	MA0106	3
GSE46832	GEO	LYMPHOCYTE_BLOOD	CTCF	CTCF	CTCF	MA0139	1
GSE46837	GEO	ESC_H9	SOX2	SOX2	SOX2	MA0143	3
GSE46837	GEO	HCC95	TP63	TP63	TP63	MA0525	2
GSE46837	GEO	KYSE70	SOX2	SOX2	SOX2	MA0143	3
GSE46837	GEO	KYSE70	TP63	TP63	TP63	MA0525	2
GSE46837	GEO	TT	SOX2	SOX2	SOX2	MA0143	3
GSE46837	GEO	TT	TP63	TP63	TP63	MA0525	2
GSE46935	GEO	DLD1	TFAP4	TFAP4	TFAP4	MA0691	1
GSE47027	GEO	MCF7	NR5A2	NR5A2	NR5A2	MA0505	1
GSE47041	GEO	MCF7_NUT	TP53	TP53	TP53	MA0106	3
GSE47120	GEO	LNCAP	ETV1	ETV1	ETV1	MA0761	1
GSE47120	GEO	LNCAP_SHCTR	AR	AR	AR	MA0007	3
GSE47120	GEO	LNCAP_SHETV1	AR	AR	AR	MA0007	3
GSE47152	GEO	PAVE	MYC	MYC	MYC	MA0147	3
GSE47188	GEO	MACROPHAGE_IFNG	SPI1	SPI1	SPI1	MA0080	4
GSE47188	GEO	MACROPHAGE_IL4	SPI1	SPI1	SPI1	MA0080	4
GSE47535	GEO	PATU8988	GATA6	GATA6	GATA6	MA1104	1
GSE47784	GEO	OCILY7	MAFK	MAFK	MAFK	MA0496	2
GSE47987	GEO	DU145	AR	AR	AR	MA0007	3
GSE47987	GEO	DU145	FOXA1	FOXA1	FOXA1	MA0148	3
GSE47987	GEO	DU145_ARC562S	AR	AR	AR	MA0007	3
GSE47987	GEO	DU145_ARG56W	AR	AR	AR	MA0007	3
GSE47987	GEO	DU145_ARQ6540X	AR	AR	AR	MA0007	3
GSE47987	GEO	DU145_FOXA1	AR	AR	AR	MA0007	3
GSE47987	GEO	DU145_FOXA1	FOXA1	FOXA1	FOXA1	MA0148	3
GSE47987	GEO	DU145_FOXA1_ARC562S	AR	AR	AR	MA0007	3
GSE47987	GEO	DU145_FOXA1_ARC562S	FOXA1	FOXA1	FOXA1	MA0148	3
GSE47987	GEO	DU145_FOXA1_ARG56W	AR	AR	AR	MA0007	3
GSE47987	GEO	DU145_FOXA1_ARQ6540X	AR	AR	AR	MA0007	3
GSE47987	GEO	DU145_FOXA1_ARQ6540X	FOXA1	FOXA1	FOXA1	MA0148	3
GSE47987	GEO	DU145_FOXA1_HIGH	AR	AR	AR	MA0007	3
GSE47987	GEO	DU145_FOXA1_HIGH	FOXA1	FOXA1	FOXA1	MA0148	3
GSE48096	GEO	MCF7_C412_E2	ESR2	ESR2	ESR2	MA0258	2
GSE48602	GEO	MDAMB231	MYC	MYC	MYC	MA0147	3
GSE48930	GEO	MCF7	AR	AR	AR	MA0007	3
GSE48930	GEO	MCF7	ESR1	ESR1	ESR1	MA0112	3
GSE49014	GEO	NCIH295R	REST	REST	REST	MA0138	2
GSE49014	GEO	NCIH295R_SF1	REST	REST	REST	MA0138	2
GSE49091	GEO	JURKAT	ERG	ERG	ERG	MA0474	2
GSE49091	GEO	JURKAT	GABPA	GABPA	GABPA	MA0062	2
GSE49091	GEO	VCAP	ERG	ERG	ERG	MA0474	2
GSE49091	GEO	VCAP	GABPA	GABPA	GABPA	MA0062	2
GSE49091	GEO	VCAP_ETOH	ERG	ERG	ERG	MA0474	2
GSE49091	GEO	VCAP_ETOH	GABPA	GABPA	GABPA	MA0062	2
GSE49091	GEO	VCAP_R1881	ERG	ERG	ERG	MA0474	2
GSE49091	GEO	VCAP_R1881	GABPA	GABPA	GABPA	MA0062	2
GSE49224	GEO	MM1S	IRF4	IRF4	IRF4	MA1419	1
GSE49320	GEO	LS174T	GATA6	GATA6	GATA6	MA1104	1
GSE49404	GEO	RENVM	SOX2	SOX2	SOX2	MA0143	3
GSE49404	GEO	RENVM_SHSOX2	SOX2	SOX2	SOX2	MA0143	3
GSE49428	GEO	HUVEC	NFATC1	NFATC1	NFATC1	MA0624	1
GSE49428	GEO	HUVEC_VEGF	NFATC1	NFATC1	NFATC1	MA0624	1
GSE49570	GEO	CD4	REST	REST	REST	MA0138	2
GSE49952	GEO	HS578T_HYPO_GLUDEP	XBP1	XBP1	XBP1	MA0844	1
GSE49952	GEO	MDAMB231	XBP1	XBP1	XBP1	MA0844	1
GSE49952	GEO	MDAMB231_HYPO_GLUDEP	XBP1	XBP1	XBP1	MA0844	1
GSE49952	GEO	T47D_HYPO_GLUDEP	XBP1	XBP1	XBP1	MA0844	1
GSE50144	GEO	HUVEC_DMSO_HYPO	PPARG	PPARG	PPARG	MA0066	1
GSE50144	GEO	HUVEC_DMSO_NORMO	PPARG	PPARG	PPARG	MA0066	1
GSE50144	GEO	HUVEC_PPARG_HYPO	PPARG	PPARG	PPARG	MA0066	1
GSE50144	GEO	HUVEC_PPARG_NORMO	PPARG	PPARG	PPARG	MA0066	1
GSE50413	GEO	MYOBLAST	MYOD1	MYOD1	MYOD1	MA0499	1
GSE50413	GEO	RHABDOMYOSARCOMA	MYOD1	MYOD1	MYOD1	MA0499	1
GSE50681	GEO	MELANOCYTE_BRAFV600E	MITF	MITF	MITF	MA0620	2
GSE50681	GEO	MELANOCYTE_CTR	MITF	MITF	MITF	MA0620	2
GSE50723	GEO	OCILY10	STAT3	STAT3	STAT3	MA0144	2
GSE50723	GEO	OCILY19	STAT3	STAT3	STAT3	MA0144	2
GSE50723	GEO	OCILY3	STAT3	STAT3	STAT3	MA0144	2
GSE50723	GEO	OCILY7	STAT3	STAT3	STAT3	MA0144	2
GSE50723	GEO	SUDHL10	STAT3	STAT3	STAT3	MA0144	2
GSE50723	GEO	SUDHL2	STAT3	STAT3	STAT3	MA0144	2
GSE50723	GEO	SUDHL4	STAT3	STAT3	STAT3	MA0144	2
GSE50723	GEO	SUDHL6	STAT3	STAT3	STAT3	MA0144	2
GSE50723	GEO	U2932	STAT3	STAT3	STAT3	MA0144	2
GSE51022	GEO	MDAMB134VI_ESTROGEN	ESR1	ESR1	ESR1	MA0112	3
GSE51022	GEO	MDAMB134VI_ETOH	ESR1	ESR1	ESR1	MA0112	3
GSE51169	GEO	AC16	RELA	RELA	RELA	MA0107	1
GSE51169	GEO	AC16_TNFA	RELA	RELA	RELA	MA0107	1
GSE51181	GEO	THP1	VDR	VDR	VDR	MA0693	2
GSE51181	GEO	THP1_1H_125D	VDR	VDR	VDR	MA0693	2
GSE51181	GEO	THP1_2H_125D	VDR	VDR	VDR	MA0693	2
GSE51234	GEO	GP5D	CTCF	CTCF	CTCF	MA0139	1
GSE51234	GEO	GP5D	HNF4A	HNF4A	HNF4A	MA0114	3
GSE51234	GEO	GP5D	JUND	JUND	JUND(VAR.2)	MA0492	1
GSE51234	GEO	GP5D	JUND	JUND	JUND	MA0491	1
GSE51234	GEO	GP5D	KLF5	KLF5	KLF5	MA0599	1
GSE51234	GEO	GP5D	MYC	MYC	MYC	MA0147	3
GSE51234	GEO	GP5D	REST	REST	REST	MA0138	2
GSE51234	GEO	GP5D	RFX2	RFX2	RFX2	MA0600	2
GSE51234	GEO	GP5D_SIRAD21	CTCF	CTCF	CTCF	MA0139	1
GSE51234	GEO	GP5D_SIRAD21	HNF4A	HNF4A	HNF4A	MA0114	3
GSE51234	GEO	GP5D_SIRAD21	JUND	JUND	JUND(VAR.2)	MA0492	1
GSE51234	GEO	GP5D_SIRAD21	JUND	JUND	JUND	MA0491	1
GSE51234	GEO	GP5D_SIRAD21	KLF5	KLF5	KLF5	MA0599	1
GSE51234	GEO	GP5D_SIRAD21	MYC	MYC	MYC	MA0147	3
GSE51234	GEO	GP5D_SIRAD21	REST	REST	REST	MA0138	2
GSE51234	GEO	GP5D_SIRAD21	RFX2	RFX2	RFX2	MA0600	2
GSE51268	GEO	SAOS2	TP53	TP53	TP53	MA0106	3
GSE51274	GEO	MCF7	GATA3	GATA3	GATA3	MA0037	3
GSE51274	GEO	T47D	GATA3	GATA3	GATA3	MA0037	3
GSE51509	GEO	NCIH441	SMAD3	SMAD3	SMAD3	MA0795	1
GSE51509	GEO	NCIH441_SIITTF1	SMAD3	SMAD3	SMAD3	MA0795	1
GSE51621	GEO	LNCAP	TCF7L2	TCF7L2	TCF7L2	MA0523	1
GSE51673	GEO	HEK293T	FOXK1	FOXK1	FOXK1	MA0852	2
GSE51705	GEO	AGS	GATA4	GATA4	GATA4	MA0482	1
GSE51705	GEO	AGS	GATA6	GATA6	GATA6	MA1104	1
GSE51705	GEO	AGS	KLF5	KLF5	KLF5	MA0599	1
GSE51705	GEO	KATOIII	GATA4	GATA4	GATA4	MA0482	1
GSE51705	GEO	KATOIII	GATA6	GATA6	GATA6	MA1104	1
GSE51705	GEO	KATOIII	KLF5	KLF5	KLF5	MA0599	1
GSE51705	GEO	YCC3	GATA4	GATA4	GATA4	MA0482	1
GSE51705	GEO	YCC3	GATA6	GATA6	GATA6	MA1104	1
GSE51705	GEO	YCC3	KLF5	KLF5	KLF5	MA0599	1
GSE51936	GEO	AGS	GATA6	GATA6	GATA6	MA1104	1
GSE51936	GEO	HUG1N	GATA6	GATA6	GATA6	MA1104	1
GSE52008	GEO	STROMA_ENDOMETRIUM	NR2F2	NR2F2	NR2F2	MA1111	1
GSE52146	GEO	GRANTA519	SOX11	SOX11	SOX11	MA0869	1
GSE52437	GEO	WA09_DMSO	SMAD2	SMAD2	SMAD2::SMAD3::SMAD4	MA0513	1
GSE52437	GEO	WA09_DMSO	TEAD4	TEAD4	TEAD4	MA0809	1
GSE52457	GEO	ESC_H1_EMB	CTCF	CTCF	CTCF	MA0139	1
GSE52457	GEO	ESC_H1_MESEN	CTCF	CTCF	CTCF	MA0139	1
GSE52457	GEO	ESC_H1_MESEN_STEM	CTCF	CTCF	CTCF	MA0139	1
GSE52457	GEO	ESC_H1_NEUR	CTCF	CTCF	CTCF	MA0139	1
GSE52457	GEO	ESC_H1_TROP	CTCF	CTCF	CTCF	MA0139	1
GSE52469	GEO	KB	RELA	RELA	RELA	MA0107	1
GSE52469	GEO	KB_IL	RELA	RELA	RELA	MA0107	1
GSE52725	GEO	LNCAP	FOXA1	FOXA1	FOXA1	MA0148	3
GSE52725	GEO	LNCAP	GATA2	GATA2	GATA2	MA0036	3
GSE52725	GEO	LNCAP_SHCTR	AR	AR	AR	MA0007	3
GSE52725	GEO	LNCAP_SHGATA2	AR	AR	AR	MA0007	3
GSE52924	GEO	CD34	GATA1	GATA1	GATA1	MA0035	3
GSE52924	GEO	CD34	GFI1B	GFI1B	GFI1B	MA0483	1
GSE52924	GEO	CD34	TAL1	TAL1	TAL1::TCF3	MA0091	1
GSE52953	GEO	KERATINOCYTE_EPIDERMAL_PROLIF	MAF	MAF	MAF::NFE2	MA0501	1
GSE52953	GEO	KERATINOCYTE_EPIDERMAL_PROLIF	MAFB	MAFB	MAFB	MA0117	2
GSE53041	GEO	THP1	VDR	VDR	VDR	MA0693	2
GSE53041	GEO	THP1_CAL	VDR	VDR	VDR	MA0693	2
GSE53133	GEO	NAMALWA	NRF1	NRF1	NRF1	MA0506	1
GSE53423	GEO	ECFC	TAL1	TAL1	TAL1::TCF3	MA0091	1
GSE53423	GEO	ECFC_TSA	TAL1	TAL1	TAL1::TCF3	MA0091	1
GSE53491	GEO	IMR90_APO	TP53	TP53	TP53	MA0106	3
GSE53491	GEO	IMR90_SENE	TP53	TP53	TP53	MA0106	3
GSE53531	GEO	MCF7_SHESR1	ESR1	ESR1	ESR1	MA0112	3
GSE53998	GEO	HUVEC	RELA	RELA	RELA	MA0107	1
GSE53998	GEO	HUVEC_TNF	RELA	RELA	RELA	MA0107	1
GSE53998	GEO	HUVEC_TNF_JQ1	RELA	RELA	RELA	MA0107	1
GSE54027	GEO	MCF7_LY2	HOXC11	HOXC11	HOXC11	MA0651	1
GSE54027	GEO	MCF7_LY2_TAMOXIFEN	HOXC11	HOXC11	HOXC11	MA0651	1
GSE54110	GEO	PC3	AR	AR	AR	MA0007	3
GSE54110	GEO	PC3_R1881	AR	AR	AR	MA0007	3
GSE54592	GEO	MCF7_LETR	ESR1	ESR1	ESR1	MA0112	3
GSE54592	GEO	MCF7_LETR_ANDRO	ESR1	ESR1	ESR1	MA0112	3
GSE54592	GEO	MCF7_LY2_ETOH	ESR1	ESR1	ESR1	MA0112	3
GSE54759	GEO	ERYTHROID_D8	NR2C2	NR2C2	NR2C2	MA0504	1
GSE54855	GEO	MCF7	ESR1	ESR1	ESR1	MA0112	3
GSE54855	GEO	MCF7_E2_10M	ESR1	ESR1	ESR1	MA0112	3
GSE54855	GEO	MCF7_E2_120M	ESR1	ESR1	ESR1	MA0112	3
GSE54855	GEO	MCF7_E2_2M	ESR1	ESR1	ESR1	MA0112	3
GSE54855	GEO	MCF7_E2_40M	ESR1	ESR1	ESR1	MA0112	3
GSE54855	GEO	MCF7_E2_5M	ESR1	ESR1	ESR1	MA0112	3
GSE54889	GEO	ASC	EBF1	EBF1	EBF1	MA0154	3
GSE55306	GEO	K562	TBP	TBP	TBP	MA0108	2
GSE55421	GEO	KERATINOCYTE_LACZ	SNAI2	SNAI2	SNAI2	MA0745	1
GSE55421	GEO	KERATINOCYTE_LACZ_DIFF	SNAI2	SNAI2	SNAI2	MA0745	1
GSE55421	GEO	KERATINOCYTE_SHCTR	SNAI2	SNAI2	SNAI2	MA0745	1
GSE55421	GEO	KERATINOCYTE_SHSNAI2	SNAI2	SNAI2	SNAI2	MA0745	1
GSE55421	GEO	KERATINOCYTE_SNAI2	SNAI2	SNAI2	SNAI2	MA0745	1
GSE55421	GEO	KERATINOCYTE_SNAI2_DIFF	SNAI2	SNAI2	SNAI2	MA0745	1
GSE55727	GEO	GM00011	TP53	TP53	TP53	MA0106	3
GSE55727	GEO	GM06170	TP53	TP53	TP53	MA0106	3
GSE55921	GEO	MCF7_E2	ESR1	ESR1	ESR1	MA0112	3
GSE55921	GEO	MCF7_E2_JQ1	ESR1	ESR1	ESR1	MA0112	3
GSE56086	GEO	VCAP	AR	AR	AR	MA0007	3
GSE56086	GEO	VCAP_ETOH	FOXA1	FOXA1	FOXA1	MA0148	3
GSE56086	GEO	VCAP_R1881	FOXA1	FOXA1	FOXA1	MA0148	3
GSE56086	GEO	VCAP_SHCTR_R1881	FOXA1	FOXA1	FOXA1	MA0148	3
GSE56086	GEO	VCAP_SHPIAS1_R1881	AR	AR	AR	MA0007	3
GSE56086	GEO	VCAP_SHPIAS1_R1881	FOXA1	FOXA1	FOXA1	MA0148	3
GSE56288	GEO	LHSAR_HOXB13	AR	AR	AR	MA0007	3
GSE56288	GEO	LHSAR_LACZ	AR	AR	AR	MA0007	3
GSE56288	GEO	LNCAP	FOXA1	FOXA1	FOXA1	MA0148	3
GSE56288	GEO	LNCAP	HOXB13	HOXB13	HOXB13	MA0901	1
GSE56288	GEO	PLHSAR_FOXA1_HOXB13	AR	AR	AR	MA0007	3
GSE56288	GEO	PROSTATE	AR	AR	AR	MA0007	3
GSE56288	GEO	PROSTATE_CANCER	AR	AR	AR	MA0007	3
GSE56567	GEO	IPSC	KLF4	KLF4	KLF4	MA0039	3
GSE56567	GEO	IPSC	POU5F1	POU5F1	POU5F1	MA1115	1
GSE56567	GEO	IPSC	SOX2	SOX2	SOX2	MA0143	3
GSE56674	GEO	KERATINOCYTE	TP53	TP53	TP53	MA0106	3
GSE56674	GEO	KERATINOCYTE	TP63	TP63	TP63	MA0525	2
GSE56674	GEO	KERATINOCYTE_ADRIA	TP53	TP53	TP53	MA0106	3
GSE56674	GEO	KERATINOCYTE_ADRIA	TP63	TP63	TP63	MA0525	2
GSE56674	GEO	KERATINOCYTE_CISP	TP53	TP53	TP53	MA0106	3
GSE56674	GEO	KERATINOCYTE_CISP	TP63	TP63	TP63	MA0525	2
GSE56857	GEO	NCIH929	IRF4	IRF4	IRF4	MA1419	1
GSE56857	GEO	NCIH929	SPI1	SPI1	SPI1	MA0080	4
GSE56857	GEO	OCILY10	BATF	BATF	BATF::JUN	MA0462	1
GSE56857	GEO	OCILY10	SPI1	SPI1	SPI1	MA0080	4
GSE56857	GEO	OCILY10	SPIB	SPIB	SPIB	MA0081	1
GSE56857	GEO	OCILY3	BATF	BATF	BATF::JUN	MA0462	1
GSE56857	GEO	OCILY3	IRF4	IRF4	IRF4	MA1419	1
GSE56857	GEO	OCILY3	SPI1	SPI1	SPI1	MA0080	4
GSE56857	GEO	OCILY3	SPIB	SPIB	SPIB	MA0081	1
GSE56857	GEO	OCILY3_SHCTR	IRF4	IRF4	IRF4	MA1419	1
GSE56857	GEO	OCILY3_SHCTR	SPI1	SPI1	SPI1	MA0080	4
GSE56857	GEO	OCILY3_SHCTR	SPIB	SPIB	SPIB	MA0081	1
GSE56857	GEO	OCILY3_SHSPIB	IRF4	IRF4	IRF4	MA1419	1
GSE56857	GEO	OCILY3_SHSPIB	SPI1	SPI1	SPI1	MA0080	4
GSE56857	GEO	OCILY3_SHSPIB	SPIB	SPIB	SPIB	MA0081	1
GSE57398	GEO	HCT166	HSF1	HSF1	HSF1	MA0486	2
GSE57398	GEO	HCT166_KOFBXW7	HSF1	HSF1	HSF1	MA0486	2
GSE57398	GEO	HCT166_KOFBXW7_HEAT	HSF1	HSF1	HSF1	MA0486	2
GSE57431	GEO	A375_A771726	NFE2L2	NFE2L2	NFE2L2	MA0150	2
GSE57431	GEO	A375_DMSO	NFE2L2	NFE2L2	NFE2L2	MA0150	2
GSE57702	GEO	KERATINOCYTE_DIFF	KLF4	KLF4	KLF4	MA0039	3
GSE58428	GEO	LNCAP_DHT24H	AR	AR	AR	MA0007	3
GSE58428	GEO	LNCAP_DHT24H	FOXA1	FOXA1	FOXA1	MA0148	3
GSE58428	GEO	LNCAP_DHT24H_SHFOXA1	AR	AR	AR	MA0007	3
GSE58428	GEO	LNCAP_ETOH24H	FOXA1	FOXA1	FOXA1	MA0148	3
GSE58428	GEO	VCAP_DHT24H	AR	AR	AR	MA0007	3
GSE58428	GEO	VCAP_DHT24H	FOXA1	FOXA1	FOXA1	MA0148	3
GSE58428	GEO	VCAP_DHT24H	FOXP1	FOXP1	FOXP1	MA0481	2
GSE58428	GEO	VCAP_DHT24H	RUNX1	RUNX1	RUNX1	MA0002	2
GSE58428	GEO	VCAP_DHT24H_SHFOXA1	AR	AR	AR	MA0007	3
GSE58428	GEO	VCAP_DHT24H_SHFOXP1	AR	AR	AR	MA0007	3
GSE58428	GEO	VCAP_DHT24H_SHRUNX1	AR	AR	AR	MA0007	3
GSE58428	GEO	VCAP_ETOH24H	AR	AR	AR	MA0007	3
GSE58428	GEO	VCAP_ETOH24H	FOXA1	FOXA1	FOXA1	MA0148	3
GSE58506	GEO	HCT166	TP53	TP53	TP53	MA0106	3
GSE58506	GEO	HCT166_5FU	TP53	TP53	TP53	MA0106	3
GSE58685	GEO	ESC	PDX1	PDX1	PDX1	MA0132	2
GSE58714	GEO	HCT166	TP53	TP53	TP53	MA0106	3
GSE58740	GEO	IMR90_DMSO	TP53	TP53	TP53	MA0106	3
GSE58740	GEO	IMR90_NUT3A	TP53	TP53	TP53	MA0106	3
GSE58864	GEO	DENDRITE	SPI1	SPI1	SPI1	MA0080	4
GSE59021	GEO	DU145	ETS1	ETS1	ETS1	MA0098	3
GSE59021	GEO	DU145	GABPA	GABPA	GABPA	MA0062	2
GSE59021	GEO	PANC1	ETS1	ETS1	ETS1	MA0098	3
GSE59087	GEO	PROES	NFE2	NFE2	NFE2	MA0841	1
GSE59087	GEO	PROES	TAL1	TAL1	TAL1::TCF3	MA0091	1
GSE59223	GEO	LS174T_BI8622	MYC	MYC	MYC	MA0147	3
GSE59223	GEO	LS174T_DMSO	MYC	MYC	MYC	MA0147	3
GSE59530	GEO	MCF7	ESR1	ESR1	ESR1	MA0112	3
GSE59530	GEO	MCF7	FOXA1	FOXA1	FOXA1	MA0148	3
GSE59530	GEO	MCF7	RELA	RELA	RELA	MA0107	1
GSE59530	GEO	MCF7_E2	ESR1	ESR1	ESR1	MA0112	3
GSE59530	GEO	MCF7_E2	FOXA1	FOXA1	FOXA1	MA0148	3
GSE59530	GEO	MCF7_E2	RELA	RELA	RELA	MA0107	1
GSE59530	GEO	MCF7_E2_TNF	ESR1	ESR1	ESR1	MA0112	3
GSE59530	GEO	MCF7_E2_TNF	FOXA1	FOXA1	FOXA1	MA0148	3
GSE59530	GEO	MCF7_E2_TNF	RELA	RELA	RELA	MA0107	1
GSE59530	GEO	MCF7_SHCTR_E2_TNF	ESR1	ESR1	ESR1	MA0112	3
GSE59530	GEO	MCF7_SHFOXA1_E2_TNF	ESR1	ESR1	ESR1	MA0112	3
GSE59530	GEO	MCF7_TNF	ESR1	ESR1	ESR1	MA0112	3
GSE59530	GEO	MCF7_TNF	FOXA1	FOXA1	FOXA1	MA0148	3
GSE59530	GEO	MCF7_TNF	RELA	RELA	RELA	MA0107	1
GSE59657	GEO	HSPC	TAL1	TAL1	TAL1::TCF3	MA0091	1
GSE59657	GEO	JURKAT	MYB	MYB	MYB	MA0100	3
GSE59657	GEO	MOLT3	MYB	MYB	MYB	MA0100	3
GSE59657	GEO	MOLT3	TAL1	TAL1	TAL1::TCF3	MA0091	1
GSE59824	GEO	KERATINOCYTE_D0	TP63	TP63	TP63	MA0525	2
GSE59824	GEO	KERATINOCYTE_D2	TP63	TP63	TP63	MA0525	2
GSE59824	GEO	KERATINOCYTE_D4	TP63	TP63	TP63	MA0525	2
GSE59824	GEO	KERATINOCYTE_D7	TP63	TP63	TP63	MA0525	2
GSE59933	GEO	CD4	BCL6	BCL6	BCL6	MA0463	1
GSE59935	GEO	T47D_HAEGIN2	ARNT	ARNT	ARNT	MA0004	1
GSE59935	GEO	T47D_HAEGIN2	HIF1A	HIF1A	HIF1A	MA1106	1
GSE59935	GEO	T47D_HAEGIN2	NRF1	NRF1	NRF1	MA0506	1
GSE59942	GEO	FIBROBLAST_DERMAL	RBPJ	RBPJ	RBPJ	MA1116	1
GSE60006	GEO	SW1353	HES1	HES1	HES1	MA1099	1
GSE60024	GEO	RETINAL_PIGMENT	E2F4	E2F4	E2F4	MA0470	1
GSE60024	GEO	RETINAL_PIGMENT	LHX2	LHX2	LHX2	MA0700	1
GSE60024	GEO	RETINAL_PIGMENT	MITF	MITF	MITF	MA0620	2
GSE60024	GEO	RETINAL_PIGMENT	OTX2	OTX2	OTX2	MA0712	1
GSE60024	GEO	RETINAL_PIGMENT	PAX6	PAX6	PAX6	MA0069	1
GSE60130	GEO	AMLBLAST	RUNX1	RUNX1	RUNX1	MA0002	2
GSE60130	GEO	KASUMI1_SICTR	CEBPA	CEBPA	CEBPA	MA0102	3
GSE60130	GEO	KASUMI1_SICTR	SPI1	SPI1	SPI1	MA0080	4
GSE60130	GEO	KASUMI1_SIRUNX1ETO	CEBPA	CEBPA	CEBPA	MA0102	3
GSE60130	GEO	KASUMI1_SIRUNX1ETO	SPI1	SPI1	SPI1	MA0080	4
GSE60223	GEO	P4936_SHCTR	MYC	MYC	MYC	MA0147	3
GSE60223	GEO	P4936_SHTERC	MYC	MYC	MYC	MA0147	3
GSE60223	GEO	P4936_SHTERT	MYC	MYC	MYC	MA0147	3
GSE60267	GEO	HCT166_IR	TP53	TP53	TP53	MA0106	3
GSE60270	GEO	MCF7	ESR1	ESR1	ESR1	MA0112	3
GSE60270	GEO	MCF7	FOXA1	FOXA1	FOXA1	MA0148	3
GSE60270	GEO	MCF7	GATA3	GATA3	GATA3	MA0037	3
GSE60270	GEO	MCF7	TFAP2A	TFAP2A	TFAP2A(VAR.2)	MA0810	1
GSE60270	GEO	MCF7	TFAP2A	TFAP2A	TFAP2A(VAR.3)	MA0872	1
GSE60270	GEO	MCF7	TFAP2A	TFAP2A	TFAP2A	MA0003	3
GSE60270	GEO	MCF7_E2	ESR1	ESR1	ESR1	MA0112	3
GSE60270	GEO	MCF7_E2	FOXA1	FOXA1	FOXA1	MA0148	3
GSE60270	GEO	MCF7_E2	GATA3	GATA3	GATA3	MA0037	3
GSE60270	GEO	MCF7_E2	TFAP2A	TFAP2A	TFAP2A(VAR.2)	MA0810	1
GSE60270	GEO	MCF7_E2	TFAP2A	TFAP2A	TFAP2A(VAR.3)	MA0872	1
GSE60270	GEO	MCF7_E2	TFAP2A	TFAP2A	TFAP2A	MA0003	3
GSE60270	GEO	MCF7_SHCTR	ESR1	ESR1	ESR1	MA0112	3
GSE60270	GEO	MCF7_SHCTR	ESR1_P118	ESR1	ESR1	MA0112	3
GSE60270	GEO	MCF7_SHCTR_E2	ESR1	ESR1	ESR1	MA0112	3
GSE60270	GEO	MCF7_SHCTR_E2	ESR1_P118	ESR1	ESR1	MA0112	3
GSE60270	GEO	MCF7_SHFOXA1_E2	ESR1	ESR1	ESR1	MA0112	3
GSE60270	GEO	MCF7_SHGATA3_E2	ESR1	ESR1	ESR1	MA0112	3
GSE60270	GEO	MCF7_SHRARS	ESR1_P118	ESR1	ESR1	MA0112	3
GSE60270	GEO	MCF7_SHRARS_E2	ESR1_P118	ESR1	ESR1	MA0112	3
GSE60390	GEO	SW480	PROX1	PROX1	PROX1	MA0794	1
GSE60477	GEO	TSU1621MT	ERG	ERG	ERG	MA0474	2
GSE60477	GEO	TSU1621MT	FLI1	FLI1	FLI1	MA0475	2
GSE60477	GEO	TSU1621MT	GATA2	GATA2	GATA2	MA0036	3
GSE60477	GEO	TSU1621MT	RARA	RARA	RARA(VAR.2)	MA0730	1
GSE60477	GEO	TSU1621MT	RUNX1	RUNX1	RUNX1	MA0002	2
GSE60477	GEO	TSU1621MT	TAL1	TAL1	TAL1::TCF3	MA0091	1
GSE60477	GEO	TSU1621MT_ATRA	ERG	ERG	ERG	MA0474	2
GSE60606	GEO	ESC_H9_ENDODERM	T	T	T	MA0009	2
GSE60606	GEO	ESC_H9_MESODERM	T	T	T	MA0009	2
GSE60792	GEO	CD34_ACY957	GATA2	GATA2	GATA2	MA0036	3
GSE60792	GEO	CD34_DMSO	GATA2	GATA2	GATA2	MA0036	3
GSE60814	GEO	HACAT_CARAS_TGFB	TP63	TP63	TP63	MA0525	2
GSE60814	GEO	HACAT_DNRAS_TGFB	TP63	TP63	TP63	MA0525	2
GSE60814	GEO	HACAT_LACZ_NOT	TP63	TP63	TP63	MA0525	2
GSE60814	GEO	HACAT_LACZ_TGFB	TP63	TP63	TP63	MA0525	2
GSE60984	GEO	U2OS_HEAT	HSF1	HSF1	HSF1	MA0486	2
GSE60984	GEO	U2OS_HEAT_20	HSF1	HSF1	HSF1	MA0486	2
GSE61197	GEO	SCLC_ASCLM	ASCL1	ASCL1	ASCL1	MA1100	1
GSE61197	GEO	SCLC_ASCLP	ASCL1	ASCL1	ASCL1	MA1100	1
GSE61197	GEO	SCLC_ASCLP_NE	ASCL1	ASCL1	ASCL1	MA1100	1
GSE61268	GEO	C42B_ETOH_SHCTR	AR	AR	AR	MA0007	3
GSE61268	GEO	C42B_R1881_SHCTR	AR	AR	AR	MA0007	3
GSE61268	GEO	LNCAP_ETOH_SHCTR	AR	AR	AR	MA0007	3
GSE61268	GEO	LNCAP_HOTAIR	AR	AR	AR	MA0007	3
GSE61268	GEO	LNCAP_R1881	AR	AR	AR	MA0007	3
GSE61268	GEO	LNCAP_R1881_HOTAIR	AR	AR	AR	MA0007	3
GSE61268	GEO	LNCAP_R1881_SHCTR	AR	AR	AR	MA0007	3
GSE61838	GEO	PROSTATE_DHT	AR	AR	AR	MA0007	3
GSE61838	GEO	PROSTATE_ETOH	AR	AR	AR	MA0007	3
GSE61944	GEO	SKNMC	FLI1	FLI1	FLI1	MA0475	2
GSE61944	GEO	SKNMC_SHFLI_48H	FLI1	FLI1	FLI1	MA0475	2
GSE61944	GEO	SKNMC_SHFLI_96H	ELF1	ELF1	ELF1	MA0473	2
GSE61944	GEO	SKNMC_SHFLI_96H	FLI1	FLI1	FLI1	MA0475	2
GSE61944	GEO	SKNMC_SHGFP_48H	FLI1	FLI1	FLI1	MA0475	2
GSE61944	GEO	SKNMC_SHGFP_96H	ELF1	ELF1	ELF1	MA0473	2
GSE61944	GEO	SKNMC_SHGFP_96H	FLI1	FLI1	FLI1	MA0475	2
GSE61965	GEO	501MEL	MITF	MITF	MITF	MA0620	2
GSE61965	GEO	501MEL	SOX10	SOX10	SOX10	MA0442	2
GSE62211	GEO	GBM1A	KLF9	KLF9	KLF9	MA1107	1
GSE62272	GEO	CCLP1	TEAD1	TEAD1	TEAD1	MA0090	2
GSE62272	GEO	CCLP1	YAP1	YAP1	YAP1	MA0415	1
GSE62425	GEO	HMEC1	E2F1	E2F1	E2F1	MA0024	3
GSE62425	GEO	HMEC1	MYBL2	MYBL2	MYBL2	MA0777	1
GSE62482	GEO	CD4_TH1	TBX21	TBX21	TBX21	MA0690	1
GSE62482	GEO	CD4_TH1_BAY	RELA	RELA	RELA	MA0107	1
GSE62482	GEO	CD4_TH1_DMSO	RELA	RELA	RELA	MA0107	1
GSE62492	GEO	LNCAP	AR	AR	AR	MA0007	3
GSE62492	GEO	LNCAP	FOXP1	FOXP1	FOXP1	MA0481	2
GSE62492	GEO	LNCAP_R1881	AR	AR	AR	MA0007	3
GSE62492	GEO	LNCAP_SHCTR_DHT	AR	AR	AR	MA0007	3
GSE62492	GEO	LNCAP_SHFOXP1_DHT	AR	AR	AR	MA0007	3
GSE62718	GEO	PROGENITOR_NEURAL	FOXP1	FOXP1	FOXP1	MA0481	2
GSE62847	GEO	KASUMI1	RUNX1	RUNX1	RUNX1	MA0002	2
GSE62890	GEO	HCT166	HNF4A	HNF4A	HNF4A	MA0114	3
GSE62890	GEO	HCT166_TCF4	HNF4A	HNF4A	HNF4A	MA0114	3
GSE62890	GEO	HCT166_TCF4_DOX	HNF4A	HNF4A	HNF4A	MA0114	3
GSE63034	GEO	LNCAP	CREB1	CREB1	CREB1	MA0018	3
GSE63034	GEO	LNCAP_ABL	CREB1	CREB1	CREB1	MA0018	3
GSE63034	GEO	LNCAP_ABL	FOXA1	FOXA1	FOXA1	MA0148	3
GSE63034	GEO	LNCAP_ABL_SHCREB1	FOXA1	FOXA1	FOXA1	MA0148	3
GSE63034	GEO	LNCAP_ABL_SHCTR	CREB1	CREB1	CREB1	MA0018	3
GSE63034	GEO	LNCAP_ABL_SHCTR	FOXA1	FOXA1	FOXA1	MA0148	3
GSE63034	GEO	LNCAP_ABL_SHFOXA1	CREB1	CREB1	CREB1	MA0018	3
GSE63080	GEO	KERATINCOYTE_NEONATAL	JUNB	JUNB	JUNB	MA0490	1
GSE63202	GEO	LNCAP	AR	AR	AR	MA0007	3
GSE63209	GEO	MM1S	NR3C1	NR3C1	NR3C1	MA0113	3
GSE63209	GEO	MM1S_DEX	NR3C1	NR3C1	NR3C1	MA0113	3
GSE63398	GEO	CALU3	EHF	EHF	EHF	MA0598	2
GSE63589	GEO	WM451LU	HSF1	HSF1	HSF1	MA0486	2
GSE63629	GEO	HT29	SOX9	SOX9	SOX9	MA0077	1
GSE63736	GEO	L1236	NFKB1	NFKB1	NFKB1	MA0105	4
GSE63736	GEO	L1236	NFKB2	NFKB2	NFKB2	MA0778	1
GSE63736	GEO	L1236	RELA	RELA	RELA	MA0107	1
GSE63736	GEO	L1236	RELB	RELB	RELB	MA1117	1
GSE64137	GEO	501MEL	MITF	MITF	MITF	MA0620	2
GSE64223	GEO	KB	RELA	RELA	RELA	MA0107	1
GSE64223	GEO	KB_5Z	RELA	RELA	RELA	MA0107	1
GSE64223	GEO	KB_5Z_IL	RELA	RELA	RELA	MA0107	1
GSE64223	GEO	KB_IL	RELA	RELA	RELA	MA0107	1
GSE64223	GEO	KB_PHA	RELA	RELA	RELA	MA0107	1
GSE64223	GEO	KB_PHA_IL	RELA	RELA	RELA	MA0107	1
GSE64233	GEO	SGBS	RELA	RELA	RELA	MA0107	1
GSE64233	GEO	SGBS_TNF	RELA	RELA	RELA	MA0107	1
GSE64557	GEO	PDAC	ELF3	ELF3	ELF3	MA0640	1
GSE64557	GEO	PDAC	FOXA1	FOXA1	FOXA1	MA0148	3
GSE64557	GEO	PDAC	HNF1B	HNF1B	HNF1B	MA0153	2
GSE64557	GEO	PDAC	IRF1	IRF1	IRF1	MA0050	2
GSE64557	GEO	PDAC	KLF4	KLF4	KLF4	MA0039	3
GSE64557	GEO	PDAC	ZEB1	ZEB1	ZEB1	MA0103	3
GSE64557	GEO	PDAC_KOKLF5	ELF3	ELF3	ELF3	MA0640	1
GSE64557	GEO	PDAC_KOKLF5	FOXA1	FOXA1	FOXA1	MA0148	3
GSE64557	GEO	PDAC_SHCTR	ELF3	ELF3	ELF3	MA0640	1
GSE64557	GEO	PDAC_SHCTR	FOXA1	FOXA1	FOXA1	MA0148	3
GSE64656	GEO	LNCAP	AR	AR	AR	MA0007	3
GSE64656	GEO	LNCAP	FOXA1	FOXA1	FOXA1	MA0148	3
GSE64656	GEO	LNCAP	VDR	VDR	VDR	MA0693	2
GSE64713	GEO	CD8	STAT5B	STAT5B	STAT5A::STAT5B	MA0519	1
GSE64713	GEO	CD8_H9	STAT5B	STAT5B	STAT5A::STAT5B	MA0519	1
GSE64713	GEO	CD8_H9RET	STAT5B	STAT5B	STAT5A::STAT5B	MA0519	1
GSE64713	GEO	CD8_H9RETR	STAT5B	STAT5B	STAT5A::STAT5B	MA0519	1
GSE64713	GEO	CD8_IL2	STAT5B	STAT5B	STAT5A::STAT5B	MA0519	1
GSE64758	GEO	ESC	LEF1	LEF1	LEF1	MA0768	1
GSE64758	GEO	ESC_WNT3A	LEF1	LEF1	LEF1	MA0768	1
GSE64862	GEO	BONE_MARROW	RUNX1	RUNX1	RUNX1	MA0002	2
GSE64862	GEO	CD34	RUNX1	RUNX1	RUNX1	MA0002	2
GSE64862	GEO	MV411	FOS	FOS	FOS	MA0476	1
GSE64862	GEO	MV411	STAT5A	STAT5A	STAT5A::STAT5B	MA0519	1
GSE64862	GEO	MV411_SHFLT3	FOS	FOS	FOS	MA0476	1
GSE64877	GEO	HEPG2	TP53	TP53	TP53	MA0106	3
GSE65427	GEO	KASUMI1	RUNX1	RUNX1	RUNX1	MA0002	2
GSE65427	GEO	U937	RUNX1	RUNX1	RUNX1	MA0002	2
GSE65478	GEO	PROSTATE	AR	AR	AR	MA0007	3
GSE65544	GEO	HFF_OHT	MYC	MYC	MYC	MA0147	3
GSE65544	GEO	HFF_OHT_SHBPTF	MYC	MYC	MYC	MA0147	3
GSE65664	GEO	BE2C	GATA3	GATA3	GATA3	MA0037	3
GSE65664	GEO	KELLY	GATA3	GATA3	GATA3	MA0037	3
GSE65664	GEO	NGP	GATA3	GATA3	GATA3	MA0037	3
GSE65664	GEO	SHSY5Y	GATA3	GATA3	GATA3	MA0037	3
GSE65847	GEO	U2OS_SHHIC5	NR3C1	NR3C1	NR3C1	MA0113	3
GSE65847	GEO	U2OS_SHNS	NR3C1	NR3C1	NR3C1	MA0113	3
GSE66081	GEO	MDAMB231	JUN	JUN	JUN(VAR.2)	MA0489	1
GSE66081	GEO	MDAMB231	JUN	JUN	JUN	MA0488	1
GSE66081	GEO	MDAMB231	TEAD4	TEAD4	TEAD4	MA0809	1
GSE66081	GEO	MDAMB231	YAP1	YAP1	YAP1	MA0415	1
GSE66218	GEO	CACO2	FOXA2	FOXA2	FOXA2	MA0047	2
GSE66252	GEO	BREAST_PRIMARY	MYC	MYC	MYC	MA0147	3
GSE66594	GEO	MACROPHAGE_IFNG	SPI1	SPI1	SPI1	MA0080	4
GSE66594	GEO	MACROPHAGE_IL4	SPI1	SPI1	SPI1	MA0080	4
GSE66594	GEO	MACROPHAGE_TPP	SPI1	SPI1	SPI1	MA0080	4
GSE67046	GEO	NALM6	NR3C1	NR3C1	NR3C1	MA0113	3
GSE67046	GEO	NALM6_CASP1	NR3C1	NR3C1	NR3C1	MA0113	3
GSE67108	GEO	SW480	TP53	TP53	TP53	MA0106	3
GSE67282	GEO	GLIOMA_STEM	SOX2	SOX2	SOX2	MA0143	3
GSE67282	GEO	IPSC	SOX2	SOX2	SOX2	MA0143	3
GSE67282	GEO	IPSC_INHI	SOX2	SOX2	SOX2	MA0143	3
GSE67282	GEO	IPSC_KDP53	SOX2	SOX2	SOX2	MA0143	3
GSE67282	GEO	IPSC_KDP53_INHI	SOX2	SOX2	SOX2	MA0143	3
GSE67382	GEO	KERATINOCYTE_EPIDERMAL	TP63	TP63	TP63	MA0525	2
GSE67382	GEO	KERATINOCYTE_EPIDERMAL_KDPAF	TP63	TP63	TP63	MA0525	2
GSE67783	GEO	ERYTHROID	CTCF	CTCF	CTCF	MA0139	1
GSE67783	GEO	HSPC	CTCF	CTCF	CTCF	MA0139	1
GSE67809	GEO	LNCAP_ABL	E2F1	E2F1	E2F1	MA0024	3
GSE67867	GEO	HCC1954	NRF1	NRF1	NRF1	MA0506	1
GSE67867	GEO	HMEC1	NRF1	NRF1	NRF1	MA0506	1
GSE68170	GEO	MSTO	TEAD1	TEAD1	TEAD1	MA0090	2
GSE68170	GEO	MSTO	YAP1	YAP1	YAP1	MA0415	1
GSE68296	GEO	HUCCT1	TEAD1	TEAD1	TEAD1	MA0090	2
GSE68296	GEO	HUCCT1	TEAD4	TEAD4	TEAD4	MA0809	1
GSE68296	GEO	HUCCT1	YAP1	YAP1	YAP1	MA0415	1
GSE68349	GEO	BCELL_GERMINAL_CENTER	BCL6	BCL6	BCL6	MA0463	1
GSE68349	GEO	BCELL_GERMINAL_CENTER	FOXO1	FOXO1	FOXO1	MA0480	1
GSE68355	GEO	MCF7	ESR1	ESR1	ESR1	MA0112	3
GSE68355	GEO	MCF7_PROG	ESR1	ESR1	ESR1	MA0112	3
GSE68355	GEO	MCF7_R5020	ESR1	ESR1	ESR1	MA0112	3
GSE68355	GEO	T47D	ESR1	ESR1	ESR1	MA0112	3
GSE68355	GEO	T47D_PROG	ESR1	ESR1	ESR1	MA0112	3
GSE68355	GEO	T47D_R5020	ESR1	ESR1	ESR1	MA0112	3
GSE68356	GEO	MCF7	ESR1	ESR1	ESR1	MA0112	3
GSE68356	GEO	MCF7_E2	ESR1	ESR1	ESR1	MA0112	3
GSE68356	GEO	MCF7_E2PG	ESR1	ESR1	ESR1	MA0112	3
GSE68356	GEO	T47D_E2	ESR1	ESR1	ESR1	MA0112	3
GSE68864	GEO	HMSC	ATF4	ATF4	ATF4	MA0833	1
GSE68864	GEO	HMSC	CEBPB	CEBPB	CEBPB	MA0466	2
GSE68864	GEO	HMSC_DMI	NR3C1	NR3C1	NR3C1	MA0113	3
GSE68864	GEO	HMSC_DMI_HI	CEBPB	CEBPB	CEBPB	MA0466	2
GSE68864	GEO	HMSC_DMI_LOW	CEBPB	CEBPB	CEBPB	MA0466	2
GSE68976	GEO	HEK293	CTCF	CTCF	CTCF	MA0139	1
GSE68976	GEO	JURKAT	CTCF	CTCF	CTCF	MA0139	1
GSE68976	GEO	JURKAT	GATA3	GATA3	GATA3	MA0037	3
GSE68976	GEO	JURKAT	RUNX1	RUNX1	RUNX1	MA0002	2
GSE69043	GEO	LNCAP_CSFCS	GATA2	GATA2	GATA2	MA0036	3
GSE69043	GEO	LNCAP_ETOH	AR	AR	AR	MA0007	3
GSE69043	GEO	LNCAP_ETOH	FOXA1	FOXA1	FOXA1	MA0148	3
GSE69043	GEO	LNCAP_ETOH	GATA2	GATA2	GATA2	MA0036	3
GSE69043	GEO	LNCAP_FBS	GATA2	GATA2	GATA2	MA0036	3
GSE69043	GEO	LNCAP_PHFRPMIFCS	AR	AR	AR	MA0007	3
GSE69043	GEO	LNCAP_PHFRPMIFCS	FOXA1	FOXA1	FOXA1	MA0148	3
GSE69043	GEO	LNCAP_R1881	AR	AR	AR	MA0007	3
GSE69043	GEO	LNCAP_R1881	FOXA1	FOXA1	FOXA1	MA0148	3
GSE69043	GEO	LNCAP_R1881	GATA2	GATA2	GATA2	MA0036	3
GSE69043	GEO	LNCAP_RPMIFBS	AR	AR	AR	MA0007	3
GSE69043	GEO	LNCAP_SHFOXA1_PHFRPMIFCS	AR	AR	AR	MA0007	3
GSE69043	GEO	LNCAP_SHFOXA1_RPMIFBS	AR	AR	AR	MA0007	3
GSE69043	GEO	LNCAP_SHGATA2_ETOH	AR	AR	AR	MA0007	3
GSE69043	GEO	LNCAP_SHGATA2_ETOH	FOXA1	FOXA1	FOXA1	MA0148	3
GSE69043	GEO	LNCAP_SHGATA2_ETOH	GATA2	GATA2	GATA2	MA0036	3
GSE69043	GEO	LNCAP_SHGATA2_R1881	AR	AR	AR	MA0007	3
GSE69043	GEO	LNCAP_SHGATA2_R1881	FOXA1	FOXA1	FOXA1	MA0148	3
GSE69043	GEO	LNCAP_SHGATA2_R1881	GATA2	GATA2	GATA2	MA0036	3
GSE69119	GEO	SKNSH	RARA	RARA	RARA(VAR.2)	MA0730	1
GSE69119	GEO	SKNSH	RARA	RARA	RARA::RXRA	MA0159	1
GSE69394	GEO	H128	ASCL1	ASCL1	ASCL1	MA1100	1
GSE69394	GEO	NCIH2107	ASCL1	ASCL1	ASCL1	MA1100	1
GSE69394	GEO	NCIH524	NEUROD1	NEUROD1	NEUROD1	MA1109	1
GSE69394	GEO	NCIH82	ASCL1	ASCL1	ASCL1	MA1100	1
GSE69394	GEO	NCIH889	ASCL1	ASCL1	ASCL1	MA1100	1
GSE69479	GEO	ESC	SOX2	SOX2	SOX2	MA0143	3
GSE69479	GEO	HNSC	SOX2	SOX2	SOX2	MA0143	3
GSE69539	GEO	ESC	FOSL2	FOSL2	FOSL2	MA0478	1
GSE69542	GEO	ESC	FOXO1	FOXO1	FOXO1	MA0480	1
GSE69558	GEO	DOHH2	BACH2	BACH2	BACH2	MA1101	1
GSE69558	GEO	DOHH2	MEF2B	MEF2B	MEF2B	MA0660	1
GSE69558	GEO	DOHH2	PAX5	PAX5	PAX5	MA0014	3
GSE69558	GEO	DOHH2	SPI1	SPI1	SPI1	MA0080	4
GSE69558	GEO	KARPAS422	MEF2B	MEF2B	MEF2B	MA0660	1
GSE69558	GEO	OCILY7	BACH2	BACH2	BACH2	MA1101	1
GSE69558	GEO	OCILY7	MEF2B	MEF2B	MEF2B	MA0660	1
GSE69558	GEO	OCILY7	PAX5	PAX5	PAX5	MA0014	3
GSE69558	GEO	OCILY7	SPI1	SPI1	SPI1	MA0080	4
GSE69646	GEO	ESC_NAIVE	CTCF	CTCF	CTCF	MA0139	1
GSE69646	GEO	ESC_NAIVE	POU5F1	POU5F1	POU5F1	MA1115	1
GSE69646	GEO	ESC_PRIMED	CTCF	CTCF	CTCF	MA0139	1
GSE69646	GEO	ESC_PRIMED	POU5F1	POU5F1	POU5F1	MA1115	1
GSE69962	GEO	THP1	CTCF	CTCF	CTCF	MA0139	1
GSE69962	GEO	THP1_2D3	CTCF	CTCF	CTCF	MA0139	1
GSE70001	GEO	IMEC	MYC	MYC	MYC	MA0147	3
GSE70098	GEO	BE2C_SHCTR	MYC	MYC	MYC	MA0147	3
GSE70098	GEO	BE2C_SHWDR5	MYC	MYC	MYC	MA0147	3
GSE70161	GEO	MDAMB453_R1881	AR	AR	AR	MA0007	3
GSE70161	GEO	MDAMB453_R1881_SICTR	AR	AR	AR	MA0007	3
GSE70161	GEO	MDAMB453_R1881_SIPIAS1	AR	AR	AR	MA0007	3
GSE70482	GEO	K562	CTCF	CTCF	CTCF	MA0139	1
GSE70482	GEO	K562	GATA1	GATA1	GATA1	MA0035	3
GSE70482	GEO	K562	REST	REST	REST	MA0138	2
GSE70482	GEO	K562	SPI1	SPI1	SPI1	MA0080	4
GSE70660	GEO	CD34_ADULT	IRF2	IRF2	IRF2	MA0051	1
GSE70660	GEO	CD34_ADULT	RUNX1	RUNX1	RUNX1	MA0002	2
GSE70660	GEO	CD34_ADULT	SPI1	SPI1	SPI1	MA0080	4
GSE70660	GEO	CD34_FETAL	RUNX1	RUNX1	RUNX1	MA0002	2
GSE70660	GEO	CD34_FETAL	SPI1	SPI1	SPI1	MA0080	4
GSE70679	GEO	DUCAP	AR	AR	AR	MA0007	3
GSE70679	GEO	DUCAP_ANDROGEN	AR	AR	AR	MA0007	3
GSE70764	GEO	DELTA47	CTCF	CTCF	CTCF	MA0139	1
GSE70764	GEO	DELTA47	CTCFL	CTCFL	CTCFL	MA1102	1
GSE70764	GEO	K562	CTCF	CTCF	CTCF	MA0139	1
GSE70764	GEO	K562	CTCFL	CTCFL	CTCFL	MA1102	1
GSE70764	GEO	MCF7	CTCF	CTCF	CTCF	MA0139	1
GSE70764	GEO	NHDF	CTCFL	CTCFL	CTCFL	MA1102	1
GSE70764	GEO	OVCAR8	CTCF	CTCF	CTCF	MA0139	1
GSE70764	GEO	OVCAR8	CTCFL	CTCFL	CTCFL	MA1102	1
GSE71018	GEO	OVCA429	GRHL2	GRHL2	GRHL2	MA1105	1
GSE71018	GEO	OVCAR3	GRHL2	GRHL2	GRHL2	MA1105	1
GSE71018	GEO	PEO1	GRHL2	GRHL2	GRHL2	MA1105	1
GSE71276	GEO	MCF7	ESR1	ESR1	ESR1	MA0112	3
GSE71276	GEO	MCF7_E2	ESR1	ESR1	ESR1	MA0112	3
GSE71616	GEO	RSA411	SPI1	SPI1	SPI1	MA0080	4
GSE71616	GEO	RSA411_DEX	NR3C1	NR3C1	NR3C1	MA0113	3
GSE71616	GEO	RSA411_DEX	SPI1	SPI1	SPI1	MA0080	4
GSE71751	GEO	THYMOCYTE	GATA3	GATA3	GATA3	MA0037	3
GSE71976	GEO	BT549	JUN	JUN	JUN	MA0488	1
GSE71976	GEO	BT549_TNF	JUN	JUN	JUN	MA0488	1
GSE72009	GEO	MCF10A_DCIS	TP63	TP63	TP63	MA0525	2
GSE72009	GEO	MDAMB231	TP63	TP63	TP63	MA0525	2
GSE72082	GEO	HEPG2	CREB1	CREB1	CREB1	MA0018	3
GSE72082	GEO	HEPG2	GABPA	GABPA	GABPA	MA0062	2
GSE72082	GEO	MCF7	GABPA	GABPA	GABPA	MA0062	2
GSE72249	GEO	MCF7	ESR1	ESR1	ESR1	MA0112	3
GSE72249	GEO	MCF7	FOXA1	FOXA1	FOXA1	MA0148	3
GSE72249	GEO	MCF7	NR3C1	NR3C1	NR3C1	MA0113	3
GSE72249	GEO	MCF7_DEX	FOXA1	FOXA1	FOXA1	MA0148	3
GSE72249	GEO	MCF7_DEX	NR3C1	NR3C1	NR3C1	MA0113	3
GSE72249	GEO	MCF7_E2	ESR1	ESR1	ESR1	MA0112	3
GSE72249	GEO	MCF7_E2	FOXA1	FOXA1	FOXA1	MA0148	3
GSE72249	GEO	T47D	ESR1	ESR1	ESR1	MA0112	3
GSE72249	GEO	T47D	FOXA1	FOXA1	FOXA1	MA0148	3
GSE72249	GEO	T47D	NR3C1	NR3C1	NR3C1	MA0113	3
GSE72249	GEO	T47D_DEX	FOXA1	FOXA1	FOXA1	MA0148	3
GSE72249	GEO	T47D_DEX	NR3C1	NR3C1	NR3C1	MA0113	3
GSE72249	GEO	T47D_E2	ESR1	ESR1	ESR1	MA0112	3
GSE72249	GEO	T47D_E2	FOXA1	FOXA1	FOXA1	MA0148	3
GSE72249	GEO	ZR751	ESR1	ESR1	ESR1	MA0112	3
GSE72249	GEO	ZR751	FOXA1	FOXA1	FOXA1	MA0148	3
GSE72249	GEO	ZR751	NR3C1	NR3C1	NR3C1	MA0113	3
GSE72249	GEO	ZR751_DEX	FOXA1	FOXA1	FOXA1	MA0148	3
GSE72249	GEO	ZR751_DEX	NR3C1	NR3C1	NR3C1	MA0113	3
GSE72249	GEO	ZR751_E2	ESR1	ESR1	ESR1	MA0112	3
GSE72249	GEO	ZR751_E2	FOXA1	FOXA1	FOXA1	MA0148	3
GSE72266	GEO	CD4_TH1	GATA3	GATA3	GATA3	MA0037	3
GSE72266	GEO	CD4_TH1	MAF	MAF	MAF::NFE2	MA0501	1
GSE72266	GEO	CD4_TH1	MYB	MYB	MYB	MA0100	3
GSE72266	GEO	CD4_TH2	GATA3	GATA3	GATA3	MA0037	3
GSE72266	GEO	CD4_TH2	MAF	MAF	MAF::NFE2	MA0501	1
GSE72266	GEO	CD4_TH2	MYB	MYB	MYB	MA0100	3
GSE72640	GEO	BE2C	MYCN	MYCN	MYCN	MA0104	4
GSE72714	GEO	C42B	AR	AR	AR	MA0007	3
GSE72714	GEO	C42B_SR2211	AR	AR	AR	MA0007	3
GSE73207	GEO	TF1	GATA2	GATA2	GATA2	MA0036	3
GSE73492	GEO	HEK293	EWSR1	EWSR1	EWSR1-FLI1	MA0149	1
GSE73865	GEO	HEK	SIX2	SIX2	SIX2	MA1119	1
GSE74069	GEO	MDAMB45	AR	AR	AR	MA0007	3
GSE74069	GEO	MDAMB45_DHT	AR	AR	AR	MA0007	3
GSE74069	GEO	MDAMB45_MPA	AR	AR	AR	MA0007	3
GSE74355	GEO	HCT116_CAMP	ATF3	ATF3	ATF3	MA0605	1
GSE74355	GEO	HCT116_CAMP	TP53	TP53	TP53	MA0106	3
GSE74355	GEO	HCT116_DMSO	ATF3	ATF3	ATF3	MA0605	1
GSE74355	GEO	HCT116_DMSO_KOATF3	ATF3	ATF3	ATF3	MA0605	1
GSE74355	GEO	HCT116_DMSO_KOATF3	TP53	TP53	TP53	MA0106	3
GSE74814	GEO	HNPC_DIF	POU4F2	POU4F2	POU4F2	MA0683	1
GSE74814	GEO	HNPC_UNDIF	POU2F2	POU2F2	POU2F2	MA0507	1
GSE74850	GEO	TLYMPHOCYTE_NAIVE	CTCF	CTCF	CTCF	MA0139	1
GSE74928	GEO	KG1_DMSO	CREB1	CREB1	CREB1	MA0018	3
GSE74928	GEO	KG1_XX65023	CREB1	CREB1	CREB1	MA0018	3
GSE74999	GEO	K562	SPI1	SPI1	SPI1	MA0080	4
GSE74999	GEO	K562_NABUT	SPI1	SPI1	SPI1	MA0080	4
GSE74999	GEO	K562_SAHA	SPI1	SPI1	SPI1	MA0080	4
GSE75070	GEO	MCF7	RUNX1	RUNX1	RUNX1	MA0002	2
GSE75297	GEO	ESC	SMAD3	SMAD3	SMAD3	MA0795	1
GSE75297	GEO	ESC_DIFF_D0	SMAD3	SMAD3	SMAD3	MA0795	1
GSE75297	GEO	ESC_DIFF_D1	SMAD3	SMAD3	SMAD3	MA0795	1
GSE75297	GEO	ESC_DIFF_D2	SMAD3	SMAD3	SMAD3	MA0795	1
GSE75503	GEO	LCL	EBF1	EBF1	EBF1	MA0154	3
GSE75503	GEO	LCL	RBPJ	RBPJ	RBPJ	MA1116	1
GSE75503	GEO	MUTUL	EBF1	EBF1	EBF1	MA0154	3
GSE75503	GEO	MUTUL	RBPJ	RBPJ	RBPJ	MA1116	1
GSE75791	GEO	HEK293	DUX4	DUX4	DUX4	MA0468	1
GSE75876	GEO	BT474	ESRRA	ESRRA	ESRRA	MA0592	2
GSE75876	GEO	BT474_AICAR	ESRRA	ESRRA	ESRRA	MA0592	2
GSE75948	GEO	KIDNEY_FETAL_16W	SIX2	SIX2	SIX2	MA1119	1
GSE75948	GEO	KIDNEY_FETAL_17W	SIX2	SIX2	SIX2	MA1119	1
GSE76181	GEO	JURKAT	GATA3	GATA3	GATA3	MA0037	3
GSE76181	GEO	JURKAT	RUNX1	RUNX1	RUNX1	MA0002	2
GSE76454	GEO	MCF7	ZNF143	ZNF143	ZNF143	MA0088	2
GSE76454	GEO	MCF7_E2	ZNF143	ZNF143	ZNF143	MA0088	2
GSE76770	GEO	H1299	HIF1A	HIF1A	HIF1A	MA1106	1
GSE76815	GEO	SKNSH	CTCF	CTCF	CTCF	MA0139	1
GSE77039	GEO	HT29_DSMO	JUND	JUND	JUND(VAR.2)	MA0492	1
GSE77039	GEO	HT29_DSMO	JUND	JUND	JUND(var.2)	MA0492	1
GSE77039	GEO	HT29_DSMO	JUND	JUND	JUND	MA0491	1
GSE77039	GEO	HT29_GW3965_2H	NR1H2	NR1H2	NR1H2::RXRA	MA0115	1
GSE77039	GEO	HT29_GW3965_48H	NR1H2	NR1H2	NR1H2::RXRA	MA0115	1
GSE77039	GEO	HT29_ROSIG_2H	PPARG	PPARG	PPARG	MA0066	1
GSE77039	GEO	HT29_ROSIG_48H	PPARG	PPARG	PPARG	MA0066	1
GSE77225	GEO	HDF_DMSO	RELA	RELA	RELA	MA0107	1
GSE77225	GEO	HDF_NUTLIN	RELA	RELA	RELA	MA0107	1
GSE77260	GEO	MESENCHYMAL	E2F1	E2F1	E2F1	MA0024	3
GSE77356	GEO	U2OS	MYC	MYC	MYC	MA0147	3
GSE77356	GEO	U2OS_DOX	MYC	MYC	MYC	MA0147	3
GSE77356	GEO	U2OS_SHMYC	MYC	MYC	MYC	MA0147	3
GSE77356	GEO	U2OS_SHRCTR	MYC	MYC	MYC	MA0147	3
GSE78113	GEO	786O_NORMOXIA	CTCF	CTCF	CTCF	MA0139	1
GSE78113	GEO	MCF7_HYPOXIA	CTCF	CTCF	CTCF	MA0139	1
GSE78113	GEO	MCF7_NORMOXIA	CTCF	CTCF	CTCF	MA0139	1
GSE79128	GEO	VCAP_DHT	AR	AR	AR	MA0007	3
GSE79128	GEO	VCAP_DHT	ERG	ERG	ERG	MA0474	2
GSE79128	GEO	VCAP_R1881	AR	AR	AR	MA0007	3
GSE79128	GEO	VCAP_SH1_DHT	AR	AR	AR	MA0007	3
GSE79128	GEO	VCAP_SH1_DHT	ERG	ERG	ERG	MA0474	2
GSE79128	GEO	VCAP_SH1_R1881	AR	AR	AR	MA0007	3
GSE79128	GEO	VCAP_SH2_DHT	AR	AR	AR	MA0007	3
GSE79128	GEO	VCAP_SH2_DHT	ERG	ERG	ERG	MA0474	2
GSE79128	GEO	VCAP_SH2_R1881	AR	AR	AR	MA0007	3
GSE79128	GEO	VCAP_SH3_DHT	AR	AR	AR	MA0007	3
GSE79128	GEO	VCAP_SH3_DHT	ERG	ERG	ERG	MA0474	2
GSE79480	GEO	HBL1	POU2F2	POU2F2	POU2F2	MA0507	1
GSE79491	GEO	KASUMI1	NR4A1	NR4A1	NR4A1	MA1112	1
GSE79734	GEO	GIC	RBPJ	RBPJ	RBPJ	MA1116	1
GSE80151	GEO	BE2C	MYCN	MYCN	MYCN	MA0104	4
GSE80151	GEO	BE2C	TWIST1	TWIST1	TWIST1	MA1123	1
GSE80151	GEO	KELLY	MYCN	MYCN	MYCN	MA0104	4
GSE80151	GEO	NGP	MYCN	MYCN	MYCN	MA0104	4
GSE80151	GEO	SHEP21	MYCN	MYCN	MYCN	MA0104	4
GSE80151	GEO	SHEP21	TWIST1	TWIST1	TWIST1	MA1123	1
GSE80151	GEO	SHEP21_DOX_0H	MYCN	MYCN	MYCN	MA0104	4
GSE80151	GEO	SHEP21_DOX_0H	TWIST1	TWIST1	TWIST1	MA1123	1
GSE80151	GEO	SHEP21_DOX_24H	MYCN	MYCN	MYCN	MA0104	4
GSE80151	GEO	SHEP21_DOX_24H	TWIST1	TWIST1	TWIST1	MA1123	1
GSE80808	GEO	MCF7	FOXA1	FOXA1	FOXA1	MA0148	3
GSE81651	GEO	BT474	ESRRA	ESRRA	ESRRA	MA0592	2
GSE81651	GEO	BT474_EGF	ESRRA	ESRRA	ESRRA	MA0592	2
GSE81651	GEO	BT474_HRG	ESRRA	ESRRA	ESRRA	MA0592	2
GSE81651	GEO	SKBR3	ESRRA	ESRRA	ESRRA	MA0592	2
GSE81651	GEO	SKBR3_EGF	ESRRA	ESRRA	ESRRA	MA0592	2
GSE81651	GEO	SKBR3_HRG	ESRRA	ESRRA	ESRRA	MA0592	2
GSE82295	GEO	HFOB_DIFF	CEBPB	CEBPB	CEBPB	MA0466	2
GSE82295	GEO	HFOB_DIFF	FOSL2	FOSL2	FOSL2	MA0478	1
GSE82295	GEO	HFOB_DIFF	JUND	JUND	JUND(VAR.2)	MA0492	1
GSE82295	GEO	HFOB_DIFF	JUND	JUND	JUND(var.2)	MA0492	1
GSE82295	GEO	HFOB_DIFF	JUND	JUND	JUND	MA0491	1
GSE82295	GEO	HFOB_DIFF	TEAD1	TEAD1	TEAD1	MA0090	2
GSE83777	GEO	JURKAT	MYC	MYC	MYC	MA0147	3
GSE83860	GEO	LNCAP_DHT	AR	AR	AR	MA0007	3
GSE83860	GEO	LNCAP_DHT	FOXA1	FOXA1	FOXA1	MA0148	3
GSE83860	GEO	LNCAP_DHT_TNFA	AR	AR	AR	MA0007	3
GSE83860	GEO	LNCAP_DHT_TNFA	FOXA1	FOXA1	FOXA1	MA0148	3
GSE83860	GEO	LNCAP_DHT_TNFA	RELA	RELA	RELA	MA0107	1
GSE83860	GEO	LNCAP_DMSO	AR	AR	AR	MA0007	3
GSE83860	GEO	LNCAP_DMSO	FOXA1	FOXA1	FOXA1	MA0148	3
GSE83860	GEO	LNCAP_SICTR_TNFA	RELA	RELA	RELA	MA0107	1
GSE83860	GEO	LNCAP_SIFOXA1_TNFA	RELA	RELA	RELA	MA0107	1
GSE83860	GEO	LNCAP_TNFA	FOXA1	FOXA1	FOXA1	MA0148	3
GSE83860	GEO	LNCAP_TNFA	RELA	RELA	RELA	MA0107	1
GSE84389	GEO	BE2C	TEAD4	TEAD4	TEAD4	MA0809	1
GSE84432	GEO	VCAP_ETOH	CTCF	CTCF	CTCF	MA0139	1
GSE84432	GEO	VCAP_R1881	CTCF	CTCF	CTCF	MA0139	1
GSE84432	GEO	VCAP_R1881_30M	AR	AR	AR	MA0007	3
GSE84432	GEO	VCAP_R1881_4H	AR	AR	AR	MA0007	3
GSE85488	GEO	CD34	MYC	MYC	MYC	MA0147	3
